# Supplementary material for: Comparative genomic analysis of inbred rat strains reveals the existence of ancestral polymorphisms
Source: Mamm Genome. 2020 Mar 12;31(3):86–94. doi: 10.1007/s00335-020-09831-7 (PMC7200647; doi:10.1007/s00335-020-09831-7)
Supplement: Supplementary file 2 — Electronic supplementary material 2 (XLSX 12836 kb) [file 335_2020_9831_MOESM2_ESM.xlsx]

## Sheet: Cover
		Supplementary Table S1
Title:
Comparative genomic analysis of inbred rat strains reveals the existence of ancestral polymorphisms
Journal name:
Mammalian genome
Authors:
Hyeonjeong Kim, Minako Yoshihara, Mikita Suyama*
*Corresponding author
Affiliation and Address:
Division of Bioinformatics, Medical Institute of Bioregulation, Kyushu University
Maidashi 3-1-1, Higashi-ku, Fukuoka 812-8582, Japan
Contact:
	Mikita Suyama
	E-mail: mikita@bioreg.kyushu-u.ac.jp
	Phone: +81-92-642-6384
	ORCID: 0000-0001-9526-3193

## Sheet: BDIX.Cg-Tal_NemOda
Chromosome	Position	Type	Ref	Alt	RefSeq	Gene
chr1	2811715	non-synonymous	G	C	NM_001013063	Raet1l
chr1	3440978	synonymous	A	G	NM_013073	Pcmt1		The slash ("/") in the strain name of the sheet was replaced with underscore ("_") due to the naming restriction.
chr1	3665861	synonymous	C	T	NM_001107469	Zc3h12d
chr1	3667387	non-synonymous	T	C	NM_001107469	Zc3h12d
chr1	4063651	synonymous	A	G	NM_001108458	Ust
chr1	4138725	non-synonymous	T	A	NM_001108458	Ust
chr1	5437374	non-synonymous	A	G	NM_001108901	Samd5
chr1	6314371	non-synonymous	T	G	NM_001108902	Rab32
chr1	6416312	synonymous	C	T	NM_017011	Grm1
chr1	6416547	non-synonymous	T	A	NM_017011	Grm1
chr1	6416548	non-synonymous	C	T	NM_017011	Grm1
chr1	6471408	synonymous	T	C	NM_017011	Grm1
chr1	6893720	non-synonymous	A	G	NM_001107470	Shprh
chr1	6897128	synonymous	G	A	NM_001107470	Shprh
chr1	6897220	non-synonymous	G	T	NM_001107470	Shprh
chr1	6899218	synonymous	T	C	NM_001107470	Shprh
chr1	6899314	non-synonymous	A	C	NM_001107470	Shprh
chr1	6906921	non-synonymous	A	G	NM_001107470	Shprh
chr1	6906971	synonymous	C	T	NM_001107470	Shprh
chr1	6907493	synonymous	C	T	NM_001107470	Shprh
chr1	7031603	synonymous	G	A	NM_001007690	Fbxo30
chr1	7031969	non-synonymous	A	T	NM_001007690	Fbxo30
chr1	7032028	non-synonymous	C	T	NM_001007690	Fbxo30
chr1	8112544	non-synonymous	A	G	NM_013070	Utrn
chr1	8368594	synonymous	A	G	NM_013070	Utrn
chr1	8378332	non-synonymous	T	C	NM_013070	Utrn
chr1	8386825	synonymous	G	A	NM_013070	Utrn
chr1	8406962	synonymous	G	A	NM_013070	Utrn
chr1	8407019	non-synonymous	C	T	NM_013070	Utrn
chr1	8407039	non-synonymous	C	T	NM_013070	Utrn
chr1	8412731	non-synonymous	T	C	NM_013070	Utrn
chr1	8412786	synonymous	G	A	NM_013070	Utrn
chr1	8412810	synonymous	T	C	NM_013070	Utrn
chr1	8415372	synonymous	G	C	NM_013070	Utrn
chr1	8418148	synonymous	T	C	NM_013070	Utrn
chr1	8419377	synonymous	C	T	NM_013070	Utrn
chr1	8423263	non-synonymous	A	C	NM_013070	Utrn
chr1	8431848	synonymous	G	A	NM_013070	Utrn
chr1	8448407	synonymous	G	A	NM_013070	Utrn
chr1	8466790	synonymous	G	A	NM_013070	Utrn
chr1	8470881	synonymous	G	C	NM_013070	Utrn
chr1	8470912	non-synonymous	G	C	NM_013070	Utrn
chr1	8470929	synonymous	C	T	NM_013070	Utrn
chr1	8678259	non-synonymous	C	G	NM_001025638	Stx11
chr1	8893336	synonymous	C	T	NM_012760	Plagl1
chr1	8959048	synonymous	T	C	NM_001014157	Ltv1
chr1	8968925	synonymous	C	T	NM_001014157	Ltv1
chr1	9020884	non-synonymous	G	A	NM_214458	Phactr2
chr1	9287289	synonymous	C	A	NM_001004218	Fuca2
chr1	9334745	synonymous	G	A	NM_031350	Pex3
chr1	9358426	synonymous	C	T	NM_001115028	Adat2
chr1	9487628	non-synonymous	C	T	NM_001134425	Aig1
chr1	9626641	synonymous	A	C	NM_001134425	Aig1
chr1	9932136	synonymous	A	G	NM_024137	Hivep2
chr1	9932726	non-synonymous	T	C	NM_024137	Hivep2
chr1	9933104	non-synonymous	T	C	NM_024137	Hivep2
chr1	9933163	non-synonymous	G	A	NM_024137	Hivep2
chr1	9933428	non-synonymous	G	T	NM_024137	Hivep2
chr1	9933832	non-synonymous	C	T	NM_024137	Hivep2
chr1	9936657	synonymous	A	C	NM_024137	Hivep2
chr1	9945762	synonymous	G	A	NM_024137	Hivep2
chr1	9945918	synonymous	T	C	NM_024137	Hivep2
chr1	9951521	non-synonymous	A	C	NM_024137	Hivep2
chr1	10501487	synonymous	G	A	NM_001197092	Gje1
chr1	10502460	synonymous	G	A	NM_001197092	Gje1
chr1	14516589	synonymous	G	T	NM_053698	Cited2
chr1	14612619	non-synonymous	C	T	NM_001135859	Txlnb
chr1	14612630	synonymous	A	G	NM_001135859	Txlnb
chr1	14612759	synonymous	C	T	NM_001135859	Txlnb
chr1	14612813	synonymous	C	T	NM_001135859	Txlnb
chr1	14612849	synonymous	G	A	NM_001135859	Txlnb
chr1	14612873	synonymous	G	A	NM_001135859	Txlnb
chr1	14612921	synonymous	T	A	NM_001135859	Txlnb
chr1	14626894	synonymous	T	C	NM_001135859	Txlnb
chr1	14642476	synonymous	A	G	NM_001135859	Txlnb
chr1	14653330	synonymous	A	G	NM_001135859	Txlnb
chr1	14653424	synonymous	C	T	NM_001135859	Txlnb
chr1	14743702	synonymous	A	C	NM_001107514	Heca
chr1	18602622	synonymous	T	C	NM_001029902	Ptprk
chr1	18608791	synonymous	G	A	NM_001029902	Ptprk
chr1	18612081	synonymous	G	A	NM_001029902	Ptprk
chr1	18626282	synonymous	G	A	NM_001029902	Ptprk
chr1	18627977	synonymous	A	G	NM_001029902	Ptprk
chr1	18643145	synonymous	C	T	NM_001029902	Ptprk
chr1	18714034	synonymous	T	C	NM_001029902	Ptprk
chr1	23272440	synonymous	T	C	NM_053535	Enpp1
chr1	30641926	non-synonymous	T	G	NM_130417	Hey2
chr1	30853051	non-synonymous	G	C	NM_001100825	Hint3
chr1	32474667	synonymous	A	G	NM_001144859	Kiaa0408
chr1	32959982	non-synonymous	C	G	NM_001109333	Lrrc14b
chr1	32960075	synonymous	A	G	NM_001109333	Lrrc14b
chr1	32981387	synonymous	T	C	NM_130428	Sdha
chr1	32981833	synonymous	C	T	NM_130428	Sdha
chr1	32993150	synonymous	A	C	NM_130428	Sdha
chr1	45128371	synonymous	A	G	NM_001012061	Cnksr3
chr1	45143004	non-synonymous	A	G	NM_001012061	Cnksr3
chr1	45395105	non-synonymous	C	T	NM_139094	Scaf8
chr1	45395199	non-synonymous	C	A	NM_139094	Scaf8
chr1	45777086	synonymous	G	T	NM_001109394	Cldn20
chr1	45777101	synonymous	T	C	NM_001109394	Cldn20
chr1	45804681	synonymous	T	C	NM_181474	Tfb1m
chr1	45804705	synonymous	G	A	NM_181474	Tfb1m
chr1	45921513	non-synonymous	G	A	NM_001004216	Nox3
chr1	45935213	synonymous	A	G	NM_001004216	Nox3
chr1	47618398	non-synonymous	C	T	NM_001144860	Tmem242
chr1	47623181	synonymous	G	A	NM_183334	Ldhal6b
chr1	48537189	non-synonymous	A	G	NM_001127560	Sytl3
chr1	48560895	non-synonymous	A	G	NM_001127560	Sytl3
chr1	48569291	synonymous	C	T	NM_001127560	Sytl3
chr1	48603571	synonymous	T	C	NM_019357	Ezr
chr1	48939856	synonymous	C	T	NM_001038615	Fndc1
chr1	48953944	synonymous	C	T	NM_001038615	Fndc1
chr1	48954119	non-synonymous	A	G	NM_001038615	Fndc1
chr1	48955315	synonymous	G	T	NM_001038615	Fndc1
chr1	48955689	non-synonymous	C	G	NM_001038615	Fndc1
chr1	48955987	synonymous	C	G	NM_001038615	Fndc1
chr1	48956236	synonymous	G	A	NM_001038615	Fndc1
chr1	48962567	non-synonymous	C	T	NM_001038615	Fndc1
chr1	48968803	synonymous	C	G	NM_001038615	Fndc1
chr1	48968821	synonymous	A	G	NM_001038615	Fndc1
chr1	48968860	synonymous	C	T	NM_001038615	Fndc1
chr1	48973952	synonymous	T	C	NM_001038615	Fndc1
chr1	48973965	synonymous	T	C	NM_001038615	Fndc1
chr1	51394380	synonymous	G	A	NM_031584	Slc22a2
chr1	51416031	non-synonymous	A	C	NM_031584	Slc22a2
chr1	51416038	non-synonymous	A	T	NM_031584	Slc22a2
chr1	51490373	non-synonymous	C	G	NM_012756	Igf2r
chr1	51645274	synonymous	A	G	NM_012757	Mas1
chr1	51645487	synonymous	A	G	NM_012757	Mas1
chr1	51645808	synonymous	T	C	NM_012757	Mas1
chr1	51714005	synonymous	T	C	NM_001106205	Mrpl18
chr1	51714011	synonymous	G	A	NM_001106205	Mrpl18
chr1	51718141	non-synonymous	C	T	NM_001106205	Mrpl18
chr1	51718209	non-synonymous	G	T	NM_001106205	Mrpl18
chr1	51718210	non-synonymous	C	T	NM_001106205	Mrpl18
chr1	51718512	non-synonymous	C	T	NM_001106205	Mrpl18
chr1	51721660	synonymous	T	A	NM_012670	Tcp1
chr1	53606621	synonymous	T	C	NM_001044277	MGC94891
chr1	53606885	synonymous	G	A	NM_001044277	MGC94891
chr1	53607281	synonymous	G	A	NM_001044277	MGC94891
chr1	53624571	synonymous	A	G	NM_022236	Pde10a
chr1	53650350	synonymous	A	G	NM_022236	Pde10a
chr1	54212397	synonymous	T	C	NM_001161835	T2
chr1	54403018	synonymous	A	C	NM_001101008	LOC683722
chr1	54767764	non-synonymous	C	T	NM_001169132	Gpr31
chr1	54768289	synonymous	C	T	NM_001169132	Gpr31
chr1	54809837	non-synonymous	C	T	NM_001169136	Ttll2
chr1	54810330	non-synonymous	C	T	NM_001169136	Ttll2
chr1	57355477	non-synonymous	G	A	NM_001107464	Dact2
chr1	57480037	synonymous	T	G	NM_001106215	Smoc2
chr1	57490645	synonymous	A	G	NM_001106215	Smoc2
chr1	58443133	synonymous	C	T	NM_031638	Pdcd2
chr1	58444355	synonymous	C	T	NM_031638	Pdcd2
chr1	58448300	non-synonymous	T	G	NM_031638	Pdcd2
chr1	58464043	synonymous	C	T	NM_001108903	Prdm9
chr1	58464211	synonymous	C	T	NM_001108903	Prdm9
chr1	58475771	synonymous	G	A	NM_001108903	Prdm9
chr1	58479074	synonymous	G	A	NM_001108903	Prdm9
chr1	58479141	synonymous	C	T	NM_001108903	Prdm9
chr1	60067773	synonymous	C	T	NM_001009687	Riok2
chr1	60067991	synonymous	G	A	NM_001009687	Riok2
chr1	60073632	synonymous	A	G	NM_001009687	Riok2
chr1	60647058	synonymous	A	G	NM_172323	Has1
chr1	60647085	synonymous	A	T	NM_172323	Has1
chr1	60685364	non-synonymous	A	G	NM_001106216	Fpr1
chr1	60821280	non-synonymous	C	T	NM_001169140	Fpr-rs3
chr1	60821484	non-synonymous	T	C	NM_001169140	Fpr-rs3
chr1	60821499	non-synonymous	A	C	NM_001169140	Fpr-rs3
chr1	60960533	non-synonymous	T	A	NM_001009512	Vom1r6
chr1	60960737	non-synonymous	A	T	NM_001009512	Vom1r6
chr1	60960769	non-synonymous	T	G	NM_001009512	Vom1r6
chr1	60960836	non-synonymous	A	G	NM_001009512	Vom1r6
chr1	60960942	non-synonymous	C	A	NM_001009512	Vom1r6
chr1	60961234	synonymous	C	A	NM_001009512	Vom1r6
chr1	60961337	non-synonymous	T	C	NM_001009512	Vom1r6
chr1	61002105	synonymous	T	G	NM_001008907	Vom1r7
chr1	61002111	synonymous	A	G	NM_001008907	Vom1r7
chr1	61002114	synonymous	A	T	NM_001008907	Vom1r7
chr1	61002236	non-synonymous	A	G	NM_001008907	Vom1r7
chr1	61002243	synonymous	A	G	NM_001008907	Vom1r7
chr1	61002266	non-synonymous	C	T	NM_001008907	Vom1r7
chr1	61002478	non-synonymous	A	T	NM_001008907	Vom1r7
chr1	61002492	synonymous	G	A	NM_001008907	Vom1r7
chr1	61002540	synonymous	T	C	NM_001008907	Vom1r7
chr1	61002582	synonymous	T	C	NM_001008907	Vom1r7
chr1	61002822	synonymous	A	G	NM_001008907	Vom1r7
chr1	61174628	synonymous	G	A	NM_001167548	Vom1r13
chr1	61174692	non-synonymous	T	A	NM_001167548	Vom1r13
chr1	61174871	synonymous	T	A	NM_001167548	Vom1r13
chr1	61174874	synonymous	T	C	NM_001167548	Vom1r13
chr1	61174907	synonymous	C	T	NM_001167548	Vom1r13
chr1	61204459	non-synonymous	G	A	NM_001008961	Vom1r14
chr1	61205282	non-synonymous	C	G	NM_001008961	Vom1r14
chr1	61682678	non-synonymous	A	G	NM_001008955	Vom1r11
chr1	61682707	synonymous	T	A	NM_001008955	Vom1r11
chr1	61683123	non-synonymous	C	T	NM_001008955	Vom1r11
chr1	61899695	synonymous	G	A	NM_057140	Ppp2r1a
chr1	62260772	non-synonymous	G	A	NM_001008954	Vom1r19
chr1	62260809	non-synonymous	A	G	NM_001008954	Vom1r19
chr1	62384933	synonymous	A	G	NM_001167572	Vom1r17
chr1	62384960	synonymous	T	C	NM_001167572	Vom1r17
chr1	62385039	non-synonymous	A	T	NM_001167572	Vom1r17
chr1	62385200	synonymous	G	A	NM_001167572	Vom1r17
chr1	63803446	synonymous	G	A	NM_001107467	Zfp51
chr1	67985188	synonymous	G	A	NM_001008932	Vom1r43
chr1	74300118	synonymous	A	G	NM_001099496	Vom2r29
chr1	74680017	synonymous	T	C	NM_001029928	Lair1
chr1	74680545	non-synonymous	A	G	NM_001029928	Lair1
chr1	75234929	synonymous	G	A	NM_181479	Kir3dl1
chr1	77902520	non-synonymous	C	T	NM_131903	Sult2a1
chr1	77902534	non-synonymous	A	C	NM_131903	Sult2a1
chr1	79104878	synonymous	A	G	NM_207591	Gltscr2
chr1	79135044	non-synonymous	A	G	NM_001106226	Gltscr1
chr1	79149519	synonymous	A	G	NM_001106226	Gltscr1
chr1	79150935	synonymous	G	A	NM_001106226	Gltscr1
chr1	79151067	synonymous	G	A	NM_001106226	Gltscr1
chr1	79361116	synonymous	T	C	NM_001271452	Dhx34
chr1	79367272	synonymous	G	A	NM_001271452	Dhx34
chr1	79369632	synonymous	T	C	NM_001271452	Dhx34
chr1	79369638	synonymous	A	G	NM_001271452	Dhx34
chr1	79373187	synonymous	T	C	NM_001271452	Dhx34
chr1	79373334	synonymous	A	G	NM_001271452	Dhx34
chr1	79375688	synonymous	C	T	NM_001271452	Dhx34
chr1	79433262	non-synonymous	C	T	NM_001003710	C5ar2
chr1	79453555	non-synonymous	G	A	NM_053619	C5ar1
chr1	79453698	synonymous	A	T	NM_053619	C5ar1
chr1	79667439	non-synonymous	G	A	NM_001106227	Tmem160
chr1	79673850	synonymous	C	G	NM_001107479	Npas1
chr1	79765671	synonymous	C	T	NM_001271132	Arhgap35
chr1	79768908	synonymous	C	T	NM_001271132	Arhgap35
chr1	79906445	synonymous	C	T	NM_053919	Ceacam9
chr1	79908900	synonymous	T	C	NM_053919	Ceacam9
chr1	79958118	non-synonymous	A	G	NM_175758	Slc1a5
chr1	79958515	synonymous	G	C	NM_175758	Slc1a5
chr1	79969222	synonymous	C	T	NM_175758	Slc1a5
chr1	79969246	synonymous	A	T	NM_175758	Slc1a5
chr1	79982208	synonymous	G	A	NM_001025678	Fkrp
chr1	79982766	synonymous	G	C	NM_001025678	Fkrp
chr1	80003167	non-synonymous	C	T	NM_001107480	Strn4
chr1	80023119	synonymous	T	C	NM_001013895	Prkd2
chr1	80056203	synonymous	A	C	NM_001191947	Dact3
chr1	80081094	synonymous	T	C	NM_001077644	Ptgir
chr1	80125039	non-synonymous	T	A	NM_001107481	Pnmal2
chr1	80125116	non-synonymous	G	A	NM_001107481	Pnmal2
chr1	80141776	non-synonymous	T	C	NM_001108473	Pnmal1
chr1	80181889	synonymous	A	C	NM_001009533	Ccdc8
chr1	80182005	non-synonymous	A	G	NM_001009533	Ccdc8
chr1	80182683	non-synonymous	A	G	NM_001009533	Ccdc8
chr1	80182901	non-synonymous	A	G	NM_001009533	Ccdc8
chr1	80192216	synonymous	G	A	NM_031729	Ppp5c
chr1	80285595	synonymous	C	T	NM_012525	Cgm4
chr1	80312789	synonymous	C	A	NM_001025679	Psg16
chr1	80373362	synonymous	T	C	NM_012702	Ceacam3
chr1	80373365	synonymous	A	G	NM_012702	Ceacam3
chr1	80375088	non-synonymous	C	T	NM_012702	Ceacam3
chr1	80375092	synonymous	T	C	NM_012702	Ceacam3
chr1	80375136	non-synonymous	C	T	NM_012702	Ceacam3
chr1	80376577	non-synonymous	C	T	NM_012702	Ceacam3
chr1	80376689	synonymous	T	C	NM_012702	Ceacam3
chr1	80376737	synonymous	C	T	NM_012702	Ceacam3
chr1	80376866	synonymous	T	A	NM_012702	Ceacam3
chr1	80378632	synonymous	A	G	NM_012702	Ceacam3
chr1	80379668	non-synonymous	T	C	NM_012702	Ceacam3
chr1	80379669	synonymous	G	A	NM_012702	Ceacam3
chr1	80434751	non-synonymous	G	C	NM_021677	Psgb1
chr1	80437517	non-synonymous	G	A	NM_021677	Psgb1
chr1	80483242	synonymous	G	A	NM_001025641	Psg29
chr1	80503091	synonymous	G	A	NM_001025641	Psg29
chr1	80503197	synonymous	G	A	NM_001025641	Psg29
chr1	80643577	non-synonymous	C	T	NM_001025404	Ceacam11
chr1	80648577	non-synonymous	C	T	NM_001025404	Ceacam11
chr1	80720968	non-synonymous	G	A	NM_001108474	Igfl3
chr1	80722618	synonymous	T	C	NM_001108474	Igfl3
chr1	85390827	non-synonymous	C	G	NM_001100845	Sptbn4
chr1	85390828	synonymous	G	T	NM_001100845	Sptbn4
chr1	87633358	non-synonymous	G	T	NM_001009517	Vom1r3
chr1	87633459	synonymous	T	C	NM_001009517	Vom1r3
chr1	87633550	non-synonymous	C	G	NM_001009517	Vom1r3
chr1	87634042	non-synonymous	G	A	NM_001009517	Vom1r3
chr1	87719245	non-synonymous	T	C	NM_001009516	Vom1r4
chr1	87719546	synonymous	T	G	NM_001009516	Vom1r4
chr1	87719550	non-synonymous	T	A	NM_001009516	Vom1r4
chr1	87719553	non-synonymous	G	T	NM_001009516	Vom1r4
chr1	87719557	non-synonymous	G	A	NM_001009516	Vom1r4
chr1	87799628	non-synonymous	T	A	NM_001099470	Vom2r11
chr1	87800224	synonymous	A	G	NM_001099470	Vom2r11
chr1	87800335	synonymous	T	C	NM_001099470	Vom2r11
chr1	87805412	non-synonymous	C	T	NM_001099470	Vom2r11
chr1	87860137	synonymous	C	T	NM_001009526	Vom1r5
chr1	88123295	synonymous	C	T	NM_030867	Nfkbib
chr1	92983119	synonymous	C	T	NM_001109142	Rgs9bp
chr1	98798554	non-synonymous	C	T	NM_001024907	MGC114499
chr1	98801621	synonymous	C	A	NM_001024907	MGC114499
chr1	98801939	synonymous	A	G	NM_001024907	MGC114499
chr1	98802156	synonymous	C	T	NM_001024907	MGC114499
chr1	98802312	non-synonymous	C	T	NM_001024907	MGC114499
chr1	99646689	non-synonymous	C	G	NM_001106249	Siglec5
chr1	99647010	non-synonymous	A	C	NM_001106249	Siglec5
chr1	99647013	non-synonymous	C	G	NM_001106249	Siglec5
chr1	99647015	non-synonymous	A	C	NM_001106249	Siglec5
chr1	99647019	non-synonymous	C	T	NM_001106249	Siglec5
chr1	99647218	non-synonymous	C	T	NM_001106249	Siglec5
chr1	99647220	non-synonymous	T	C	NM_001106249	Siglec5
chr1	99647303	synonymous	C	T	NM_001106249	Siglec5
chr1	100067546	non-synonymous	A	C	NM_001099487	Vom2r37
chr1	100067558	non-synonymous	G	A	NM_001099487	Vom2r37
chr1	100067800	non-synonymous	C	G	NM_001099487	Vom2r37
chr1	100206656	synonymous	T	G	NM_001099487	Vom2r37
chr1	100207088	synonymous	A	G	NM_001099487	Vom2r37
chr1	100207747	non-synonymous	A	G	NM_001099487	Vom2r37
chr1	100207885	non-synonymous	T	G	NM_001099487	Vom2r37
chr1	103136217	non-synonymous	G	C	NM_001108484	Nomo1
chr1	104133777	synonymous	C	T	NM_001009519	Vom1r70
chr1	104134517	non-synonymous	C	T	NM_001009519	Vom1r70
chr1	104268465	synonymous	G	A	NM_019253	Ptpn5
chr1	104363469	non-synonymous	A	G	NM_145787	Mrgprx3
chr1	104363567	synonymous	T	A	NM_145787	Mrgprx3
chr1	104443196	non-synonymous	T	A	NM_001002286	Mrgprc
chr1	104443201	non-synonymous	G	A	NM_001002286	Mrgprc
chr1	104604988	non-synonymous	T	A	NM_001002284	Mrgprb5
chr1	104604989	synonymous	T	A	NM_001002284	Mrgprb5
chr1	104605054	non-synonymous	T	C	NM_001002284	Mrgprb5
chr1	104605632	non-synonymous	G	A	NM_001002284	Mrgprb5
chr1	104605865	synonymous	T	C	NM_001002284	Mrgprb5
chr1	104873088	non-synonymous	C	G	NM_001002285	Mrgprx2l
chr1	105934623	synonymous	T	C	NM_138529	Nav2
chr1	105945344	synonymous	C	A	NM_138529	Nav2
chr1	105958596	synonymous	G	A	NM_138529	Nav2
chr1	105968870	synonymous	C	T	NM_138529	Nav2
chr1	105970022	synonymous	T	C	NM_138529	Nav2
chr1	105981405	synonymous	T	C	NM_138529	Nav2
chr1	105983003	synonymous	A	T	NM_138529	Nav2
chr1	105988387	synonymous	G	A	NM_138529	Nav2
chr1	105988432	non-synonymous	C	A	NM_138529	Nav2
chr1	106159206	non-synonymous	T	C	NM_001106263	Htatip2
chr1	106184420	synonymous	A	G	NM_053557	Prmt3
chr1	113937322	synonymous	G	A	NM_017295	Gabra5
chr1	115302298	synonymous	A	C	NM_001107517	Cyfip1
chr1	115491131	synonymous	T	C	NM_001107520	Herc2
chr1	115508600	non-synonymous	C	T	NM_001107520	Herc2
chr1	115512603	synonymous	C	T	NM_001107520	Herc2
chr1	115518686	synonymous	A	C	NM_001107520	Herc2
chr1	115556569	synonymous	C	T	NM_001107520	Herc2
chr1	115563246	synonymous	T	G	NM_001107520	Herc2
chr1	115602981	synonymous	G	T	NM_001107520	Herc2
chr1	115619745	synonymous	C	T	NM_001107520	Herc2
chr1	115619756	non-synonymous	T	C	NM_001107520	Herc2
chr1	115632647	synonymous	T	C	NM_001107520	Herc2
chr1	115643107	synonymous	T	G	NM_001107520	Herc2
chr1	115875550	synonymous	T	C	NM_001271493	LOC100365773
chr1	125597751	non-synonymous	A	G	NM_001134706	Hmgn5b
chr1	126279540	synonymous	A	G	NM_001100846	Mtmr10
chr1	126282090	synonymous	T	C	NM_001100846	Mtmr10
chr1	126301953	non-synonymous	C	T	NM_001191633	Fan1
chr1	126302896	non-synonymous	A	G	NM_001191633	Fan1
chr1	126317483	synonymous	G	A	NM_001191633	Fan1
chr1	126335028	non-synonymous	C	A	NM_001106340	Mphosph10
chr1	126335945	synonymous	A	G	NM_001106340	Mphosph10
chr1	126338674	non-synonymous	T	G	NM_001106341	Mcee
chr1	126771034	non-synonymous	A	G	NM_001173527	Ndnl2
chr1	126771464	non-synonymous	C	T	NM_001173527	Ndnl2
chr1	126771715	non-synonymous	G	A	NM_001173527	Ndnl2
chr1	129592636	synonymous	A	G	NM_001108486	Lrrc28
chr1	129760491	synonymous	A	C	NM_001134858	Synm
chr1	129760832	non-synonymous	T	C	NM_001134858	Synm
chr1	129760889	non-synonymous	C	T	NM_001134858	Synm
chr1	129761294	non-synonymous	A	G	NM_001134858	Synm
chr1	129762372	synonymous	G	A	NM_001134858	Synm
chr1	129763028	non-synonymous	T	C	NM_001134858	Synm
chr1	129763053	synonymous	G	A	NM_001134858	Synm
chr1	129763742	non-synonymous	G	T	NM_001134858	Synm
chr1	130217772	synonymous	G	A	NM_052807	Igf1r
chr1	130257574	synonymous	T	G	NM_052807	Igf1r
chr1	130265191	non-synonymous	G	C	NM_052807	Igf1r
chr1	130820208	synonymous	T	C	NM_001047853	Arrdc4
chr1	130820213	synonymous	G	T	NM_001047853	Arrdc4
chr1	130820218	non-synonymous	G	A	NM_001047853	Arrdc4
chr1	134449132	synonymous	G	A	NM_001191625	Mctp2
chr1	134489039	synonymous	G	A	NM_001191625	Mctp2
chr1	134500368	synonymous	C	T	NM_001191625	Mctp2
chr1	134530991	synonymous	A	G	NM_001191625	Mctp2
chr1	134532628	synonymous	G	A	NM_001191625	Mctp2
chr1	135804481	synonymous	G	A	NM_001107523	Chd2
chr1	136821269	non-synonymous	C	T	NM_177481	Slco3a1
chr1	138129921	synonymous	A	G	NM_001106271	Akap13
chr1	138170818	non-synonymous	C	G	NM_001106271	Akap13
chr1	138171165	non-synonymous	G	A	NM_001106271	Akap13
chr1	138172573	non-synonymous	A	G	NM_001106271	Akap13
chr1	138173036	synonymous	A	G	NM_001106271	Akap13
chr1	138261615	synonymous	C	T	NM_001106271	Akap13
chr1	138294358	synonymous	A	G	NM_001106271	Akap13
chr1	138306329	non-synonymous	A	G	NM_001106271	Akap13
chr1	138335430	non-synonymous	C	G	NM_001039006	Klhl25
chr1	141445618	synonymous	G	A	NM_001013068	Mrpl46
chr1	141450608	synonymous	G	A	NM_001013068	Mrpl46
chr1	141507933	synonymous	C	T	NM_001037194	Det1
chr1	141797468	synonymous	A	G	NM_001008559	Hapln3
chr1	141823773	synonymous	A	G	NM_012811	Mfge8
chr1	141990836	synonymous	C	T	NM_001106275	Abhd2
chr1	142144164	non-synonymous	T	G	NM_053528	Polg
chr1	142144499	synonymous	T	C	NM_053528	Polg
chr1	142425067	non-synonymous	A	G	NM_013094	Plin1
chr1	142439819	synonymous	C	T	NM_053487	Pex11a
chr1	142511933	synonymous	T	G	NM_001106273	Mesp2
chr1	142511950	non-synonymous	G	T	NM_001106273	Mesp2
chr1	142511969	synonymous	C	T	NM_001106273	Mesp2
chr1	142512344	synonymous	G	C	NM_001106273	Mesp2
chr1	142512409	non-synonymous	C	T	NM_001106273	Mesp2
chr1	142512429	non-synonymous	A	T	NM_001106273	Mesp2
chr1	142526026	non-synonymous	C	T	NM_031012	Anpep
chr1	142816650	non-synonymous	G	A	NM_001134563	Zfp710
chr1	143053250	non-synonymous	A	C	NM_001107529	Prc1
chr1	143075844	synonymous	G	A	NM_001037647	Unc45a
chr1	143077275	synonymous	T	C	NM_001037647	Unc45a
chr1	143080307	synonymous	G	A	NM_001037647	Unc45a
chr1	143090055	synonymous	G	C	NM_001107528	Hddc3
chr1	143113795	synonymous	T	C	NM_001107527	Man2a2
chr1	143139626	synonymous	A	G	NM_019331	Furin
chr1	143141903	synonymous	T	A	NM_019331	Furin
chr1	143491157	synonymous	A	G	NM_001108489	Iqgap1
chr1	143499042	synonymous	A	G	NM_001108489	Iqgap1
chr1	143509331	synonymous	G	A	NM_001108489	Iqgap1
chr1	143518141	synonymous	G	A	NM_001108489	Iqgap1
chr1	143521045	non-synonymous	C	A	NM_001108489	Iqgap1
chr1	143526142	synonymous	C	T	NM_001108489	Iqgap1
chr1	143664387	synonymous	G	A	NM_001107525	Wdr73
chr1	143664512	non-synonymous	C	G	NM_001107525	Wdr73
chr1	143666136	non-synonymous	C	T	NM_001107525	Wdr73
chr1	143671605	synonymous	T	C	NM_001107525	Wdr73
chr1	143675288	synonymous	C	G	NM_001109149	Nmb
chr1	143795997	non-synonymous	A	G	NM_001106272	Zfp592
chr1	143796763	synonymous	C	T	NM_001106272	Zfp592
chr1	143863834	synonymous	A	G	NM_001191895	Alpk3
chr1	143863853	non-synonymous	G	A	NM_001191895	Alpk3
chr1	143864634	non-synonymous	C	T	NM_001191895	Alpk3
chr1	144087516	synonymous	G	A	NM_198767	Pde8a
chr1	144259210	synonymous	C	T	NM_001193275	LOC100360933
chr1	144260026	synonymous	A	G	NM_001193275	LOC100360933
chr1	144309377	synonymous	T	C	NM_001191627	Fsd2
chr1	144325365	synonymous	T	A	NM_001191627	Fsd2
chr1	144335637	synonymous	G	A	NM_001191627	Fsd2
chr1	144335952	synonymous	G	A	NM_001191627	Fsd2
chr1	144335962	non-synonymous	C	A	NM_001191627	Fsd2
chr1	144336041	non-synonymous	G	T	NM_001191627	Fsd2
chr1	144336120	synonymous	C	T	NM_001191627	Fsd2
chr1	144569617	synonymous	C	T	NM_001011932	Btbd1
chr1	144636396	non-synonymous	A	G	NM_001108490	Tm6sf1
chr1	145381686	non-synonymous	A	G	NM_001107533	Adamtsl3
chr1	145392997	synonymous	G	A	NM_001107533	Adamtsl3
chr1	145447396	non-synonymous	A	G	NM_001107533	Adamtsl3
chr1	145447466	synonymous	A	C	NM_001107533	Adamtsl3
chr1	145447609	non-synonymous	C	T	NM_001107533	Adamtsl3
chr1	145478209	non-synonymous	G	A	NM_001107533	Adamtsl3
chr1	145525119	non-synonymous	C	T	NM_001106277	Saxo2
chr1	145564759	synonymous	G	A	NM_001107534	Eftud1
chr1	145653595	non-synonymous	C	T	NM_001107534	Eftud1
chr1	146665099	synonymous	G	A	NM_001170432	Tmc3
chr1	146673064	synonymous	C	T	NM_001170432	Tmc3
chr1	146675616	synonymous	G	A	NM_001170432	Tmc3
chr1	146728319	non-synonymous	G	T	NM_001105749	Il16
chr1	146728413	non-synonymous	G	A	NM_001105749	Il16
chr1	146728479	non-synonymous	A	G	NM_001105749	Il16
chr1	146836636	non-synonymous	A	G	NM_001100581	RGD1310371
chr1	146957758	synonymous	T	G	NM_001013149	Mesdc1
chr1	154017794	synonymous	A	G	NM_001013904	Cyp2c6v1
chr1	155867771	non-synonymous	C	T	NM_001000540	Olr12
chr1	156372603	non-synonymous	C	A	NM_001000119	Olr23
chr1	156405602	synonymous	G	A	NM_001000693	Olr24
chr1	156436179	non-synonymous	A	G	NM_001000692	Olr25
chr1	156481043	non-synonymous	G	T	NM_001000936	Olr27
chr1	156569555	non-synonymous	C	A	NM_001000690	Olr32
chr1	156569600	non-synonymous	A	C	NM_001000690	Olr32
chr1	156569712	synonymous	A	G	NM_001000690	Olr32
chr1	156569733	synonymous	G	T	NM_001000690	Olr32
chr1	156569927	non-synonymous	C	A	NM_001000690	Olr32
chr1	156570427	non-synonymous	T	C	NM_001000690	Olr32
chr1	156570431	non-synonymous	T	A	NM_001000690	Olr32
chr1	156618319	synonymous	C	G	NM_001000689	Olr34
chr1	156688228	synonymous	T	G	NM_057185	Folh1
chr1	156689519	synonymous	C	T	NM_057185	Folh1
chr1	156702835	synonymous	A	G	NM_057185	Folh1
chr1	156702843	non-synonymous	T	C	NM_057185	Folh1
chr1	157407330	synonymous	A	G	NM_001107535	Tyr
chr1	157535447	synonymous	C	A	NM_017012	Grm5
chr1	157535783	synonymous	T	G	NM_017012	Grm5
chr1	159367851	synonymous	G	T	NM_001013896	Tmem135
chr1	160038295	synonymous	A	G	NM_001007691	Prss23
chr1	160038784	synonymous	G	A	NM_001007691	Prss23
chr1	160358575	synonymous	A	C	NM_001108491	Me3
chr1	160397895	synonymous	A	G	NM_001014021	Ccdc81
chr1	162511604	non-synonymous	T	A	NM_001106280	Tmem126b
chr1	162511646	synonymous	A	G	NM_001106280	Tmem126b
chr1	162520150	non-synonymous	A	G	NM_001106280	Tmem126b
chr1	162520167	non-synonymous	G	A	NM_001106280	Tmem126b
chr1	162534538	non-synonymous	A	G	NM_001011557	Tmem126a
chr1	162541937	non-synonymous	C	T	NM_001271791	Crebzf
chr1	163213339	synonymous	G	T	NM_022282	Dlg2
chr1	163651617	non-synonymous	G	T	NM_001024885	Ccdc90b
chr1	163920127	non-synonymous	G	A	NM_001126294	Ddias
chr1	163920162	synonymous	G	A	NM_001126294	Ddias
chr1	163920373	non-synonymous	T	C	NM_001126294	Ddias
chr1	163920558	synonymous	A	G	NM_001126294	Ddias
chr1	163920889	non-synonymous	A	G	NM_001126294	Ddias
chr1	163920897	synonymous	C	T	NM_001126294	Ddias
chr1	163921472	non-synonymous	G	A	NM_001126294	Ddias
chr1	163921829	non-synonymous	T	C	NM_001126294	Ddias
chr1	163980185	synonymous	T	C	NM_001106281	Prcp
chr1	163980279	non-synonymous	G	A	NM_001106281	Prcp
chr1	163982412	non-synonymous	A	G	NM_001106281	Prcp
chr1	164164312	non-synonymous	C	G	NM_001109150	Fam181b
chr1	167927557	synonymous	C	T	NM_001191628	Tenm4
chr1	167961897	synonymous	C	T	NM_001191628	Tenm4
chr1	167965689	synonymous	G	A	NM_001191628	Tenm4
chr1	167965857	synonymous	T	C	NM_001191628	Tenm4
chr1	168000530	synonymous	T	C	NM_001191628	Tenm4
chr1	168081435	synonymous	G	A	NM_001191628	Tenm4
chr1	168081489	synonymous	G	A	NM_001191628	Tenm4
chr1	168082314	synonymous	C	T	NM_001191628	Tenm4
chr1	168560641	non-synonymous	G	A	NM_001034127	Alg8
chr1	168591834	synonymous	C	T	NM_012703	Thrsp
chr1	168740657	non-synonymous	T	A	NM_001108493	Aamdc
chr1	169078826	synonymous	C	A	NM_017198	Pak1
chr1	169207370	synonymous	G	A	NM_153473	Myo7a
chr1	169223896	synonymous	G	A	NM_153473	Myo7a
chr1	169264522	synonymous	T	C	NM_153473	Myo7a
chr1	169288650	synonymous	G	A	NM_134461	Capn5
chr1	169289801	synonymous	G	A	NM_134461	Capn5
chr1	169302388	synonymous	G	A	NM_012616	Omp
chr1	169351246	non-synonymous	C	G	NM_001106211	B3gnt6
chr1	169351294	synonymous	G	A	NM_001106211	B3gnt6
chr1	169351380	non-synonymous	G	C	NM_001106211	B3gnt6
chr1	169351400	non-synonymous	C	G	NM_001106211	B3gnt6
chr1	169351431	non-synonymous	T	G	NM_001106211	B3gnt6
chr1	169351474	synonymous	T	C	NM_001106211	B3gnt6
chr1	169351546	synonymous	C	T	NM_001106211	B3gnt6
chr1	169351564	non-synonymous	C	G	NM_001106211	B3gnt6
chr1	169351589	non-synonymous	C	T	NM_001106211	B3gnt6
chr1	169351648	synonymous	T	G	NM_001106211	B3gnt6
chr1	169352116	synonymous	A	C	NM_001106211	B3gnt6
chr1	169352121	non-synonymous	C	T	NM_001106211	B3gnt6
chr1	169352123	non-synonymous	T	G	NM_001106211	B3gnt6
chr1	169525848	non-synonymous	T	C	NM_001009965	Tsku
chr1	169880573	synonymous	A	G	NM_001191630	Prkrir
chr1	170012842	synonymous	A	G	NM_080401	Wnt11
chr1	170012852	non-synonymous	C	T	NM_080401	Wnt11
chr1	170429195	non-synonymous	A	T	NM_017204	Map6
chr1	170429206	non-synonymous	G	T	NM_017204	Map6
chr1	170429216	non-synonymous	G	C	NM_017204	Map6
chr1	170769595	synonymous	C	T	NM_012910	Arrb1
chr1	170920991	non-synonymous	G	C	NM_001000935	Olr36
chr1	170921095	non-synonymous	T	C	NM_001000935	Olr36
chr1	171225593	non-synonymous	T	C	NM_001107537	Chrdl2
chr1	171396941	synonymous	T	C	NM_022235	Kcne3
chr1	171465292	synonymous	G	T	NM_001109454	Pgm2l1
chr1	171550952	synonymous	T	C	NM_001191838	Ppme1
chr1	171567162	synonymous	C	T	NM_001191838	Ppme1
chr1	171585527	synonymous	A	G	NM_001191602	C2cd3
chr1	171601231	synonymous	C	T	NM_001191602	C2cd3
chr1	171609514	synonymous	G	A	NM_001191602	C2cd3
chr1	171616312	non-synonymous	T	A	NM_001191602	C2cd3
chr1	171624100	synonymous	A	G	NM_001191602	C2cd3
chr1	171626280	synonymous	G	A	NM_001191602	C2cd3
chr1	171626294	non-synonymous	A	G	NM_001191602	C2cd3
chr1	171627985	synonymous	G	A	NM_001191602	C2cd3
chr1	171647962	synonymous	G	C	NM_001191602	C2cd3
chr1	171649708	synonymous	G	A	NM_001191602	C2cd3
chr1	171692434	non-synonymous	C	G	NM_013167	Ucp3
chr1	171713115	synonymous	G	A	NM_019354	Ucp2
chr1	172016749	synonymous	C	T	NM_001108494	Fam168a
chr1	172051727	synonymous	C	T	NM_001108494	Fam168a
chr1	172086181	synonymous	C	G	NM_001108495	Relt
chr1	172228157	non-synonymous	A	G	NM_017255	P2ry2
chr1	172228275	synonymous	G	A	NM_017255	P2ry2
chr1	172593765	non-synonymous	C	G	NM_001191560	Atg16l2
chr1	172594945	synonymous	C	T	NM_001191560	Atg16l2
chr1	172598251	non-synonymous	G	A	NM_001191560	Atg16l2
chr1	173105735	synonymous	A	G	NM_001106283	Folr2
chr1	173281606	synonymous	T	A	NM_053374	Il18bp
chr1	173323058	synonymous	A	G	NM_001107540	Rnf121
chr1	173397467	synonymous	T	C	NM_022639	Chrna10
chr1	173440125	synonymous	G	A	NM_031074	Nup98
chr1	173449073	synonymous	G	A	NM_031074	Nup98
chr1	173711574	non-synonymous	G	C	NM_001108496	Stim1
chr1	173735552	synonymous	C	T	NM_001013236	Rrm1
chr1	173774334	non-synonymous	C	A	NM_001000128	Olr39
chr1	173846435	synonymous	G	A	NM_001000126	Olr41
chr1	173846663	synonymous	C	T	NM_001000126	Olr41
chr1	173846667	non-synonymous	G	A	NM_001000126	Olr41
chr1	173847083	synonymous	A	C	NM_001000126	Olr41
chr1	173847253	non-synonymous	T	C	NM_001000126	Olr41
chr1	173874148	non-synonymous	T	C	NM_001082572	Trim21
chr1	173905856	synonymous	T	C	NM_001000541	Olr43
chr1	173917304	non-synonymous	G	T	NM_001000125	Olr44
chr1	173917518	synonymous	T	C	NM_001000125	Olr44
chr1	173933934	synonymous	T	C	NM_001000124	Olr45
chr1	173934243	synonymous	T	C	NM_001000124	Olr45
chr1	173944285	synonymous	T	C	NM_001001001	Olr46
chr1	173944683	synonymous	T	C	NM_001001001	Olr46
chr1	173944944	synonymous	T	C	NM_001001001	Olr46
chr1	173972147	non-synonymous	C	T	NM_001000122	Olr48
chr1	173972367	synonymous	C	T	NM_001000122	Olr48
chr1	174060686	non-synonymous	G	A	NM_001001022	Olr61
chr1	174084151	non-synonymous	T	C	NM_173293	Olr59
chr1	174120940	non-synonymous	A	G	NM_001000130	Olr56
chr1	174190334	synonymous	A	T	NM_001000131	Olr50
chr1	174190952	synonymous	C	T	NM_001000131	Olr50
chr1	174204650	synonymous	T	C	NM_001000132	Olr49
chr1	174204863	synonymous	T	C	NM_001000132	Olr49
chr1	174205063	non-synonymous	C	T	NM_001000132	Olr49
chr1	174292557	synonymous	C	T	NM_001001279	Olr67
chr1	174292604	non-synonymous	T	C	NM_001001279	Olr67
chr1	174292830	synonymous	C	G	NM_001001279	Olr67
chr1	174292865	non-synonymous	C	T	NM_001001279	Olr67
chr1	174312020	synonymous	C	T	NM_001000133	Olr68
chr1	174318060	non-synonymous	G	A	NM_001001280	Olr69
chr1	174379841	non-synonymous	T	G	NM_001001281	Olr75
chr1	174380156	non-synonymous	C	T	NM_001001281	Olr75
chr1	174380164	synonymous	C	T	NM_001001281	Olr75
chr1	174380306	non-synonymous	T	G	NM_001001281	Olr75
chr1	174456324	synonymous	G	A	NM_001001270	Olr80
chr1	174467608	non-synonymous	A	G	NM_001001271	Olr81
chr1	174482703	non-synonymous	T	G	NM_001001282	Olr82
chr1	174482876	non-synonymous	G	T	NM_001001282	Olr82
chr1	174483036	non-synonymous	G	A	NM_001001282	Olr82
chr1	174483185	synonymous	C	T	NM_001001282	Olr82
chr1	174483231	non-synonymous	C	T	NM_001001282	Olr82
chr1	174483490	non-synonymous	T	C	NM_001001282	Olr82
chr1	174500878	synonymous	C	T	NM_001000136	Olr83
chr1	174501041	non-synonymous	T	G	NM_001000136	Olr83
chr1	174501151	synonymous	T	C	NM_001000136	Olr83
chr1	174501220	synonymous	T	C	NM_001000136	Olr83
chr1	174501241	synonymous	G	A	NM_001000136	Olr83
chr1	174501352	synonymous	T	C	NM_001000136	Olr83
chr1	174522297	synonymous	C	T	NM_001000138	Olr85
chr1	174565162	synonymous	A	T	NM_001000543	Olr87
chr1	174620488	non-synonymous	C	T	NM_001000139	Olr91
chr1	174620862	synonymous	T	C	NM_001000139	Olr91
chr1	174620884	non-synonymous	C	T	NM_001000139	Olr91
chr1	174620896	non-synonymous	A	G	NM_001000139	Olr91
chr1	174621108	synonymous	A	G	NM_001000139	Olr91
chr1	174629046	synonymous	G	A	NM_001000140	Olr92
chr1	174637335	non-synonymous	C	A	NM_001000141	Olr93
chr1	174637729	non-synonymous	G	C	NM_001000141	Olr93
chr1	174637735	non-synonymous	G	A	NM_001000141	Olr93
chr1	174637749	non-synonymous	C	G	NM_001000141	Olr93
chr1	174637754	synonymous	C	T	NM_001000141	Olr93
chr1	174643188	non-synonymous	C	A	NM_001001023	Olr94
chr1	174643253	synonymous	T	A	NM_001001023	Olr94
chr1	174643300	non-synonymous	G	A	NM_001001023	Olr94
chr1	174643340	synonymous	T	C	NM_001001023	Olr94
chr1	174643352	non-synonymous	T	A	NM_001001023	Olr94
chr1	174643498	non-synonymous	G	A	NM_001001023	Olr94
chr1	174643536	non-synonymous	C	A	NM_001001023	Olr94
chr1	174643574	synonymous	A	G	NM_001001023	Olr94
chr1	174643665	non-synonymous	C	T	NM_001001023	Olr94
chr1	174643796	synonymous	A	G	NM_001001023	Olr94
chr1	174643815	non-synonymous	G	A	NM_001001023	Olr94
chr1	174651376	synonymous	T	C	NM_001001024	Olr95
chr1	174651567	synonymous	A	G	NM_001001024	Olr95
chr1	174651568	synonymous	G	A	NM_001001024	Olr95
chr1	174651635	non-synonymous	G	A	NM_001001024	Olr95
chr1	174651796	synonymous	T	G	NM_001001024	Olr95
chr1	174652051	synonymous	T	G	NM_001001024	Olr95
chr1	174662115	synonymous	C	T	NM_001001025	Olr96
chr1	174662159	non-synonymous	C	T	NM_001001025	Olr96
chr1	174662178	synonymous	A	G	NM_001001025	Olr96
chr1	174662817	non-synonymous	C	G	NM_001001025	Olr96
chr1	174691163	synonymous	A	T	NM_001000143	Olr98
chr1	174691460	synonymous	A	C	NM_001000143	Olr98
chr1	174691478	synonymous	T	G	NM_001000143	Olr98
chr1	174691485	non-synonymous	A	T	NM_001000143	Olr98
chr1	174691523	non-synonymous	T	G	NM_001000143	Olr98
chr1	174756646	non-synonymous	A	G	NM_001000145	Olr104
chr1	174780887	non-synonymous	C	T	NM_001000147	Olr106
chr1	174781028	non-synonymous	G	A	NM_001000147	Olr106
chr1	174781448	synonymous	A	G	NM_001000147	Olr106
chr1	174811948	synonymous	C	T	NM_001000952	Olr109
chr1	174824497	non-synonymous	G	T	NM_001000743	Olr110
chr1	174849462	non-synonymous	A	G	NM_001000742	Olr111
chr1	174870900	synonymous	G	A	NM_001000151	Olr113
chr1	174871031	non-synonymous	G	C	NM_001000151	Olr113
chr1	174892733	synonymous	A	G	NM_001000152	Olr115
chr1	174961343	non-synonymous	C	A	NM_001000153	Olr119
chr1	174968911	non-synonymous	A	G	NM_001000154	Olr120
chr1	174979834	non-synonymous	T	C	NM_001000155	Olr121
chr1	174980052	non-synonymous	A	T	NM_001000155	Olr121
chr1	174991243	non-synonymous	T	C	NM_001000156	Olr122
chr1	174991405	non-synonymous	G	C	NM_001000156	Olr122
chr1	175013378	synonymous	T	C	NM_001000157	Olr124
chr1	175013452	non-synonymous	G	T	NM_001000157	Olr124
chr1	175029360	non-synonymous	C	T	NM_001000740	Olr125
chr1	175065613	non-synonymous	A	G	NM_001001026	Olr127
chr1	175193608	non-synonymous	T	C	NM_001001027	Olr129
chr1	175194014	non-synonymous	G	A	NM_001001027	Olr129
chr1	175194026	non-synonymous	T	A	NM_001001027	Olr129
chr1	175194053	non-synonymous	C	T	NM_001001027	Olr129
chr1	175194054	synonymous	A	G	NM_001001027	Olr129
chr1	175194230	non-synonymous	G	A	NM_001001027	Olr129
chr1	175202176	non-synonymous	C	T	NM_001001272	Olr130
chr1	175202493	synonymous	T	C	NM_001001272	Olr130
chr1	175202503	non-synonymous	C	T	NM_001001272	Olr130
chr1	175202581	non-synonymous	T	C	NM_001001272	Olr130
chr1	175202586	synonymous	G	A	NM_001001272	Olr130
chr1	175271376	stopgain	G	A	NM_001001288	Olr135
chr1	175284460	synonymous	C	T	NM_001000160	Olr136
chr1	175297845	non-synonymous	T	C	NM_001047938	LOC499219
chr1	175304306	synonymous	G	A	NM_001047938	LOC499219
chr1	175305622	non-synonymous	A	C	NM_001001283	Olr137
chr1	175305969	synonymous	A	G	NM_001001283	Olr137
chr1	175306248	synonymous	G	A	NM_001001283	Olr137
chr1	175306287	synonymous	C	T	NM_001001283	Olr137
chr1	175306384	non-synonymous	G	A	NM_001001283	Olr137
chr1	175306398	synonymous	C	A	NM_001001283	Olr137
chr1	175306452	synonymous	C	T	NM_001001283	Olr137
chr1	175306527	synonymous	G	A	NM_001001283	Olr137
chr1	175335513	synonymous	A	C	NM_001000161	Olr139
chr1	175335858	non-synonymous	C	A	NM_001000161	Olr139
chr1	175336026	synonymous	C	T	NM_001000161	Olr139
chr1	175336137	synonymous	C	A	NM_001000161	Olr139
chr1	175336209	synonymous	T	C	NM_001000161	Olr139
chr1	175336274	non-synonymous	G	A	NM_001000161	Olr139
chr1	175358990	non-synonymous	G	C	NM_001000162	Olr140
chr1	175359230	non-synonymous	T	G	NM_001000162	Olr140
chr1	175363495	synonymous	G	A	NM_001001274	Olr141
chr1	175378986	non-synonymous	G	A	NM_001000544	Olr142
chr1	175379339	synonymous	G	A	NM_001000544	Olr142
chr1	175379495	synonymous	A	G	NM_001000544	Olr142
chr1	175379853	non-synonymous	T	C	NM_001000544	Olr142
chr1	175390287	non-synonymous	T	G	NM_001000163	Olr143
chr1	175417083	synonymous	A	G	NM_001000545	Olr145
chr1	175489546	synonymous	A	G	NM_001013899	Ubqlnl
chr1	175490032	synonymous	T	C	NM_001013899	Ubqlnl
chr1	175495340	synonymous	A	G	NM_001106287	RGD1310717
chr1	175498595	synonymous	G	A	NM_001106287	RGD1310717
chr1	175513036	non-synonymous	T	C	NM_001000166	Olr149
chr1	175562298	synonymous	G	A	NM_001170461	Trim6
chr1	175584302	non-synonymous	G	A	NM_001276491	Trim34
chr1	175588158	non-synonymous	T	A	NM_001014023	Trim5
chr1	175692961	synonymous	G	A	NM_001000546	Olr152
chr1	175702393	non-synonymous	G	A	NM_001000167	Olr153
chr1	175702411	non-synonymous	T	G	NM_001000167	Olr153
chr1	175702451	synonymous	C	T	NM_001000167	Olr153
chr1	175702678	non-synonymous	T	C	NM_001000167	Olr153
chr1	175703007	synonymous	C	T	NM_001000167	Olr153
chr1	175703321	synonymous	G	A	NM_001000167	Olr153
chr1	175976741	non-synonymous	C	A	NM_001000174	Olr168
chr1	175976998	synonymous	A	G	NM_001000174	Olr168
chr1	175977048	non-synonymous	G	A	NM_001000174	Olr168
chr1	175977320	non-synonymous	T	C	NM_001000174	Olr168
chr1	175977338	non-synonymous	T	A	NM_001000174	Olr168
chr1	175996956	synonymous	G	A	NM_001000175	Olr170
chr1	175996974	synonymous	G	A	NM_001000175	Olr170
chr1	175997145	synonymous	G	A	NM_001000175	Olr170
chr1	176035585	non-synonymous	G	A	NM_001000176	Olr171
chr1	176036245	synonymous	C	T	NM_001000176	Olr171
chr1	176043329	synonymous	C	A	NM_001000177	Olr172
chr1	176043535	non-synonymous	T	C	NM_001000177	Olr172
chr1	176043536	synonymous	G	A	NM_001000177	Olr172
chr1	176043573	non-synonymous	G	A	NM_001000177	Olr172
chr1	176043687	non-synonymous	G	C	NM_001000177	Olr172
chr1	176043735	non-synonymous	T	C	NM_001000177	Olr172
chr1	176043826	synonymous	A	G	NM_001000177	Olr172
chr1	176043827	synonymous	A	G	NM_001000177	Olr172
chr1	176043969	non-synonymous	T	C	NM_001000177	Olr172
chr1	176043983	synonymous	T	C	NM_001000177	Olr172
chr1	176062019	synonymous	G	A	NM_001001028	Olr174
chr1	176062317	non-synonymous	A	G	NM_001001028	Olr174
chr1	176095286	non-synonymous	C	T	NM_001000178	Olr176
chr1	176504675	non-synonymous	G	A	NM_001000241	Olr307
chr1	176504846	non-synonymous	T	G	NM_001000241	Olr307
chr1	176504879	synonymous	C	T	NM_001000241	Olr307
chr1	176504956	synonymous	C	T	NM_001000241	Olr307
chr1	176505236	non-synonymous	A	C	NM_001000241	Olr307
chr1	176505533	non-synonymous	G	A	NM_001000241	Olr307
chr1	176857532	synonymous	A	G	NM_001000949	Olr179
chr1	176868489	non-synonymous	C	T	NM_001000180	Olr180
chr1	176894466	synonymous	A	G	NM_001001030	Olr181
chr1	176894523	synonymous	G	A	NM_001001030	Olr181
chr1	176894591	non-synonymous	A	T	NM_001001030	Olr181
chr1	176894675	non-synonymous	C	T	NM_001001030	Olr181
chr1	176905075	synonymous	G	A	NM_001000181	Olr183
chr1	176905136	non-synonymous	C	T	NM_001000181	Olr183
chr1	176905435	synonymous	A	G	NM_001000181	Olr183
chr1	176915796	non-synonymous	C	A	NM_001000182	Olr184
chr1	176916013	synonymous	G	A	NM_001000182	Olr184
chr1	176916215	non-synonymous	A	C	NM_001000182	Olr184
chr1	176916403	synonymous	C	T	NM_001000182	Olr184
chr1	176916523	synonymous	T	G	NM_001000182	Olr184
chr1	176916567	non-synonymous	C	T	NM_001000182	Olr184
chr1	176916647	non-synonymous	C	T	NM_001000182	Olr184
chr1	176925634	synonymous	T	C	NM_001000183	Olr185
chr1	176925876	synonymous	G	A	NM_001000183	Olr185
chr1	176925931	non-synonymous	G	A	NM_001000183	Olr185
chr1	176926038	synonymous	G	T	NM_001000183	Olr185
chr1	176926247	non-synonymous	G	A	NM_001000183	Olr185
chr1	176926494	synonymous	A	G	NM_001000183	Olr185
chr1	176926500	synonymous	G	A	NM_001000183	Olr185
chr1	176932267	synonymous	G	A	NM_001001031	Olr186
chr1	176932436	non-synonymous	A	G	NM_001001031	Olr186
chr1	176932474	synonymous	C	T	NM_001001031	Olr186
chr1	176932598	non-synonymous	G	C	NM_001001031	Olr186
chr1	176932603	synonymous	C	T	NM_001001031	Olr186
chr1	176932604	non-synonymous	A	G	NM_001001031	Olr186
chr1	176959423	synonymous	A	G	NM_001001032	Olr188
chr1	176959618	synonymous	T	C	NM_001001032	Olr188
chr1	176959718	synonymous	T	C	NM_001001032	Olr188
chr1	176960029	synonymous	T	C	NM_001001032	Olr188
chr1	176966628	synonymous	G	A	NM_001000184	Olr189
chr1	176966634	synonymous	G	A	NM_001000184	Olr189
chr1	176966803	non-synonymous	A	G	NM_001000184	Olr189
chr1	176966841	synonymous	C	T	NM_001000184	Olr189
chr1	176966896	non-synonymous	G	A	NM_001000184	Olr189
chr1	176966971	non-synonymous	A	G	NM_001000184	Olr189
chr1	176980875	synonymous	T	C	NM_001000185	Olr190
chr1	176980905	synonymous	T	C	NM_001000185	Olr190
chr1	176981148	synonymous	T	C	NM_001000185	Olr190
chr1	176981355	non-synonymous	G	A	NM_001000185	Olr190
chr1	176981445	synonymous	T	C	NM_001000185	Olr190
chr1	176981641	non-synonymous	A	G	NM_001000185	Olr190
chr1	176981706	synonymous	T	C	NM_001000185	Olr190
chr1	177005308	non-synonymous	A	C	NM_001000549	Olr192
chr1	177005774	synonymous	A	C	NM_001000549	Olr192
chr1	177005996	synonymous	T	A	NM_001000549	Olr192
chr1	177019304	synonymous	C	A	NM_001000186	Olr193
chr1	177019310	synonymous	A	G	NM_001000186	Olr193
chr1	177019316	synonymous	A	C	NM_001000186	Olr193
chr1	177019506	non-synonymous	A	G	NM_001000186	Olr193
chr1	177019526	synonymous	A	G	NM_001000186	Olr193
chr1	177019726	non-synonymous	G	A	NM_001000186	Olr193
chr1	177019912	non-synonymous	G	T	NM_001000186	Olr193
chr1	177020105	synonymous	T	C	NM_001000186	Olr193
chr1	177020118	non-synonymous	T	A	NM_001000186	Olr193
chr1	177020126	synonymous	A	G	NM_001000186	Olr193
chr1	177020138	synonymous	G	A	NM_001000186	Olr193
chr1	177020141	synonymous	A	G	NM_001000186	Olr193
chr1	177020144	non-synonymous	T	G	NM_001000186	Olr193
chr1	177048558	synonymous	T	C	NM_001000948	Olr194
chr1	177049212	synonymous	G	A	NM_001000948	Olr194
chr1	177049393	non-synonymous	C	G	NM_001000948	Olr194
chr1	177099410	non-synonymous	A	T	NM_001000188	Olr197
chr1	177117735	non-synonymous	G	T	NM_001001033	Olr198
chr1	177117803	non-synonymous	A	G	NM_001001033	Olr198
chr1	177117852	synonymous	T	C	NM_001001033	Olr198
chr1	177117894	synonymous	C	A	NM_001001033	Olr198
chr1	177118074	synonymous	T	C	NM_001001033	Olr198
chr1	177133624	non-synonymous	A	C	NM_001001034	Olr199
chr1	177133635	synonymous	G	A	NM_001001034	Olr199
chr1	177133656	synonymous	A	G	NM_001001034	Olr199
chr1	177134152	non-synonymous	A	G	NM_001001034	Olr199
chr1	177134314	non-synonymous	C	G	NM_001001034	Olr199
chr1	177155197	synonymous	T	C	NM_001000189	Olr200
chr1	177155198	stopgain	T	A	NM_001000189	Olr200
chr1	177155347	non-synonymous	G	A	NM_001000189	Olr200
chr1	177155361	synonymous	A	G	NM_001000189	Olr200
chr1	177155410	non-synonymous	G	A	NM_001000189	Olr200
chr1	177155412	synonymous	T	C	NM_001000189	Olr200
chr1	177155532	non-synonymous	A	G	NM_001000189	Olr200
chr1	177155593	synonymous	C	A	NM_001000189	Olr200
chr1	177155668	non-synonymous	C	T	NM_001000189	Olr200
chr1	177155784	synonymous	C	T	NM_001000189	Olr200
chr1	177155959	non-synonymous	C	A	NM_001000189	Olr200
chr1	177182689	non-synonymous	G	A	NM_001000190	Olr201
chr1	177193884	non-synonymous	T	C	NM_001000550	Olr202
chr1	177193897	synonymous	G	A	NM_001000550	Olr202
chr1	177250763	synonymous	T	C	NM_053496	Cnga4
chr1	177250796	synonymous	A	T	NM_053496	Cnga4
chr1	177252157	synonymous	A	G	NM_053496	Cnga4
chr1	177252855	synonymous	T	C	NM_053496	Cnga4
chr1	177253032	synonymous	C	G	NM_053496	Cnga4
chr1	177253142	non-synonymous	A	C	NM_053496	Cnga4
chr1	177253154	non-synonymous	A	G	NM_053496	Cnga4
chr1	177269198	non-synonymous	A	C	NM_013165	Cckbr
chr1	177278492	synonymous	C	G	NM_013165	Cckbr
chr1	177323765	non-synonymous	G	A	NM_134449	Prkcdbp
chr1	177390934	synonymous	A	G	NM_001006997	Smpd1
chr1	177390965	non-synonymous	T	A	NM_001006997	Smpd1
chr1	177392812	synonymous	G	C	NM_001006997	Smpd1
chr1	177402948	synonymous	C	T	NM_080478	Apbb1
chr1	177581168	non-synonymous	T	C	NM_001008346	Rrp8
chr1	177583030	non-synonymous	A	G	NM_001008346	Rrp8
chr1	177598092	non-synonymous	A	G	NM_031357	Tpp1
chr1	177612088	synonymous	A	G	NM_001107544	Dchs1
chr1	177612271	synonymous	G	A	NM_001107544	Dchs1
chr1	177766606	non-synonymous	T	C	NM_001000736	Olr209
chr1	177766731	non-synonymous	G	A	NM_001000736	Olr209
chr1	177800349	non-synonymous	T	G	NM_001000195	Olr210
chr1	177844731	synonymous	C	T	NM_001000735	Olr213
chr1	177844736	non-synonymous	T	C	NM_001000735	Olr213
chr1	177845004	synonymous	C	T	NM_001000735	Olr213
chr1	177845052	synonymous	A	G	NM_001000735	Olr213
chr1	177891442	non-synonymous	G	A	NM_001000198	Olr215
chr1	177891725	synonymous	C	G	NM_001000198	Olr215
chr1	177892114	non-synonymous	T	C	NM_001000198	Olr215
chr1	177919190	synonymous	G	A	NM_001000199	Olr217
chr1	177919712	non-synonymous	T	G	NM_001000199	Olr217
chr1	177931742	synonymous	T	C	NM_001000551	Olr218
chr1	177931896	non-synonymous	G	A	NM_001000551	Olr218
chr1	177931922	synonymous	G	A	NM_001000551	Olr218
chr1	177994149	non-synonymous	G	A	NM_001000200	Olr221
chr1	178013758	non-synonymous	C	A	NM_001000201	Olr222
chr1	178014368	non-synonymous	A	T	NM_001000201	Olr222
chr1	178032661	synonymous	G	A	NM_001000202	Olr223
chr1	178033303	non-synonymous	C	G	NM_001000202	Olr223
chr1	178184487	non-synonymous	A	T	NM_001000205	Olr230
chr1	178184565	synonymous	T	C	NM_001000205	Olr230
chr1	178184590	non-synonymous	A	G	NM_001000205	Olr230
chr1	178200826	synonymous	G	A	NM_001001035	Olr232
chr1	178201320	non-synonymous	A	G	NM_001001035	Olr232
chr1	178201348	synonymous	C	G	NM_001001035	Olr232
chr1	178201507	synonymous	G	A	NM_001001035	Olr232
chr1	178213805	non-synonymous	G	A	NM_001000207	Olr233
chr1	178796292	synonymous	G	A	NM_001013192	Olfml1
chr1	178814488	synonymous	C	T	NM_001013192	Olfml1
chr1	178930705	synonymous	A	G	NM_001100582	Ppfibp2
chr1	178942486	non-synonymous	T	C	NM_001100582	Ppfibp2
chr1	178952401	non-synonymous	T	C	NM_001100582	Ppfibp2
chr1	178958882	synonymous	T	C	NM_001100582	Ppfibp2
chr1	178970367	synonymous	A	G	NM_001014244	Cyb5r2
chr1	179048616	non-synonymous	G	A	NM_001000209	Olr235
chr1	179048902	synonymous	T	C	NM_001000209	Olr235
chr1	179055593	synonymous	A	G	NM_001000210	Olr237
chr1	179055611	synonymous	G	T	NM_001000210	Olr237
chr1	179055614	synonymous	G	A	NM_001000210	Olr237
chr1	179055788	synonymous	A	C	NM_001000210	Olr237
chr1	179072458	non-synonymous	C	A	NM_001000211	Olr239
chr1	179072542	non-synonymous	G	A	NM_001000211	Olr239
chr1	179072543	synonymous	G	A	NM_001000211	Olr239
chr1	179072554	non-synonymous	C	T	NM_001000211	Olr239
chr1	179072627	synonymous	G	A	NM_001000211	Olr239
chr1	179072669	synonymous	G	A	NM_001000211	Olr239
chr1	179072688	non-synonymous	C	T	NM_001000211	Olr239
chr1	179073269	synonymous	A	G	NM_001000211	Olr239
chr1	179073320	synonymous	C	A	NM_001000211	Olr239
chr1	179127591	synonymous	C	G	NM_001000734	Olr241
chr1	179154158	synonymous	T	C	NM_001000213	Olr242
chr1	179154164	synonymous	C	T	NM_001000213	Olr242
chr1	179154174	synonymous	T	C	NM_001000213	Olr242
chr1	179154224	synonymous	T	C	NM_001000213	Olr242
chr1	179211021	non-synonymous	C	G	NM_001000214	Olr244
chr1	179238601	non-synonymous	T	A	NM_001000215	Olr245
chr1	179238630	non-synonymous	A	G	NM_001000215	Olr245
chr1	179239135	non-synonymous	A	C	NM_001000215	Olr245
chr1	179260640	non-synonymous	T	C	NM_001000216	Olr246
chr1	179261212	non-synonymous	A	C	NM_001000216	Olr246
chr1	179344794	non-synonymous	T	C	NM_001001037	Olr250
chr1	179390712	non-synonymous	C	T	NM_001000219	Olr252
chr1	179391059	non-synonymous	A	G	NM_001000219	Olr252
chr1	179391328	synonymous	G	T	NM_001000219	Olr252
chr1	179391388	synonymous	G	A	NM_001000219	Olr252
chr1	179391394	non-synonymous	C	T	NM_001000219	Olr252
chr1	179391433	synonymous	T	G	NM_001000219	Olr252
chr1	179556236	non-synonymous	C	A	NM_001000222	Olr259
chr1	179556900	synonymous	A	G	NM_001000222	Olr259
chr1	179588727	synonymous	A	C	NM_001000946	Olr260
chr1	179589206	non-synonymous	T	C	NM_001000946	Olr260
chr1	179604562	non-synonymous	A	G	NM_001000221	Olr262
chr1	179605076	non-synonymous	A	C	NM_001000221	Olr262
chr1	179714105	non-synonymous	G	A	NM_001000228	Olr267
chr1	179751624	non-synonymous	G	A	NM_001000733	Olr268
chr1	179751635	non-synonymous	A	G	NM_001000733	Olr268
chr1	179751898	synonymous	C	T	NM_001000733	Olr268
chr1	179751962	non-synonymous	A	G	NM_001000733	Olr268
chr1	179751980	non-synonymous	A	G	NM_001000733	Olr268
chr1	179752142	non-synonymous	C	T	NM_001000733	Olr268
chr1	179752177	synonymous	G	A	NM_001000733	Olr268
chr1	179806845	synonymous	G	T	NM_001000732	Olr271
chr1	179812427	synonymous	C	T	NM_001000230	Olr272
chr1	179813139	non-synonymous	C	A	NM_001000230	Olr272
chr1	179813204	non-synonymous	G	A	NM_001000230	Olr272
chr1	179892082	synonymous	A	T	NM_001000227	Olr276
chr1	179892259	synonymous	C	T	NM_001000227	Olr276
chr1	179892322	synonymous	G	T	NM_001000227	Olr276
chr1	179892404	non-synonymous	A	G	NM_001000227	Olr276
chr1	179892685	synonymous	A	G	NM_001000227	Olr276
chr1	180117045	non-synonymous	C	T	NM_001000226	Olr279
chr1	180378873	non-synonymous	C	A	NM_001000223	Olr285
chr1	180431462	non-synonymous	A	G	NM_001001010	Olr283
chr1	180444771	synonymous	A	G	NM_001000224	Olr282
chr1	180512201	synonymous	G	A	NM_001106291	Nlrp10
chr1	180512283	non-synonymous	A	G	NM_001106291	Nlrp10
chr1	180512470	non-synonymous	C	T	NM_001106291	Nlrp10
chr1	180512867	synonymous	C	T	NM_001106291	Nlrp10
chr1	180513129	non-synonymous	A	G	NM_001106291	Nlrp10
chr1	180513142	non-synonymous	A	T	NM_001106291	Nlrp10
chr1	180513557	synonymous	G	C	NM_001106291	Nlrp10
chr1	180515613	synonymous	G	A	NM_001106291	Nlrp10
chr1	180531029	synonymous	A	G	NM_001277302	Eif3f
chr1	180609016	synonymous	A	G	NM_013077	Tub
chr1	180720662	synonymous	A	G	NM_139112	Lmo1
chr1	181062390	synonymous	G	A	NM_001191839	Trim66
chr1	181108234	non-synonymous	A	C	NM_001191839	Trim66
chr1	181136697	synonymous	A	G	NM_001107547	St5
chr1	181137394	synonymous	C	A	NM_001107547	St5
chr1	181144310	synonymous	C	T	NM_001107547	St5
chr1	181323827	synonymous	G	A	NM_001108497	Akip1
chr1	181324770	non-synonymous	T	A	NM_001024287	LOC499240
chr1	181524713	synonymous	T	C	NM_001107546	Dennd5a
chr1	181534832	synonymous	A	G	NM_001107546	Dennd5a
chr1	181595030	synonymous	C	T	NM_001012358	Tmem41b
chr1	181605343	synonymous	C	T	NM_001012358	Tmem41b
chr1	181675332	synonymous	T	C	NM_001107545	Ipo7
chr1	181689977	synonymous	C	T	NM_001107545	Ipo7
chr1	181728255	synonymous	T	C	NM_001012169	Zfp143
chr1	181734125	synonymous	T	C	NM_001012169	Zfp143
chr1	181861440	synonymous	C	T	NM_001106288	Swap70
chr1	181883489	synonymous	C	T	NM_001106288	Swap70
chr1	181912317	synonymous	C	T	NM_001106288	Swap70
chr1	183923923	synonymous	A	G	NM_138519	Dkk3
chr1	184144564	non-synonymous	C	T	NM_001139508	Mical2
chr1	184177537	synonymous	G	A	NM_182669	Micalcl
chr1	184178342	non-synonymous	A	G	NM_182669	Micalcl
chr1	184178392	synonymous	C	T	NM_182669	Micalcl
chr1	184178443	synonymous	G	C	NM_182669	Micalcl
chr1	184178618	non-synonymous	G	T	NM_182669	Micalcl
chr1	184178873	non-synonymous	A	G	NM_182669	Micalcl
chr1	184179032	non-synonymous	G	A	NM_182669	Micalcl
chr1	184179073	synonymous	A	C	NM_182669	Micalcl
chr1	184191363	non-synonymous	C	T	NM_182669	Micalcl
chr1	184192423	synonymous	G	A	NM_182669	Micalcl
chr1	184210834	non-synonymous	G	A	NM_182669	Micalcl
chr1	184371165	synonymous	A	G	NM_020656	Parva
chr1	184644484	synonymous	A	G	NM_001198589	Tead1
chr1	185122780	synonymous	G	A	NM_001014022	Btbd10
chr1	185356896	synonymous	A	G	NM_001011933	Far1
chr1	191023857	synonymous	C	T	NM_017229	Pde3b
chr1	191043822	non-synonymous	G	T	NM_017229	Pde3b
chr1	191068761	synonymous	C	A	NM_001108499	Cyp2r1
chr1	191068766	non-synonymous	C	T	NM_001108499	Cyp2r1
chr1	191160358	synonymous	T	C	NM_017338	Calca
chr1	191322998	synonymous	G	A	NM_001106285	Insc
chr1	191323079	synonymous	G	A	NM_001106285	Insc
chr1	191323202	synonymous	T	C	NM_001106285	Insc
chr1	191323232	synonymous	C	T	NM_001106285	Insc
chr1	192082601	non-synonymous	T	C	NM_021663	Nucb2
chr1	192205253	non-synonymous	A	C	NM_001108500	Pik3c2a
chr1	192235707	non-synonymous	A	G	NM_001108500	Pik3c2a
chr1	194983374	synonymous	C	T	NM_138849	Syt17
chr1	195034991	synonymous	G	A	NM_138849	Syt17
chr1	195127504	non-synonymous	T	C	NM_012785	Coq7
chr1	195368772	non-synonymous	T	C	NM_001108501	Ccp110
chr1	195411942	synonymous	C	T	NM_001017463	LOC361635
chr1	195459153	synonymous	T	C	NM_001017463	LOC361635
chr1	196111553	non-synonymous	C	T	NM_134418	Gp2
chr1	196111555	synonymous	T	G	NM_134418	Gp2
chr1	196117438	synonymous	T	G	NM_134418	Gp2
chr1	196118269	non-synonymous	T	A	NM_134418	Gp2
chr1	196118273	non-synonymous	G	T	NM_134418	Gp2
chr1	196120334	synonymous	T	C	NM_134418	Gp2
chr1	196120338	non-synonymous	T	C	NM_134418	Gp2
chr1	196120394	synonymous	T	C	NM_134418	Gp2
chr1	196120460	synonymous	C	T	NM_134418	Gp2
chr1	196139162	non-synonymous	T	C	NM_017082	Umod
chr1	196139762	non-synonymous	G	A	NM_017082	Umod
chr1	196150462	synonymous	A	G	NM_001013902	Pdilt
chr1	196151885	synonymous	A	G	NM_001013902	Pdilt
chr1	196152032	synonymous	G	A	NM_001013902	Pdilt
chr1	196170263	synonymous	G	T	NM_001013902	Pdilt
chr1	196170305	synonymous	A	G	NM_001013902	Pdilt
chr1	196185077	synonymous	G	A	NM_001014162	Acsm5
chr1	196188276	non-synonymous	T	G	NM_001014162	Acsm5
chr1	196188313	non-synonymous	G	A	NM_001014162	Acsm5
chr1	196188324	synonymous	A	G	NM_001014162	Acsm5
chr1	196188339	synonymous	A	G	NM_001014162	Acsm5
chr1	196188445	non-synonymous	A	G	NM_001014162	Acsm5
chr1	196190791	non-synonymous	G	A	NM_001014162	Acsm5
chr1	196190813	non-synonymous	G	C	NM_001014162	Acsm5
chr1	196190816	non-synonymous	G	A	NM_001014162	Acsm5
chr1	196192742	non-synonymous	T	C	NM_001014162	Acsm5
chr1	196192765	non-synonymous	C	G	NM_001014162	Acsm5
chr1	196192789	non-synonymous	A	G	NM_001014162	Acsm5
chr1	196192822	non-synonymous	A	G	NM_001014162	Acsm5
chr1	196192878	synonymous	T	C	NM_001014162	Acsm5
chr1	196193262	non-synonymous	G	A	NM_001014162	Acsm5
chr1	196193265	non-synonymous	T	G	NM_001014162	Acsm5
chr1	196193272	synonymous	C	T	NM_001014162	Acsm5
chr1	196193281	synonymous	A	G	NM_001014162	Acsm5
chr1	196193284	synonymous	C	T	NM_001014162	Acsm5
chr1	196193366	non-synonymous	G	A	NM_001014162	Acsm5
chr1	196193398	synonymous	C	T	NM_001014162	Acsm5
chr1	196193399	non-synonymous	C	A	NM_001014162	Acsm5
chr1	196199413	synonymous	C	T	NM_001014162	Acsm5
chr1	196199489	non-synonymous	C	T	NM_001014162	Acsm5
chr1	196201597	non-synonymous	C	T	NM_001014162	Acsm5
chr1	196201700	synonymous	T	C	NM_001014162	Acsm5
chr1	196229263	non-synonymous	A	T	NM_144748	Acsm2a
chr1	196241209	non-synonymous	A	G	NM_144748	Acsm2a
chr1	196394826	synonymous	C	T	NM_001009688	Thumpd1
chr1	196834650	synonymous	C	T	NM_031150	Zp2
chr1	197027329	synonymous	A	G	NM_001106293	Abca15
chr1	197027355	non-synonymous	A	C	NM_001106293	Abca15
chr1	197028061	non-synonymous	A	G	NM_001106293	Abca15
chr1	197037776	synonymous	A	G	NM_001106293	Abca15
chr1	197049105	synonymous	C	A	NM_001106293	Abca15
chr1	197051935	synonymous	G	A	NM_001106293	Abca15
chr1	197073815	synonymous	A	T	NM_001106293	Abca15
chr1	197073999	non-synonymous	A	G	NM_001106293	Abca15
chr1	197074245	non-synonymous	T	C	NM_001106293	Abca15
chr1	197074310	non-synonymous	A	G	NM_001106293	Abca15
chr1	197080970	synonymous	G	A	NM_001106293	Abca15
chr1	197081002	non-synonymous	C	G	NM_001106293	Abca15
chr1	197081072	synonymous	G	A	NM_001106293	Abca15
chr1	197090534	synonymous	T	C	NM_001106293	Abca15
chr1	197093278	synonymous	C	T	NM_001106293	Abca15
chr1	197097783	synonymous	T	C	NM_001106293	Abca15
chr1	197100080	synonymous	G	C	NM_001106293	Abca15
chr1	197100176	synonymous	G	C	NM_001106293	Abca15
chr1	197105866	non-synonymous	A	G	NM_001106293	Abca15
chr1	197490491	non-synonymous	A	G	NM_001006970	Uqcrc2
chr1	197511627	non-synonymous	G	T	NM_001024777	Pdzd9
chr1	197521820	synonymous	G	A	NM_001024777	Pdzd9
chr1	197617729	synonymous	G	A	NM_001198653	Vwa3a
chr1	197645664	synonymous	C	T	NM_001198653	Vwa3a
chr1	197649415	synonymous	C	T	NM_001198653	Vwa3a
chr1	197655450	synonymous	T	C	NM_001198653	Vwa3a
chr1	197658307	non-synonymous	G	A	NM_001198653	Vwa3a
chr1	197755298	synonymous	C	T	NM_012947	Eef2k
chr1	197757665	non-synonymous	A	G	NM_012947	Eef2k
chr1	197762773	synonymous	C	T	NM_012947	Eef2k
chr1	197800723	non-synonymous	C	A	NM_001108503	Polr3e
chr1	197800724	synonymous	A	G	NM_001108503	Polr3e
chr1	197801293	non-synonymous	T	G	NM_001108503	Polr3e
chr1	197816756	synonymous	G	A	NM_001025682	Cdr2
chr1	197819195	non-synonymous	C	G	NM_001025682	Cdr2
chr1	198628402	non-synonymous	A	G	NM_017046	Scnn1g
chr1	198847423	synonymous	G	A	NM_001100519	Gga2
chr1	198926370	synonymous	C	T	NM_001033889	Cog7
chr1	199187469	synonymous	T	C	NM_017100	Plk1
chr1	199199939	synonymous	A	G	NM_001108919	Ern2
chr1	199473497	synonymous	C	T	NM_001172305	Prkcb
chr1	200305467	non-synonymous	C	G	NM_001270693	Arhgap17
chr1	200305468	non-synonymous	C	G	NM_001270693	Arhgap17
chr1	204751333	synonymous	G	A	NM_030853	Lat
chr1	204755226	non-synonymous	A	C	NM_001039208	Spns1
chr1	204829176	synonymous	T	C	NM_030585	Rabep2
chr1	204858995	synonymous	G	A	NM_001048180	Sh2b1
chr1	204863564	synonymous	C	T	NM_134456	Sh2b1
chr1	204884145	synonymous	C	T	NM_001106295	Tufm
chr1	204889280	synonymous	G	T	NM_001130097	Atxn2l
chr1	204889328	synonymous	A	G	NM_001130097	Atxn2l
chr1	204947761	synonymous	G	A	NM_001100662	Eif3c
chr1	204952040	synonymous	G	A	NM_001100662	Eif3c
chr1	204952474	synonymous	G	A	NM_001100662	Eif3c
chr1	204961032	synonymous	G	T	NM_001100662	Eif3c
chr1	204979268	synonymous	T	C	NM_001109154	Apobr
chr1	204979436	non-synonymous	C	G	NM_001109154	Apobr
chr1	204979448	synonymous	G	A	NM_001109154	Apobr
chr1	204980601	non-synonymous	C	G	NM_001109154	Apobr
chr1	205197881	synonymous	A	G	NM_001108920	Tbx6
chr1	205281054	synonymous	T	C	NM_001025725	Hirip3
chr1	205287087	synonymous	A	G	NM_022702	Taok2
chr1	205355991	synonymous	C	T	NM_198736	Kctd13
chr1	205402671	synonymous	T	G	NM_022715	Mvp
chr1	205403954	non-synonymous	T	C	NM_022715	Mvp
chr1	205406561	synonymous	C	A	NM_022715	Mvp
chr1	205433831	synonymous	A	C	NM_001276470	Prrt2
chr1	205434233	non-synonymous	C	G	NM_001276470	Prrt2
chr1	205434388	non-synonymous	T	G	NM_001276470	Prrt2
chr1	205441529	synonymous	G	A	NM_001009645	Kif22
chr1	205519915	synonymous	A	G	NM_001025001	LOC308990
chr1	205520563	synonymous	C	A	NM_001025001	LOC308990
chr1	205535384	synonymous	C	T	NM_001009646	Qprt
chr1	205566319	synonymous	G	A	NM_001271086	Spn
chr1	205566958	synonymous	A	G	NM_001271086	Spn
chr1	205636254	synonymous	C	A	NM_001108921	Tbc1d10b
chr1	205653877	non-synonymous	A	C	NM_001012460	2020-09-01
chr1	205745409	non-synonymous	G	A	NM_001033998	Itgal
chr1	205762573	synonymous	A	G	NM_001033998	Itgal
chr1	205762914	synonymous	C	T	NM_001033998	Itgal
chr1	205779415	synonymous	A	G	NM_001033998	Itgal
chr1	206072403	synonymous	G	A	NM_153471	Rnf40
chr1	206083810	non-synonymous	G	A	NM_001107551	Zfp629
chr1	206083835	non-synonymous	A	G	NM_001107551	Zfp629
chr1	206083852	non-synonymous	C	T	NM_001107551	Zfp629
chr1	206083998	synonymous	G	A	NM_001107551	Zfp629
chr1	206271446	non-synonymous	T	C	NM_139329	Hsd3b7
chr1	206356109	non-synonymous	C	G	NM_001109156	Prss53
chr1	206356503	synonymous	A	G	NM_001109156	Prss53
chr1	206362698	synonymous	T	A	NM_203335	Vkorc1
chr1	206362740	synonymous	G	A	NM_203335	Vkorc1
chr1	206402412	synonymous	T	C	NM_001011560	Prss36
chr1	206402894	synonymous	T	C	NM_001011560	Prss36
chr1	206403075	non-synonymous	T	C	NM_001011560	Prss36
chr1	206403128	non-synonymous	T	C	NM_001011560	Prss36
chr1	206473556	non-synonymous	A	C	NM_001077675	Trim72
chr1	206479715	synonymous	A	G	NM_001077675	Trim72
chr1	206522901	non-synonymous	T	G	NM_012711	Itgam
chr1	206522911	non-synonymous	T	C	NM_012711	Itgam
chr1	206569202	synonymous	T	C	NM_012711	Itgam
chr1	206650803	non-synonymous	G	A	NM_031691	Itgad
chr1	206711772	synonymous	A	G	NM_001191840	Tgfb1i1
chr1	206712035	non-synonymous	T	C	NM_001191840	Tgfb1i1
chr1	206712238	synonymous	G	A	NM_001191840	Tgfb1i1
chr1	206712253	synonymous	T	C	NM_001191840	Tgfb1i1
chr1	206715108	synonymous	C	A	NM_001191840	Tgfb1i1
chr1	206716182	synonymous	T	C	NM_001191840	Tgfb1i1
chr1	206728725	non-synonymous	C	T	NM_022590	Slc5a2
chr1	206856080	synonymous	A	G	NM_019337	Rgs10
chr1	207007956	non-synonymous	C	G	NM_001011936	Bag3
chr1	207007957	non-synonymous	C	G	NM_001011936	Bag3
chr1	207008282	synonymous	G	A	NM_001011936	Bag3
chr1	207012175	non-synonymous	T	C	NM_001011936	Bag3
chr1	207012193	non-synonymous	G	T	NM_001011936	Bag3
chr1	207012206	non-synonymous	A	C	NM_001011936	Bag3
chr1	207012282	synonymous	T	C	NM_001011936	Bag3
chr1	207159986	synonymous	A	G	NM_001107554	Inpp5f
chr1	207223330	synonymous	A	G	NM_001134859	Sec23ip
chr1	207235485	synonymous	C	T	NM_001134859	Sec23ip
chr1	208269639	non-synonymous	T	C	NM_001004415	Tacc2
chr1	208269685	synonymous	C	G	NM_001004415	Tacc2
chr1	208269687	non-synonymous	G	T	NM_001004415	Tacc2
chr1	208346787	synonymous	T	C	NM_001004415	Tacc2
chr1	210533627	synonymous	C	T	NM_001106303	Hmx2
chr1	211270532	synonymous	A	G	NM_173310	Chst15
chr1	211271726	synonymous	A	G	NM_173310	Chst15
chr1	211754806	non-synonymous	C	T	NM_001107556	Fam53b
chr1	211878279	synonymous	C	T	NM_001106307	Fam175b
chr1	212022576	synonymous	A	G	NM_053335	Ctbp2
chr1	212022615	synonymous	T	C	NM_053335	Ctbp2
chr1	212617968	non-synonymous	G	T	NM_001024288	Tex36
chr1	212617972	synonymous	G	A	NM_001024288	Tex36
chr1	212670030	non-synonymous	A	G	NM_001107557	Edrf1
chr1	212687675	non-synonymous	G	A	NM_001107557	Edrf1
chr1	212698244	synonymous	A	G	NM_001106308	Mmp21
chr1	212710010	non-synonymous	G	C	NM_001012068	Uros
chr1	212715956	synonymous	A	G	NM_001012068	Uros
chr1	212736849	synonymous	A	G	NM_001108505	Bccip
chr1	212740890	synonymous	G	A	NM_001130039	Dhx32
chr1	212742406	synonymous	T	C	NM_001130039	Dhx32
chr1	212759395	non-synonymous	T	C	NM_001130039	Dhx32
chr1	214321528	synonymous	T	C	NM_001143858	Dock1
chr1	217482132	synonymous	C	T	NM_001130077	Tcerg1l
chr1	218123107	non-synonymous	G	A	NM_001122782	Mapk1ip1
chr1	218294962	synonymous	C	T	NM_001163277	Jakmip3
chr1	218306084	synonymous	C	T	NM_001163277	Jakmip3
chr1	218378684	synonymous	A	G	NM_001108922	Stk32c
chr1	218485916	non-synonymous	A	G	NM_001143756	Lrrc27
chr1	218513349	non-synonymous	C	T	NM_001108507	Pwwp2b
chr1	218840089	synonymous	G	A	NM_001108923	Inpp5a
chr1	218847597	synonymous	G	A	NM_001107558	Nkx6-2
chr1	219536535	non-synonymous	G	A	NM_001031845	Sprn
chr1	219547499	non-synonymous	C	T	NM_001000554	Olr286
chr1	219547618	synonymous	T	C	NM_001000554	Olr286
chr1	219547842	non-synonymous	G	A	NM_001000554	Olr286
chr1	219613427	synonymous	G	A	NM_001106312	Cd163l1
chr1	219614214	synonymous	C	T	NM_001106312	Cd163l1
chr1	219615404	non-synonymous	A	G	NM_001106312	Cd163l1
chr1	219615922	non-synonymous	T	C	NM_001106312	Cd163l1
chr1	219615962	synonymous	C	T	NM_001106312	Cd163l1
chr1	219619118	synonymous	T	C	NM_001106312	Cd163l1
chr1	219619289	synonymous	A	G	NM_001106312	Cd163l1
chr1	219749184	non-synonymous	T	C	NM_001000767	Olr289
chr1	219869623	synonymous	T	A	NM_001000234	Olr297
chr1	219936401	non-synonymous	A	G	NM_001000236	Olr299
chr1	219936445	synonymous	G	A	NM_001000236	Olr299
chr1	219936700	synonymous	A	G	NM_001000236	Olr299
chr1	220019329	synonymous	T	G	NM_001000239	Olr303
chr1	220091778	synonymous	G	A	NM_001000240	Olr305
chr1	220091910	synonymous	T	C	NM_001000240	Olr305
chr1	220181352	non-synonymous	T	A	NM_001000955	Olr308
chr1	220181502	synonymous	C	A	NM_001000955	Olr308
chr1	220181665	non-synonymous	T	C	NM_001000955	Olr308
chr1	220181834	non-synonymous	T	A	NM_001000955	Olr308
chr1	220181857	non-synonymous	A	T	NM_001000955	Olr308
chr1	220181943	synonymous	T	C	NM_001000955	Olr308
chr1	220182067	non-synonymous	A	G	NM_001000955	Olr308
chr1	220229831	non-synonymous	A	G	NM_001000242	Olr309
chr1	220230103	synonymous	A	G	NM_001000242	Olr309
chr1	220242366	non-synonymous	A	G	NM_001000765	Olr310
chr1	220269651	non-synonymous	A	G	NM_001000555	Olr311
chr1	220270086	non-synonymous	G	A	NM_001000555	Olr311
chr1	220298676	synonymous	A	G	NM_001000764	Olr312
chr1	220298889	synonymous	G	T	NM_001000764	Olr312
chr1	220299114	synonymous	T	C	NM_001000764	Olr312
chr1	220299183	synonymous	C	T	NM_001000764	Olr312
chr1	220321198	synonymous	G	C	NM_001001040	Olr313
chr1	220321200	non-synonymous	C	T	NM_001001040	Olr313
chr1	220321405	synonymous	C	A	NM_001001040	Olr313
chr1	220346002	non-synonymous	C	T	NM_001000243	Olr315
chr1	220346003	synonymous	T	C	NM_001000243	Olr315
chr1	220523715	synonymous	T	C	NM_001108924	Odf3
chr1	220525722	synonymous	A	G	NM_001108924	Odf3
chr1	220533250	non-synonymous	A	T	NM_001100520	Ric8a
chr1	220552647	synonymous	A	G	NM_001106313	Sirt3
chr1	220575620	synonymous	A	G	NM_012786	Cox8b
chr1	220688057	non-synonymous	C	A	NM_001106314	Ifitm1
chr1	220688767	synonymous	T	C	NM_001106314	Ifitm1
chr1	220792878	non-synonymous	G	A	NM_001107562	B4galnt4
chr1	220796209	synonymous	A	G	NM_001107562	B4galnt4
chr1	220807861	synonymous	G	T	NM_001106315	Pkp3
chr1	220815114	synonymous	T	C	NM_001106315	Pkp3
chr1	220815477	synonymous	G	A	NM_001106315	Pkp3
chr1	221117658	synonymous	T	C	NM_001127540	Lmntd2
chr1	221121934	non-synonymous	G	A	NM_001106317	Rassf7
chr1	221162683	non-synonymous	T	C	NM_139093	Phrf1
chr1	221165115	non-synonymous	A	G	NM_139093	Phrf1
chr1	221177638	synonymous	A	G	NM_138525	Cdhr5
chr1	221201666	non-synonymous	T	C	NM_031801	Deaf1
chr1	221491604	synonymous	T	C	NM_031008	Ap2a2
chr1	222524200	synonymous	A	G	NM_001025420	Lsp1
chr1	222548910	synonymous	G	A	NM_001025420	Lsp1
chr1	222935828	synonymous	C	T	NM_012740	Th
chr1	222939540	synonymous	A	G	NM_012740	Th
chr1	223109716	synonymous	A	G	NM_013087	Cd81
chr1	223113524	synonymous	C	T	NM_013087	Cd81
chr1	223113557	synonymous	T	C	NM_013087	Cd81
chr1	223114388	synonymous	C	T	NM_013087	Cd81
chr1	223114572	synonymous	A	G	NM_013087	Cd81
chr1	223117902	synonymous	A	G	NM_001013194	Tssc4
chr1	223121106	non-synonymous	C	T	NM_001191896	Trpm5
chr1	223154982	synonymous	G	A	NM_032073	Kcnq1
chr1	223240839	synonymous	A	G	NM_032073	Kcnq1
chr1	223522748	non-synonymous	C	A	NM_182735	Cdkn1c
chr1	223673145	synonymous	A	G	NM_001108511	Tnfrsf26
chr1	223678110	synonymous	G	A	NM_001108511	Tnfrsf26
chr1	223740416	synonymous	T	C	NM_001015024	Osbpl5
chr1	223809253	synonymous	A	G	NM_203470	Mrgprg
chr1	223809680	synonymous	G	A	NM_203470	Mrgprg
chr1	223826807	synonymous	T	C	NM_001002288	Mrgpre
chr1	223826885	synonymous	G	A	NM_001002288	Mrgpre
chr1	223843467	synonymous	C	T	NM_181480	Nadsyn1
chr1	223865477	synonymous	C	T	NM_181480	Nadsyn1
chr1	223882238	non-synonymous	G	A	NM_022389	Dhcr7
chr1	223889838	synonymous	C	G	NM_022389	Dhcr7
chr1	224201875	synonymous	C	T	NM_133441	Shank2
chr1	224516455	synonymous	A	G	NM_001106320	Ppfia1
chr1	224565749	non-synonymous	A	G	NM_001177828	LOC100364769
chr1	224945611	non-synonymous	T	G	NM_001107565	Oraov1
chr1	224945662	non-synonymous	C	T	NM_001107565	Oraov1
chr1	225239529	non-synonymous	T	C	NM_145088	Rmt1
chr1	225316566	non-synonymous	G	A	NM_001107566	Tpcn2
chr1	225355787	non-synonymous	G	T	NM_001001506	Mrgprd
chr1	225380505	non-synonymous	A	T	NM_031586	Ighmbp2
chr1	225380574	non-synonymous	A	G	NM_031586	Ighmbp2
chr1	225380731	synonymous	A	G	NM_031586	Ighmbp2
chr1	225380770	synonymous	A	C	NM_031586	Ighmbp2
chr1	225383928	synonymous	A	G	NM_031586	Ighmbp2
chr1	225383967	synonymous	G	A	NM_031586	Ighmbp2
chr1	225384025	non-synonymous	G	A	NM_031586	Ighmbp2
chr1	225398512	synonymous	A	G	NM_031586	Ighmbp2
chr1	225405289	non-synonymous	A	G	NM_001107567	Mrpl21
chr1	225463356	synonymous	T	C	NM_031559	Cpt1a
chr1	225468876	synonymous	A	C	NM_031559	Cpt1a
chr1	225473096	synonymous	G	A	NM_031559	Cpt1a
chr1	225477457	synonymous	A	G	NM_031559	Cpt1a
chr1	225483352	non-synonymous	G	A	NM_031559	Cpt1a
chr1	225494333	synonymous	T	C	NM_031559	Cpt1a
chr1	225525442	synonymous	A	G	NM_033237	Gal
chr1	225609879	synonymous	A	G	NM_001287134	Ppp6r3
chr1	225709231	synonymous	T	C	NM_001106321	Lrp5
chr1	225719195	synonymous	A	G	NM_001106321	Lrp5
chr1	225719333	synonymous	G	A	NM_001106321	Lrp5
chr1	225728199	synonymous	A	G	NM_001106321	Lrp5
chr1	225738315	synonymous	T	G	NM_001106321	Lrp5
chr1	225826639	synonymous	T	C	NM_001025683	RGD1311946
chr1	225826930	synonymous	A	T	NM_001025683	RGD1311946
chr1	225826944	non-synonymous	C	A	NM_001025683	RGD1311946
chr1	225827032	synonymous	A	G	NM_001025683	RGD1311946
chr1	225827567	non-synonymous	A	G	NM_001025683	RGD1311946
chr1	225827666	synonymous	T	C	NM_001025683	RGD1311946
chr1	226001166	synonymous	G	A	NM_199089	Tcirg1
chr1	226003417	synonymous	C	T	NM_199089	Tcirg1
chr1	226003426	synonymous	T	C	NM_199089	Tcirg1
chr1	226054132	synonymous	A	G	NM_001108513	Unc93b1
chr1	226182152	non-synonymous	T	C	NM_001134508	RGD1307603
chr1	226232419	non-synonymous	T	G	NM_001008369	Pitpnm1
chr1	226303689	non-synonymous	T	C	NM_001081980	Tbc1d10c
chr1	226303731	non-synonymous	G	A	NM_001081980	Tbc1d10c
chr1	226338604	non-synonymous	A	G	NM_207615	Clcf1
chr1	226341022	synonymous	C	T	NM_207615	Clcf1
chr1	226400870	synonymous	G	A	NM_001108514	Ankrd13d
chr1	226462260	synonymous	A	G	NM_001108515	Kdm2a
chr1	226462437	synonymous	A	G	NM_001108515	Kdm2a
chr1	226537046	synonymous	G	A	NM_001106323	Rhod
chr1	226728900	non-synonymous	G	A	NM_001100585	Rce1
chr1	226729523	non-synonymous	C	G	NM_001100585	Rce1
chr1	227046136	non-synonymous	G	A	NM_001034110	Ctsf
chr1	227049604	synonymous	C	T	NM_001034110	Ctsf
chr1	227060931	synonymous	T	C	NM_133424	Actn3
chr1	227104290	synonymous	G	A	NM_053748	Dpp3
chr1	227406457	synonymous	A	G	NM_001025132	Cnih2
chr1	227692038	synonymous	G	A	NM_031596	Sart1
chr1	227693175	synonymous	C	T	NM_031596	Sart1
chr1	227695775	synonymous	A	G	NM_031596	Sart1
chr1	227695782	non-synonymous	G	A	NM_031596	Sart1
chr1	227708335	synonymous	C	T	NM_001004278	Tsga10ip
chr1	227762915	synonymous	A	C	NM_012953	Fosl1
chr1	227795882	non-synonymous	C	T	NM_001025645	Mus81
chr1	227878904	non-synonymous	T	G	NM_001271032	Ap5b1
chr1	227879327	synonymous	G	A	NM_001271032	Ap5b1
chr1	227879427	non-synonymous	G	C	NM_001271032	Ap5b1
chr1	227979505	synonymous	G	T	NM_001013150	Map3k11
chr1	228008743	non-synonymous	G	A	NM_001129997	Ehbp1l1
chr1	228008909	non-synonymous	C	T	NM_001129997	Ehbp1l1
chr1	228009746	non-synonymous	A	G	NM_001129997	Ehbp1l1
chr1	228010280	non-synonymous	C	T	NM_001129997	Ehbp1l1
chr1	228020173	synonymous	T	C	NM_001015013	Fam89b
chr1	228041944	synonymous	A	G	NM_001191561	Ltbp3
chr1	228046450	synonymous	A	G	NM_001191561	Ltbp3
chr1	228047899	synonymous	A	T	NM_001191561	Ltbp3
chr1	228049207	synonymous	T	C	NM_001011938	Scyl1
chr1	228050575	synonymous	A	G	NM_001011938	Scyl1
chr1	228050898	synonymous	A	G	NM_001011938	Scyl1
chr1	228062047	non-synonymous	T	A	NM_001011938	Scyl1
chr1	228176682	non-synonymous	G	A	NM_001271179	Slc25a45
chr1	228181959	synonymous	G	A	NM_001107573	Tigd3
chr1	228182154	synonymous	C	T	NM_001107573	Tigd3
chr1	228182160	non-synonymous	C	T	NM_001107573	Tigd3
chr1	228182199	synonymous	C	T	NM_001107573	Tigd3
chr1	228182317	non-synonymous	C	A	NM_001107573	Tigd3
chr1	228182574	synonymous	T	G	NM_001107573	Tigd3
chr1	228204480	non-synonymous	A	G	NM_001009689	Cdc42ep2
chr1	228243790	non-synonymous	T	C	NM_053480	Pola2
chr1	228243797	synonymous	T	C	NM_053480	Pola2
chr1	228245296	non-synonymous	G	C	NM_053480	Pola2
chr1	228282894	non-synonymous	T	C	NM_019152	Capn1
chr1	228283890	synonymous	T	G	NM_019152	Capn1
chr1	228360335	synonymous	T	C	NM_001107574	Znhit2
chr1	228360836	non-synonymous	C	T	NM_001107574	Znhit2
chr1	228503927	synonymous	A	G	NM_001024291	LOC499306
chr1	228601125	synonymous	A	G	NM_001109545	Atg2a
chr1	228649507	synonymous	T	C	NM_001011939	Ehd1
chr1	228664212	synonymous	G	A	NM_001130013	Cdc42bpg
chr1	228669606	synonymous	G	A	NM_001130013	Cdc42bpg
chr1	228669631	non-synonymous	T	C	NM_001130013	Cdc42bpg
chr1	228671386	synonymous	G	A	NM_001130013	Cdc42bpg
chr1	228678058	synonymous	G	A	NM_001130013	Cdc42bpg
chr1	228678104	non-synonymous	A	G	NM_001130013	Cdc42bpg
chr1	228697516	synonymous	G	A	NM_019208	Men1
chr1	228744220	synonymous	T	C	NM_012638	Pygm
chr1	228904690	synonymous	A	G	NM_001034943	Slc22a12
chr1	229180280	non-synonymous	C	T	NM_053804	Kcnk4
chr1	229190097	non-synonymous	G	T	NM_022698	Bad
chr1	229248212	synonymous	A	G	NM_001127543	Fermt3
chr1	229258895	synonymous	G	A	NM_001127543	Fermt3
chr1	229338992	synonymous	T	G	NM_001109160	Flrt1
chr1	229339898	synonymous	G	A	NM_001109160	Flrt1
chr1	229340444	synonymous	A	G	NM_001109160	Flrt1
chr1	229340693	non-synonymous	G	T	NM_001109160	Flrt1
chr1	229440855	synonymous	C	T	NM_139337	Macrod1
chr1	231754638	synonymous	C	T	NM_031332	Slc22a8
chr1	231845942	synonymous	A	C	NM_019283	Slc3a2
chr1	231871846	non-synonymous	G	A	NM_001109569	Wdr74
chr1	231907349	synonymous	C	T	NM_021579	Nxf1
chr1	231910156	synonymous	C	T	NM_001191104	Tmem223
chr1	231921327	synonymous	A	G	NM_001107575	Taf6l
chr1	231938201	synonymous	A	C	NM_001109162	Zbtb3
chr1	231944440	non-synonymous	G	C	NM_001007693	Ttc9c
chr1	231944529	synonymous	G	A	NM_001007693	Ttc9c
chr1	231986577	non-synonymous	C	G	NM_001109579	Lrrn4cl
chr1	231986596	synonymous	C	T	NM_001109579	Lrrn4cl
chr1	231986675	non-synonymous	C	G	NM_001109579	Lrrn4cl
chr1	232030975	non-synonymous	A	G	NM_001107576	Ints5
chr1	232033251	synonymous	A	G	NM_001107576	Ints5
chr1	232096147	non-synonymous	G	A	NM_001033901	Tut1
chr1	232136011	synonymous	C	T	NM_001191951	Ahnak
chr1	232136542	synonymous	C	T	NM_001191951	Ahnak
chr1	232138293	non-synonymous	C	T	NM_001191951	Ahnak
chr1	232138390	synonymous	A	T	NM_001191951	Ahnak
chr1	232138393	synonymous	G	A	NM_001191951	Ahnak
chr1	232138409	non-synonymous	T	C	NM_001191951	Ahnak
chr1	232138789	synonymous	T	C	NM_001191951	Ahnak
chr1	232138937	non-synonymous	A	G	NM_001191951	Ahnak
chr1	232138939	synonymous	C	T	NM_001191951	Ahnak
chr1	232138940	non-synonymous	A	G	NM_001191951	Ahnak
chr1	232138942	non-synonymous	T	G	NM_001191951	Ahnak
chr1	232138949	non-synonymous	A	C	NM_001191951	Ahnak
chr1	232138951	synonymous	C	T	NM_001191951	Ahnak
chr1	232138999	synonymous	A	G	NM_001191951	Ahnak
chr1	232139137	synonymous	T	C	NM_001191951	Ahnak
chr1	232140121	synonymous	A	T	NM_001191951	Ahnak
chr1	232140184	non-synonymous	A	T	NM_001191951	Ahnak
chr1	232140190	synonymous	T	A	NM_001191951	Ahnak
chr1	232140199	synonymous	C	T	NM_001191951	Ahnak
chr1	232140556	synonymous	A	G	NM_001191951	Ahnak
chr1	232140557	non-synonymous	A	G	NM_001191951	Ahnak
chr1	232141222	synonymous	T	G	NM_001191951	Ahnak
chr1	232141732	synonymous	G	T	NM_001191951	Ahnak
chr1	232142200	synonymous	C	A	NM_001191951	Ahnak
chr1	232143213	non-synonymous	A	C	NM_001191951	Ahnak
chr1	232143498	non-synonymous	T	C	NM_001191951	Ahnak
chr1	232143689	non-synonymous	T	C	NM_001191951	Ahnak
chr1	232144306	synonymous	G	A	NM_001191951	Ahnak
chr1	232145092	synonymous	A	G	NM_001191951	Ahnak
chr1	232148972	synonymous	T	C	NM_001191951	Ahnak
chr1	232149101	non-synonymous	G	A	NM_001191951	Ahnak
chr1	232149461	non-synonymous	A	G	NM_001191951	Ahnak
chr1	232150905	non-synonymous	C	T	NM_001191951	Ahnak
chr1	232251132	synonymous	A	G	NM_145089	Asrgl1
chr1	232253404	synonymous	G	A	NM_145089	Asrgl1
chr1	232886663	non-synonymous	C	T	NM_001106335	Incenp
chr1	232896944	synonymous	G	A	NM_001106335	Incenp
chr1	233469570	synonymous	C	T	NM_145786	Ppp1r32
chr1	233590539	synonymous	A	G	NM_001039031	Tkfc
chr1	233621695	synonymous	T	C	NM_171995	Ddb1
chr1	234536778	non-synonymous	C	T	NM_181082	Ms4a14
chr1	234537481	synonymous	G	A	NM_181082	Ms4a14
chr1	234537502	synonymous	T	C	NM_181082	Ms4a14
chr1	234538935	non-synonymous	A	G	NM_181082	Ms4a14
chr1	234568702	synonymous	C	G	NM_001106338	Ms4a7
chr1	234568709	non-synonymous	A	C	NM_001106338	Ms4a7
chr1	234568726	synonymous	A	T	NM_001106338	Ms4a7
chr1	234568730	non-synonymous	C	A	NM_001106338	Ms4a7
chr1	234568731	non-synonymous	C	G	NM_001106338	Ms4a7
chr1	234568746	non-synonymous	C	T	NM_001106338	Ms4a7
chr1	234569737	synonymous	C	T	NM_001106338	Ms4a7
chr1	234569759	non-synonymous	G	A	NM_001106338	Ms4a7
chr1	234569763	non-synonymous	C	A	NM_001106338	Ms4a7
chr1	234569768	non-synonymous	C	T	NM_001106338	Ms4a7
chr1	234725699	non-synonymous	A	G	NM_001106339	Ms4a4c
chr1	234725756	synonymous	A	G	NM_001106339	Ms4a4c
chr1	238535827	synonymous	G	A	NM_019141	Tle4
chr1	238662350	synonymous	T	C	NM_019141	Tle4
chr1	240255410	synonymous	G	A	NM_198738	Psat1
chr1	240256443	non-synonymous	C	T	NM_198738	Psat1
chr1	240307744	non-synonymous	T	C	NM_021741	Cep78
chr1	240320279	non-synonymous	A	G	NM_021741	Cep78
chr1	241511123	synonymous	A	G	NM_001270958	Rorb
chr1	241832505	synonymous	G	A	NM_001024292	Nmrk1
chr1	241839093	non-synonymous	T	G	NM_001024292	Nmrk1
chr1	241839121	synonymous	C	T	NM_001024292	Nmrk1
chr1	241888048	synonymous	C	T	NM_148892	Ostf1
chr1	242108561	synonymous	T	C	NM_032063	Dll1
chr1	242139165	non-synonymous	G	A	NM_001107466	Fam120b
chr1	242140197	non-synonymous	G	C	NM_001107466	Fam120b
chr1	242172685	synonymous	A	C	NM_001107466	Fam120b
chr1	242676234	synonymous	T	C	NM_001100975	Vps13a
chr1	242969214	synonymous	G	T	NM_001100975	Vps13a
chr1	243063365	synonymous	C	T	NM_001100975	Vps13a
chr1	243339907	synonymous	C	T	NM_053823	Pcsk5
chr1	243469111	synonymous	C	T	NM_053823	Pcsk5
chr1	243583674	non-synonymous	G	A	NM_053823	Pcsk5
chr1	243597770	synonymous	C	G	NM_053823	Pcsk5
chr1	243884224	non-synonymous	T	G	NM_022276	Gcnt1
chr1	243884562	synonymous	C	T	NM_022276	Gcnt1
chr1	243885348	synonymous	G	A	NM_022276	Gcnt1
chr1	246714329	non-synonymous	G	C	NM_001107596	Tmem2
chr1	246717493	non-synonymous	T	A	NM_001107596	Tmem2
chr1	246741472	synonymous	C	T	NM_001107596	Tmem2
chr1	246741475	synonymous	G	T	NM_001107596	Tmem2
chr1	246760473	synonymous	G	T	NM_001107596	Tmem2
chr1	248638005	synonymous	C	T	NM_001109164	RGD1560242
chr1	248791942	non-synonymous	C	A	NM_001105760	Ptar1
chr1	248803401	non-synonymous	C	G	NM_001105760	Ptar1
chr1	249066191	synonymous	A	G	NM_031779	Apba1
chr1	249067086	synonymous	G	A	NM_031779	Apba1
chr1	250129423	non-synonymous	C	T	NM_133535	Cbwd1
chr1	250296420	non-synonymous	G	A	NM_001037793	Dock8
chr1	250341457	synonymous	C	T	NM_001037793	Dock8
chr1	250375823	synonymous	G	A	NM_001037793	Dock8
chr1	250380070	synonymous	T	C	NM_001037793	Dock8
chr1	250386772	synonymous	G	A	NM_001037793	Dock8
chr1	250388880	synonymous	C	T	NM_001037793	Dock8
chr1	250388928	synonymous	T	C	NM_001037793	Dock8
chr1	250634786	synonymous	C	T	NM_001037197	Kank1
chr1	250635143	synonymous	C	T	NM_001037197	Kank1
chr1	250636039	non-synonymous	A	G	NM_001037197	Kank1
chr1	250636192	non-synonymous	T	C	NM_001037197	Kank1
chr1	250636277	synonymous	C	T	NM_001037197	Kank1
chr1	250636559	synonymous	T	C	NM_001037197	Kank1
chr1	250637040	non-synonymous	C	G	NM_001037197	Kank1
chr1	251892727	synonymous	C	T	NM_001004446	Smarca2
chr1	251901953	synonymous	C	T	NM_001004446	Smarca2
chr1	251911198	synonymous	G	T	NM_001004446	Smarca2
chr1	251937664	synonymous	C	A	NM_001004446	Smarca2
chr1	251970457	synonymous	T	C	NM_001004446	Smarca2
chr1	251979668	synonymous	C	A	NM_001004446	Smarca2
chr1	252759841	non-synonymous	G	C	NM_001025036	LOC499339
chr1	254260726	synonymous	T	C	NM_013032	Slc1a1
chr1	254268286	synonymous	G	A	NM_013032	Slc1a1
chr1	254387861	non-synonymous	A	T	NM_013218	Ak3
chr1	254693377	synonymous	C	T	NM_031514	Jak2
chr1	254731961	non-synonymous	T	C	NM_013413	Rln1
chr1	255056294	synonymous	G	A	NM_184050	Ermp1
chr1	255234131	synonymous	G	A	NM_001107584	Ranbp6
chr1	255393837	non-synonymous	G	A	NM_001014166	Il33
chr1	255395895	synonymous	T	C	NM_001014166	Il33
chr1	256815130	synonymous	C	T	NM_001107586	Cstf2t
chr1	257702620	synonymous	A	C	NM_133400	A1cf
chr1	259751174	synonymous	G	A	NM_001115048	Stambpl1
chr1	259758926	synonymous	C	T	NM_001115048	Stambpl1
chr1	259763921	synonymous	A	G	NM_031004	Acta2
chr1	260030015	non-synonymous	G	C	NM_001025415	Ch25h
chr1	260045740	non-synonymous	T	C	NM_012732	Lipa
chr1	260068948	non-synonymous	C	T	NM_012732	Lipa
chr1	260131700	non-synonymous	G	A	NM_001007694	Ifit3
chr1	260132085	non-synonymous	A	G	NM_001007694	Ifit3
chr1	260201759	synonymous	A	G	NM_001191637	Slc16a12
chr1	260201792	synonymous	G	A	NM_001191637	Slc16a12
chr1	260204052	synonymous	C	T	NM_001191637	Slc16a12
chr1	260204320	non-synonymous	C	T	NM_001191637	Slc16a12
chr1	260340076	synonymous	A	C	NM_001106373	Pank1
chr1	260463032	synonymous	C	T	NM_001107609	Kif20b
chr1	260483449	synonymous	G	A	NM_001107609	Kif20b
chr1	264237824	non-synonymous	G	C	NM_001025646	Cep55
chr1	264237845	non-synonymous	G	A	NM_001025646	Cep55
chr1	264238519	synonymous	T	C	NM_001025646	Cep55
chr1	264267035	synonymous	T	C	NM_001047088	Ffar4
chr1	264276948	synonymous	T	C	NM_001047088	Ffar4
chr1	264288790	synonymous	A	G	NM_013162	Rbp4
chr1	264322660	non-synonymous	G	A	NM_001108522	Pde6c
chr1	264323832	synonymous	A	G	NM_001108522	Pde6c
chr1	264323857	non-synonymous	A	G	NM_001108522	Pde6c
chr1	264334162	synonymous	G	C	NM_001108522	Pde6c
chr1	264363598	non-synonymous	C	T	NM_001014246	Fra10ac1
chr1	264377822	synonymous	A	G	NM_001014246	Fra10ac1
chr1	264560821	synonymous	G	A	NM_001191635	Slc35g1
chr1	264562747	synonymous	T	C	NM_001191635	Slc35g1
chr1	264563074	synonymous	T	C	NM_001191635	Slc35g1
chr1	264563125	synonymous	A	G	NM_001191635	Slc35g1
chr1	264867141	synonymous	T	C	NM_053758	Plce1
chr1	264891514	synonymous	C	T	NM_053758	Plce1
chr1	264891589	synonymous	T	C	NM_053758	Plce1
chr1	264891752	synonymous	C	T	NM_053758	Plce1
chr1	264891774	non-synonymous	G	A	NM_053758	Plce1
chr1	264971660	synonymous	A	G	NM_001108523	Noc3l
chr1	265438121	non-synonymous	G	A	NM_019184	Cyp2c11
chr1	265547176	non-synonymous	G	C	NM_001271354	Cyp2c24
chr1	265547216	non-synonymous	A	G	NM_001271354	Cyp2c24
chr1	265585918	non-synonymous	C	T	NM_001271354	Cyp2c24
chr1	266173366	synonymous	A	G	NM_031572	Cyp2c12
chr1	266704392	synonymous	T	C	NM_138512	Cyp2c22
chr1	267616354	non-synonymous	G	A	NM_001030038	Zfp518a
chr1	267616383	synonymous	C	T	NM_001030038	Zfp518a
chr1	267636672	synonymous	A	G	NM_001025767	Blnk
chr1	267666697	synonymous	C	T	NM_001025767	Blnk
chr1	267666709	synonymous	G	C	NM_001025767	Blnk
chr1	267742427	synonymous	C	T	NM_001012461	Dntt
chr1	267756968	synonymous	C	T	NM_001012461	Dntt
chr1	267760141	synonymous	A	G	NM_001012461	Dntt
chr1	267769070	non-synonymous	C	T	NM_001017386	Opalin
chr1	267769097	non-synonymous	T	C	NM_001017386	Opalin
chr1	267773875	synonymous	G	A	NM_001017386	Opalin
chr1	267773899	synonymous	A	C	NM_001017386	Opalin
chr1	267779732	non-synonymous	A	G	NM_001017386	Opalin
chr1	267818919	synonymous	A	G	NM_001191898	Tll2
chr1	268032606	non-synonymous	C	T	NM_001106368	Pik3ap1
chr1	268085013	synonymous	G	A	NM_001106368	Pik3ap1
chr1	268301949	synonymous	A	G	NM_022953	Slit1
chr1	268329764	synonymous	T	C	NM_022953	Slit1
chr1	268339456	synonymous	T	C	NM_022953	Slit1
chr1	268355499	synonymous	A	C	NM_022953	Slit1
chr1	268750951	synonymous	G	A	NM_001044281	MGC93861
chr1	268770736	synonymous	C	T	NM_001106355	Hoga1
chr1	268810690	synonymous	G	T	NM_053735	Pi4k2a
chr1	268818597	synonymous	T	C	NM_134373	Avpi1
chr1	268818622	non-synonymous	G	A	NM_134373	Avpi1
chr1	268819737	non-synonymous	C	T	NM_134373	Avpi1
chr1	268882508	synonymous	A	C	NM_199104	Zfyve27
chr1	268962126	non-synonymous	G	A	NM_001305219	Golga7b
chr1	269421750	synonymous	A	G	NM_001004261	Pyroxd2
chr1	269426284	synonymous	G	C	NM_001004261	Pyroxd2
chr1	269442496	synonymous	T	G	NM_040669	Hps1
chr1	269449161	non-synonymous	A	G	NM_040669	Hps1
chr1	269453579	non-synonymous	G	A	NM_040669	Hps1
chr1	270675604	synonymous	C	T	NM_001107593	Cnnm1
chr1	270675673	synonymous	C	T	NM_001107593	Cnnm1
chr1	270683458	synonymous	G	A	NM_001107593	Cnnm1
chr1	270812544	synonymous	T	G	NM_001107594	Nkx2-3
chr1	270812574	synonymous	G	C	NM_001107594	Nkx2-3
chr1	270959140	synonymous	A	G	NM_001108525	Cutc
chr1	270959155	synonymous	G	T	NM_001108525	Cutc
chr1	271235562	non-synonymous	T	C	NM_031839	Cyp2c23
chr1	271241317	synonymous	T	C	NM_031839	Cyp2c23
chr1	271248088	synonymous	G	A	NM_031839	Cyp2c23
chr1	271257465	non-synonymous	G	A	NM_001106353	Erlin1
chr1	271350416	synonymous	G	A	NM_001108928	Cwf19l1
chr1	271355148	synonymous	C	T	NM_001108928	Cwf19l1
chr1	271373240	non-synonymous	T	C	NM_001106352	Pkd2l1
chr1	271375076	synonymous	A	G	NM_001106352	Pkd2l1
chr1	271403482	synonymous	A	G	NM_001106352	Pkd2l1
chr1	271404210	non-synonymous	C	A	NM_001106352	Pkd2l1
chr1	271509752	synonymous	G	A	NM_031841	Scd2
chr1	271509761	synonymous	C	T	NM_031841	Scd2
chr1	271706901	synonymous	C	A	NM_001106359	Wnt8b
chr1	272213782	synonymous	C	T	NM_001014247	Lzts2
chr1	272213868	non-synonymous	G	A	NM_001014247	Lzts2
chr1	272215611	non-synonymous	A	G	NM_001014247	Lzts2
chr1	272220699	non-synonymous	A	G	NM_001106362	Pdzd7
chr1	272231695	synonymous	T	C	NM_001106362	Pdzd7
chr1	272236999	synonymous	A	G	NM_001106362	Pdzd7
chr1	272241825	non-synonymous	A	G	NM_022948	Sfxn3
chr1	272241890	synonymous	G	A	NM_022948	Sfxn3
chr1	272246025	non-synonymous	C	A	NM_022948	Sfxn3
chr1	272270891	synonymous	C	T	NM_001033064	Kazald1
chr1	272270948	synonymous	A	G	NM_001033064	Kazald1
chr1	272272429	synonymous	T	C	NM_001033064	Kazald1
chr1	272735673	synonymous	A	G	NM_001014168	Poll
chr1	272941763	non-synonymous	T	A	NM_131904	Mgea5
chr1	273217939	synonymous	G	A	NM_001107601	Ldb1
chr1	273248620	synonymous	A	G	NM_001106363	Pprc1
chr1	273249750	non-synonymous	C	T	NM_001106363	Pprc1
chr1	273250446	synonymous	T	C	NM_001106363	Pprc1
chr1	273267709	synonymous	G	A	NM_022869	Nolc1
chr1	273316275	synonymous	T	C	NM_001107602	Elovl3
chr1	273316371	synonymous	C	T	NM_001107602	Elovl3
chr1	273318224	synonymous	C	T	NM_019247	Pitx3
chr1	273486580	synonymous	G	A	NM_001008349	Nfkb2
chr1	273489490	synonymous	G	A	NM_001008349	Nfkb2
chr1	273490001	synonymous	G	A	NM_001008349	Nfkb2
chr1	273546395	non-synonymous	G	A	NM_001014030	Tmem180
chr1	273546440	non-synonymous	G	T	NM_001014030	Tmem180
chr1	273558998	synonymous	T	C	NM_001106364	Actr1a
chr1	273840043	synonymous	A	C	NM_001127484	Wbp1l
chr1	273842134	synonymous	C	T	NM_001127484	Wbp1l
chr1	273842188	synonymous	G	A	NM_001127484	Wbp1l
chr1	273855845	non-synonymous	C	A	NM_012753	Cyp17a1
chr1	273891201	synonymous	C	T	NM_001134509	RGD1311783
chr1	273962888	synonymous	T	C	NM_001011942	Cnnm2
chr1	274222749	synonymous	T	C	NM_019128	Ina
chr1	274261214	synonymous	T	G	NM_001013154	Pcgf6
chr1	274301606	synonymous	C	T	NM_001107604	Pdcd11
chr1	274311645	synonymous	C	T	NM_001107604	Pdcd11
chr1	274312132	synonymous	A	G	NM_001107604	Pdcd11
chr1	274320457	non-synonymous	T	C	NM_001107604	Pdcd11
chr1	274347020	synonymous	G	A	NM_001109168	Calhm1
chr1	274359950	synonymous	G	A	NM_001191956	Calhm3
chr1	274362533	non-synonymous	C	T	NM_001191956	Calhm3
chr1	274364525	non-synonymous	T	C	NM_001191956	Calhm3
chr1	274450603	synonymous	C	T	NM_001107605	Neurl1
chr1	274477881	synonymous	G	A	NM_001107606	Sh3pxd2a
chr1	274477884	synonymous	A	G	NM_001107606	Sh3pxd2a
chr1	274478310	synonymous	A	G	NM_001107606	Sh3pxd2a
chr1	274484162	synonymous	C	T	NM_001107606	Sh3pxd2a
chr1	274484324	synonymous	C	T	NM_001107606	Sh3pxd2a
chr1	274484330	synonymous	A	T	NM_001107606	Sh3pxd2a
chr1	274722632	non-synonymous	C	T	NM_001011943	Obfc1
chr1	274824480	non-synonymous	G	C	NM_019349	Slk
chr1	274824519	non-synonymous	A	G	NM_019349	Slk
chr1	274824560	synonymous	T	C	NM_019349	Slk
chr1	274826160	synonymous	C	A	NM_019349	Slk
chr1	274830164	synonymous	G	A	NM_019349	Slk
chr1	274839799	synonymous	C	T	NM_019349	Slk
chr1	274841303	synonymous	C	T	NM_019349	Slk
chr1	274852962	synonymous	T	C	NM_001106366	Col17a1
chr1	274856676	synonymous	T	C	NM_001106366	Col17a1
chr1	274870988	synonymous	A	T	NM_001106366	Col17a1
chr1	274878895	synonymous	T	C	NM_001106366	Col17a1
chr1	274941736	synonymous	C	T	NM_001047856	Sfr1
chr1	275048917	non-synonymous	A	T	NM_001007602	Gsto1
chr1	275049867	synonymous	C	T	NM_001007602	Gsto1
chr1	275417033	synonymous	T	C	NM_001106367	Sorcs3
chr1	275935181	non-synonymous	C	G	NM_001106367	Sorcs3
chr1	275956166	synonymous	C	T	NM_001106367	Sorcs3
chr1	276041619	synonymous	T	C	NM_001106367	Sorcs3
chr1	277911643	synonymous	T	A	NM_001191563	Sorcs1
chr1	281132795	synonymous	C	T	NM_131913	Xpnpep1
chr1	281140417	synonymous	T	C	NM_131913	Xpnpep1
chr1	281344289	synonymous	C	T	NM_001164103	Add3
chr1	281344331	synonymous	G	A	NM_001164103	Add3
chr1	281510886	synonymous	G	A	NM_001035234	Smndc1
chr1	281658404	synonymous	G	T	NM_133578	Dusp5
chr1	281662980	synonymous	C	T	NM_133578	Dusp5
chr1	281662989	synonymous	G	A	NM_133578	Dusp5
chr1	281952319	synonymous	C	T	NM_001107611	Rbm20
chr1	281952763	synonymous	A	G	NM_001107611	Rbm20
chr1	281986777	non-synonymous	A	G	NM_001107611	Rbm20
chr1	282130776	non-synonymous	G	A	NM_001013155	Shoc2
chr1	283594602	non-synonymous	A	G	NM_139042	Gucy2g
chr1	283607129	non-synonymous	C	T	NM_139042	Gucy2g
chr1	283610121	synonymous	C	G	NM_139042	Gucy2g
chr1	283619238	non-synonymous	T	C	NM_139042	Gucy2g
chr1	284479370	non-synonymous	T	G	NM_001001505	Habp2
chr1	284479495	synonymous	G	A	NM_001001505	Habp2
chr1	284479579	synonymous	T	C	NM_001001505	Habp2
chr1	284502990	synonymous	T	C	NM_001113743	Nrap
chr1	284508661	non-synonymous	G	T	NM_001113743	Nrap
chr1	284561759	synonymous	C	T	NM_001113743	Nrap
chr1	284591716	synonymous	C	T	NM_022260	Casp7
chr1	284614984	synonymous	T	C	NM_022260	Casp7
chr1	284615056	synonymous	C	T	NM_022260	Casp7
chr1	284646122	non-synonymous	C	G	NM_001134613	Plekhs1
chr1	284658715	synonymous	G	A	NM_001134613	Plekhs1
chr1	284663987	non-synonymous	G	C	NM_001134613	Plekhs1
chr1	284666257	non-synonymous	G	A	NM_001134613	Plekhs1
chr1	284717017	synonymous	T	C	NM_001106201	Dclre1a
chr1	284786629	non-synonymous	G	A	NM_001107444	Nhlrc2
chr1	284789200	non-synonymous	T	C	NM_001107444	Nhlrc2
chr1	285026241	non-synonymous	C	G	NM_001106202	Tdrd1
chr1	285039698	synonymous	T	C	NM_001106202	Tdrd1
chr1	285040754	non-synonymous	C	A	NM_001106202	Tdrd1
chr1	285053544	synonymous	C	T	NM_001106202	Tdrd1
chr1	285126767	synonymous	T	C	NM_001305184	Afap1l2
chr1	285126824	synonymous	A	G	NM_001305184	Afap1l2
chr1	285141236	synonymous	C	T	NM_001305184	Afap1l2
chr1	285148025	non-synonymous	C	T	NM_001305184	Afap1l2
chr1	285704751	non-synonymous	C	T	NM_001012173	Trub1
chr1	285782710	synonymous	G	A	NM_001012173	Trub1
chr1	287240068	non-synonymous	A	G	NM_032081	Pnliprp1
chr1	287240735	synonymous	A	G	NM_032081	Pnliprp1
chr1	287494263	non-synonymous	C	T	NM_001079705	RGD1311558
chr1	287560386	synonymous	T	C	NM_001079705	RGD1311558
chr1	287744332	synonymous	T	C	NM_001134912	Kcnk18
chr1	287757918	synonymous	G	A	NM_001134912	Kcnk18
chr1	287794328	synonymous	G	A	NM_013031	Slc18a2
chr1	287795833	synonymous	A	G	NM_013031	Slc18a2
chr1	288451734	synonymous	A	G	NM_001107447	Rab11fip2
chr1	289552477	non-synonymous	A	G	NM_001108527	Sfxn4
chr1	289585057	synonymous	A	C	NM_022540	Prdx3
chr1	290030464	non-synonymous	G	A	NM_001190369	LOC100365112
chr2	4092896	non-synonymous	C	G	NM_001106400	Ankrd32
chr2	4100268	non-synonymous	T	C	NM_001106400	Ankrd32
chr2	4779770	synonymous	A	G	NM_001000193	Olr206
chr2	4779818	synonymous	T	C	NM_001000193	Olr206
chr2	4779998	synonymous	A	G	NM_001000193	Olr206
chr2	4780031	synonymous	C	T	NM_001000193	Olr206
chr2	4780160	synonymous	C	T	NM_001000193	Olr206
chr2	4799238	non-synonymous	A	G	NM_001001018	Olr205
chr2	4799250	synonymous	A	G	NM_001001018	Olr205
chr2	4799308	non-synonymous	T	A	NM_001001018	Olr205
chr2	4838799	synonymous	C	A	NM_001000192	Olr204
chr2	13507907	synonymous	G	A	NM_013135	Rasa1
chr2	13551460	non-synonymous	A	G	NM_013135	Rasa1
chr2	18553514	non-synonymous	T	C	NM_001006999	Xrcc4
chr2	18553515	non-synonymous	C	G	NM_001006999	Xrcc4
chr2	18790349	synonymous	T	C	NM_001006999	Xrcc4
chr2	18790388	synonymous	T	A	NM_001006999	Xrcc4
chr2	18790394	synonymous	C	A	NM_001006999	Xrcc4
chr2	19657822	non-synonymous	A	G	NM_001191843	Atp6ap1l
chr2	19657827	synonymous	G	C	NM_001191843	Atp6ap1l
chr2	19657838	synonymous	G	A	NM_001191843	Atp6ap1l
chr2	19657872	synonymous	G	A	NM_001191843	Atp6ap1l
chr2	19660967	non-synonymous	C	T	NM_001191843	Atp6ap1l
chr2	19661116	non-synonymous	A	T	NM_001191843	Atp6ap1l
chr2	19678241	synonymous	A	G	NM_001191843	Atp6ap1l
chr2	19679033	synonymous	T	C	NM_001191843	Atp6ap1l
chr2	19679388	synonymous	T	C	NM_001191843	Atp6ap1l
chr2	40996578	synonymous	C	A	NM_001191957	Msh3
chr2	41007242	synonymous	G	A	NM_001191957	Msh3
chr2	41046094	synonymous	A	G	NM_001191957	Msh3
chr2	41060895	synonymous	T	C	NM_001191957	Msh3
chr2	41134114	non-synonymous	A	G	NM_001191957	Msh3
chr2	41217303	synonymous	C	T	NM_001109174	Ankrd34b
chr2	41217609	synonymous	G	T	NM_001109174	Ankrd34b
chr2	41218296	non-synonymous	T	G	NM_001109174	Ankrd34b
chr2	41218503	synonymous	A	G	NM_001109174	Ankrd34b
chr2	41241728	non-synonymous	A	T	NM_001134748	Fam151b
chr2	41280622	synonymous	T	C	NM_001191958	Zfyve16
chr2	41285404	non-synonymous	T	C	NM_001191958	Zfyve16
chr2	41297281	non-synonymous	C	T	NM_001191958	Zfyve16
chr2	41298078	non-synonymous	G	A	NM_001191958	Zfyve16
chr2	41298255	non-synonymous	C	T	NM_001191958	Zfyve16
chr2	41512416	synonymous	T	C	NM_133395	Serinc5
chr2	41549923	synonymous	G	A	NM_017133	Thbs4
chr2	41569782	synonymous	A	G	NM_017133	Thbs4
chr2	42487461	synonymous	A	G	NM_139102	Dmgdh
chr2	42487508	non-synonymous	C	T	NM_139102	Dmgdh
chr2	42496577	non-synonymous	A	G	NM_139102	Dmgdh
chr2	42499918	synonymous	C	A	NM_139102	Dmgdh
chr2	42501896	synonymous	C	T	NM_139102	Dmgdh
chr2	42501913	non-synonymous	C	A	NM_139102	Dmgdh
chr2	42502513	synonymous	G	C	NM_139102	Dmgdh
chr2	42511264	synonymous	A	C	NM_139102	Dmgdh
chr2	42537805	non-synonymous	A	G	NM_139102	Dmgdh
chr2	42537889	non-synonymous	A	G	NM_139102	Dmgdh
chr2	42633296	synonymous	C	T	NM_033443	Arsb
chr2	42658635	synonymous	G	A	NM_033443	Arsb
chr2	42716161	synonymous	T	A	NM_033443	Arsb
chr2	43714178	synonymous	T	C	NM_001100523	Otp
chr2	43865205	synonymous	T	C	NM_001108541	Wdr41
chr2	44209411	synonymous	A	G	NM_001025729	Zbed3
chr2	44923891	non-synonymous	A	T	NM_001108542	Arhgef28
chr2	44923952	synonymous	A	T	NM_001108542	Arhgef28
chr2	44923990	non-synonymous	C	G	NM_001108542	Arhgef28
chr2	44924069	synonymous	T	C	NM_001108542	Arhgef28
chr2	44924132	non-synonymous	T	A	NM_001108542	Arhgef28
chr2	44964634	synonymous	C	T	NM_001108542	Arhgef28
chr2	44966470	non-synonymous	G	C	NM_001108542	Arhgef28
chr2	44973655	synonymous	G	A	NM_001108542	Arhgef28
chr2	44973688	synonymous	C	T	NM_001108542	Arhgef28
chr2	44983157	non-synonymous	C	T	NM_001108542	Arhgef28
chr2	44983230	synonymous	G	A	NM_001108542	Arhgef28
chr2	44983236	synonymous	G	C	NM_001108542	Arhgef28
chr2	44988566	non-synonymous	A	G	NM_001108542	Arhgef28
chr2	44988569	non-synonymous	T	C	NM_001108542	Arhgef28
chr2	44988594	non-synonymous	G	A	NM_001108542	Arhgef28
chr2	44988649	synonymous	A	G	NM_001108542	Arhgef28
chr2	44988657	non-synonymous	T	C	NM_001108542	Arhgef28
chr2	45050724	non-synonymous	C	T	NM_001108542	Arhgef28
chr2	45066217	synonymous	C	T	NM_001108542	Arhgef28
chr2	45066306	synonymous	G	A	NM_001108542	Arhgef28
chr2	45375692	synonymous	T	C	NM_053313	F2rl2
chr2	45375929	synonymous	T	C	NM_053313	F2rl2
chr2	45376246	non-synonymous	C	T	NM_053313	F2rl2
chr2	45376274	synonymous	T	C	NM_053313	F2rl2
chr2	45376301	synonymous	G	A	NM_053313	F2rl2
chr2	45376359	non-synonymous	T	C	NM_053313	F2rl2
chr2	45376415	synonymous	T	C	NM_053313	F2rl2
chr2	45376442	synonymous	T	C	NM_053313	F2rl2
chr2	45665996	synonymous	A	G	NM_031593	Sv2c
chr2	45720384	synonymous	C	T	NM_031593	Sv2c
chr2	45779820	synonymous	G	A	NM_031593	Sv2c
chr2	46419360	non-synonymous	G	A	NM_138516	Polk
chr2	46420760	synonymous	A	G	NM_138516	Polk
chr2	46420964	synonymous	A	G	NM_138516	Polk
chr2	46421135	synonymous	C	T	NM_138516	Polk
chr2	46421235	non-synonymous	G	A	NM_138516	Polk
chr2	46599457	synonymous	T	C	NM_013134	Hmgcr
chr2	46601743	non-synonymous	G	C	NM_013134	Hmgcr
chr2	46601756	synonymous	G	A	NM_013134	Hmgcr
chr2	47082683	synonymous	C	T	NM_001100665	Gfm2
chr2	47084660	non-synonymous	A	G	NM_001100665	Gfm2
chr2	47084684	non-synonymous	T	G	NM_001100665	Gfm2
chr2	47090758	non-synonymous	G	A	NM_001100665	Gfm2
chr2	47090820	non-synonymous	C	A	NM_001100665	Gfm2
chr2	47090856	non-synonymous	G	A	NM_001100665	Gfm2
chr2	47094161	non-synonymous	A	G	NM_001100665	Gfm2
chr2	47164524	synonymous	A	G	NM_001003401	Enc1
chr2	47466125	synonymous	G	A	NM_001107647	Utp15
chr2	47467614	synonymous	A	G	NM_001107647	Utp15
chr2	47519936	synonymous	A	G	NM_001008309	Btf3
chr2	47519945	synonymous	A	G	NM_001008309	Btf3
chr2	47847394	synonymous	T	A	NM_001024298	Tmem174
chr2	47890106	synonymous	G	A	NM_001013903	Tmem171
chr2	47897067	non-synonymous	T	C	NM_001013903	Tmem171
chr2	48075314	non-synonymous	A	G	NM_130747	Acot12
chr2	48259934	synonymous	A	G	NM_001100692	Tnpo1
chr2	48287846	non-synonymous	T	C	NM_001100692	Tnpo1
chr2	48741779	synonymous	C	T	NM_001107648	Ptcd2
chr2	49285579	synonymous	A	G	NM_017110	Cartpt
chr2	49700017	synonymous	C	T	NM_031329	Ocln
chr2	49724202	synonymous	G	A	NM_031329	Ocln
chr2	49833836	synonymous	T	C	NM_001012463	Ak6
chr2	49845737	non-synonymous	G	T	NM_001134761	Ccdc125
chr2	49942564	synonymous	G	A	NM_171991	Ccnb1
chr2	49942678	synonymous	C	A	NM_171991	Ccnb1
chr2	49983912	synonymous	T	C	NM_001106404	Slc30a5
chr2	49985118	synonymous	G	A	NM_001106404	Slc30a5
chr2	49996503	non-synonymous	C	T	NM_001106404	Slc30a5
chr2	50899656	synonymous	G	A	NM_013005	Pik3r1
chr2	51970355	synonymous	A	G	NM_001106405	Cd180
chr2	52939337	non-synonymous	C	T	NM_020092	Srek1
chr2	52952338	synonymous	A	G	NM_020092	Srek1
chr2	53441921	non-synonymous	T	C	NM_001106406	Ppwd1
chr2	53464206	synonymous	C	T	NM_001106407	Cenpk
chr2	55362718	synonymous	T	C	NM_012585	Htr1a
chr2	55363072	synonymous	T	G	NM_012585	Htr1a
chr2	58544984	non-synonymous	A	G	NM_001107650	Ercc8
chr2	58555074	synonymous	G	A	NM_001107650	Ercc8
chr2	59860017	synonymous	C	T	NM_001113332	Pde4d
chr2	60507773	synonymous	C	T	NM_017032	Pde4d
chr2	60520911	synonymous	T	C	NM_017032	Pde4d
chr2	60824488	synonymous	G	A	NM_133536	Rab3c
chr2	60929886	synonymous	T	C	NM_001109491	Gapt
chr2	62078078	synonymous	A	T	NM_001106410	Gpbp1
chr2	63222581	non-synonymous	C	T	NM_001270039	Ankrd55
chr2	64004776	synonymous	A	G	NM_153468	Gzma
chr2	64004785	synonymous	T	C	NM_153468	Gzma
chr2	64004786	non-synonymous	G	C	NM_153468	Gzma
chr2	64004788	synonymous	C	T	NM_153468	Gzma
chr2	64009750	non-synonymous	C	T	NM_153468	Gzma
chr2	64102084	synonymous	T	C	NM_017119	Gzmk
chr2	64104096	synonymous	T	C	NM_017119	Gzmk
chr2	64489277	synonymous	T	C	NM_001107652	Snx18
chr2	64510993	synonymous	G	A	NM_001107652	Snx18
chr2	64549664	synonymous	A	G	NM_031750	Hspb3
chr2	68473543	synonymous	T	C	NM_053375	Hcn1
chr2	68874263	synonymous	C	T	NM_053375	Hcn1
chr2	68874279	non-synonymous	A	G	NM_053375	Hcn1
chr2	68874407	synonymous	A	G	NM_053375	Hcn1
chr2	69422285	non-synonymous	T	C	NM_001106412	Mrps30
chr2	69424062	synonymous	C	T	NM_001106412	Mrps30
chr2	70120246	synonymous	G	C	NM_012951	Fgf10
chr2	70589133	synonymous	G	A	NM_001013157	Nnt
chr2	71527670	synonymous	G	A	NM_001007633	Mocs2
chr2	71531320	synonymous	T	G	NM_001007633	Mocs2
chr2	71692835	synonymous	C	T	NM_030994	Itga1
chr2	71721987	synonymous	A	C	NM_030994	Itga1
chr2	71809661	synonymous	A	G	NM_001007634	Pelo
chr2	72149653	synonymous	C	T	NM_001191959	Ccdc152
chr2	72151476	synonymous	A	G	NM_001191959	Ccdc152
chr2	72170555	non-synonymous	G	T	NM_001191959	Ccdc152
chr2	72836473	non-synonymous	C	T	NM_001107672	Fbxo4
chr2	72902092	synonymous	T	C	NM_001127580	Oxct1
chr2	72921386	synonymous	C	T	NM_001127580	Oxct1
chr2	72923800	synonymous	A	G	NM_001127580	Oxct1
chr2	73331074	synonymous	T	C	NM_001107671	Plcxd3
chr2	74607693	non-synonymous	T	G	NM_001108565	Pla2g12a
chr2	74622773	synonymous	T	G	NM_001108565	Pla2g12a
chr2	74682959	non-synonymous	A	G	NM_001107726	Rrh
chr2	74682983	non-synonymous	G	A	NM_001107726	Rrh
chr2	74682996	synonymous	G	T	NM_001107726	Rrh
chr2	74684321	synonymous	G	A	NM_001107726	Rrh
chr2	76902153	non-synonymous	C	G	NM_019139	Gdnf
chr2	78068089	synonymous	T	A	NM_022620	Spef2
chr2	78104840	non-synonymous	T	C	NM_022620	Spef2
chr2	78106264	synonymous	G	A	NM_022620	Spef2
chr2	78106955	synonymous	G	A	NM_022620	Spef2
chr2	78107144	synonymous	T	C	NM_022620	Spef2
chr2	81787444	synonymous	C	T	NM_001107655	Drosha
chr2	82422251	synonymous	A	G	NM_001012077	Mtmr12
chr2	82496595	synonymous	A	G	NM_001270972	Zfr
chr2	82741410	synonymous	C	T	NM_012868	Npr3
chr2	83356335	non-synonymous	G	T	NM_001106420	Adamts12
chr2	83391488	non-synonymous	G	T	NM_001106420	Adamts12
chr2	83399513	synonymous	G	A	NM_001106420	Adamts12
chr2	83399656	synonymous	G	A	NM_001106420	Adamts12
chr2	83399704	non-synonymous	C	T	NM_001106420	Adamts12
chr2	83399780	stopgain	C	T	NM_001106420	Adamts12
chr2	83399781	non-synonymous	C	G	NM_001106420	Adamts12
[truncated: 11,810 more rows]

## Sheet: BDIX_NemOda
Chromosome	Position	Type	Ref	Alt	RefSeq	Gene
chr1	2811715	non-synonymous	G	C	NM_001013063	Raet1l
chr1	3440978	synonymous	A	G	NM_013073	Pcmt1		The slash ("/") in the strain name of the sheet was replaced with underscore ("_") due to the naming restriction.
chr1	3665861	synonymous	C	T	NM_001107469	Zc3h12d
chr1	3667387	non-synonymous	T	C	NM_001107469	Zc3h12d
chr1	4063651	synonymous	A	G	NM_001108458	Ust
chr1	4138725	non-synonymous	T	A	NM_001108458	Ust
chr1	6314371	non-synonymous	T	G	NM_001108902	Rab32
chr1	6416547	non-synonymous	T	A	NM_017011	Grm1
chr1	6416548	non-synonymous	C	T	NM_017011	Grm1
chr1	6471408	synonymous	T	C	NM_017011	Grm1
chr1	6893720	non-synonymous	A	G	NM_001107470	Shprh
chr1	6897128	synonymous	G	A	NM_001107470	Shprh
chr1	6897220	non-synonymous	G	T	NM_001107470	Shprh
chr1	6899218	synonymous	T	C	NM_001107470	Shprh
chr1	6899314	non-synonymous	A	C	NM_001107470	Shprh
chr1	6906921	non-synonymous	A	G	NM_001107470	Shprh
chr1	6906971	synonymous	C	T	NM_001107470	Shprh
chr1	6907493	synonymous	C	T	NM_001107470	Shprh
chr1	7031603	synonymous	G	A	NM_001007690	Fbxo30
chr1	7031969	non-synonymous	A	T	NM_001007690	Fbxo30
chr1	7100809	synonymous	T	G	NM_001276762	Epm2a
chr1	8112544	non-synonymous	A	G	NM_013070	Utrn
chr1	8368594	synonymous	A	G	NM_013070	Utrn
chr1	8378332	non-synonymous	T	C	NM_013070	Utrn
chr1	8386825	synonymous	G	A	NM_013070	Utrn
chr1	8406962	synonymous	G	A	NM_013070	Utrn
chr1	8407019	non-synonymous	C	T	NM_013070	Utrn
chr1	8407039	non-synonymous	C	T	NM_013070	Utrn
chr1	8412731	non-synonymous	T	C	NM_013070	Utrn
chr1	8412786	synonymous	G	A	NM_013070	Utrn
chr1	8412810	synonymous	T	C	NM_013070	Utrn
chr1	8415372	synonymous	G	C	NM_013070	Utrn
chr1	8418148	synonymous	T	C	NM_013070	Utrn
chr1	8423263	non-synonymous	A	C	NM_013070	Utrn
chr1	8431848	synonymous	G	A	NM_013070	Utrn
chr1	8448407	synonymous	G	A	NM_013070	Utrn
chr1	8466790	synonymous	G	A	NM_013070	Utrn
chr1	8470881	synonymous	G	C	NM_013070	Utrn
chr1	8470912	non-synonymous	G	C	NM_013070	Utrn
chr1	8470929	synonymous	C	T	NM_013070	Utrn
chr1	8678259	non-synonymous	C	G	NM_001025638	Stx11
chr1	8959048	synonymous	T	C	NM_001014157	Ltv1
chr1	8968925	synonymous	C	T	NM_001014157	Ltv1
chr1	9020884	non-synonymous	G	A	NM_214458	Phactr2
chr1	9287289	synonymous	C	A	NM_001004218	Fuca2
chr1	9334745	synonymous	G	A	NM_031350	Pex3
chr1	9358426	synonymous	C	T	NM_001115028	Adat2
chr1	9487628	non-synonymous	C	T	NM_001134425	Aig1
chr1	9626641	synonymous	A	C	NM_001134425	Aig1
chr1	9932136	synonymous	A	G	NM_024137	Hivep2
chr1	9932726	non-synonymous	T	C	NM_024137	Hivep2
chr1	9933104	non-synonymous	T	C	NM_024137	Hivep2
chr1	9933163	non-synonymous	G	A	NM_024137	Hivep2
chr1	9933428	non-synonymous	G	T	NM_024137	Hivep2
chr1	9933832	non-synonymous	C	T	NM_024137	Hivep2
chr1	9936657	synonymous	A	C	NM_024137	Hivep2
chr1	9945762	synonymous	G	A	NM_024137	Hivep2
chr1	9945918	synonymous	T	C	NM_024137	Hivep2
chr1	9951521	non-synonymous	A	C	NM_024137	Hivep2
chr1	10501487	synonymous	G	A	NM_001197092	Gje1
chr1	10502460	synonymous	G	A	NM_001197092	Gje1
chr1	14516589	synonymous	G	T	NM_053698	Cited2
chr1	14612619	non-synonymous	C	T	NM_001135859	Txlnb
chr1	14612630	synonymous	A	G	NM_001135859	Txlnb
chr1	14612759	synonymous	C	T	NM_001135859	Txlnb
chr1	14612813	synonymous	C	T	NM_001135859	Txlnb
chr1	14612849	synonymous	G	A	NM_001135859	Txlnb
chr1	14612873	synonymous	G	A	NM_001135859	Txlnb
chr1	14612921	synonymous	T	A	NM_001135859	Txlnb
chr1	14653330	synonymous	A	G	NM_001135859	Txlnb
chr1	14653424	synonymous	C	T	NM_001135859	Txlnb
chr1	14743702	synonymous	A	C	NM_001107514	Heca
chr1	18602622	synonymous	T	C	NM_001029902	Ptprk
chr1	18608791	synonymous	G	A	NM_001029902	Ptprk
chr1	18612081	synonymous	G	A	NM_001029902	Ptprk
chr1	18626282	synonymous	G	A	NM_001029902	Ptprk
chr1	18627977	synonymous	A	G	NM_001029902	Ptprk
chr1	18643145	synonymous	C	T	NM_001029902	Ptprk
chr1	18714034	synonymous	T	C	NM_001029902	Ptprk
chr1	19307838	synonymous	T	C	NM_001029902	Ptprk
chr1	23272440	synonymous	T	C	NM_053535	Enpp1
chr1	30635759	synonymous	T	G	NM_130417	Hey2
chr1	30641926	non-synonymous	T	G	NM_130417	Hey2
chr1	30853051	non-synonymous	G	C	NM_001100825	Hint3
chr1	32474667	synonymous	A	G	NM_001144859	Kiaa0408
chr1	32959982	non-synonymous	C	G	NM_001109333	Lrrc14b
chr1	32960075	synonymous	A	G	NM_001109333	Lrrc14b
chr1	32981387	synonymous	T	C	NM_130428	Sdha
chr1	32981833	synonymous	C	T	NM_130428	Sdha
chr1	32993150	synonymous	A	C	NM_130428	Sdha
chr1	45128371	synonymous	A	G	NM_001012061	Cnksr3
chr1	45143004	non-synonymous	A	G	NM_001012061	Cnksr3
chr1	45395105	non-synonymous	C	T	NM_139094	Scaf8
chr1	45777086	synonymous	G	T	NM_001109394	Cldn20
chr1	45777101	synonymous	T	C	NM_001109394	Cldn20
chr1	45804681	synonymous	T	C	NM_181474	Tfb1m
chr1	45804705	synonymous	G	A	NM_181474	Tfb1m
chr1	45935213	synonymous	A	G	NM_001004216	Nox3
chr1	47618398	non-synonymous	C	T	NM_001144860	Tmem242
chr1	47623181	synonymous	G	A	NM_183334	Ldhal6b
chr1	48537189	non-synonymous	A	G	NM_001127560	Sytl3
chr1	48569291	synonymous	C	T	NM_001127560	Sytl3
chr1	48603571	synonymous	T	C	NM_019357	Ezr
chr1	48953944	synonymous	C	T	NM_001038615	Fndc1
chr1	48954119	non-synonymous	A	G	NM_001038615	Fndc1
chr1	48955315	synonymous	G	T	NM_001038615	Fndc1
chr1	48955689	non-synonymous	C	G	NM_001038615	Fndc1
chr1	48955987	synonymous	C	G	NM_001038615	Fndc1
chr1	48956236	synonymous	G	A	NM_001038615	Fndc1
chr1	48962567	non-synonymous	C	T	NM_001038615	Fndc1
chr1	48968803	synonymous	C	G	NM_001038615	Fndc1
chr1	48968821	synonymous	A	G	NM_001038615	Fndc1
chr1	48968860	synonymous	C	T	NM_001038615	Fndc1
chr1	48973952	synonymous	T	C	NM_001038615	Fndc1
chr1	48973965	synonymous	T	C	NM_001038615	Fndc1
chr1	51394380	synonymous	G	A	NM_031584	Slc22a2
chr1	51416031	non-synonymous	A	C	NM_031584	Slc22a2
chr1	51416038	non-synonymous	A	T	NM_031584	Slc22a2
chr1	51490373	non-synonymous	C	G	NM_012756	Igf2r
chr1	51645274	synonymous	A	G	NM_012757	Mas1
chr1	51645487	synonymous	A	G	NM_012757	Mas1
chr1	51645808	synonymous	T	C	NM_012757	Mas1
chr1	51714005	synonymous	T	C	NM_001106205	Mrpl18
chr1	51714011	synonymous	G	A	NM_001106205	Mrpl18
chr1	51718141	non-synonymous	C	T	NM_001106205	Mrpl18
chr1	51718209	non-synonymous	G	T	NM_001106205	Mrpl18
chr1	51718210	non-synonymous	C	T	NM_001106205	Mrpl18
chr1	51718512	non-synonymous	C	T	NM_001106205	Mrpl18
chr1	51721660	synonymous	T	A	NM_012670	Tcp1
chr1	53602451	synonymous	A	G	NM_001044277	MGC94891
chr1	53606621	synonymous	T	C	NM_001044277	MGC94891
chr1	53606885	synonymous	G	A	NM_001044277	MGC94891
chr1	53607281	synonymous	G	A	NM_001044277	MGC94891
chr1	53624571	synonymous	A	G	NM_022236	Pde10a
chr1	53650350	synonymous	A	G	NM_022236	Pde10a
chr1	54212397	synonymous	T	C	NM_001161835	T2
chr1	54767764	non-synonymous	C	T	NM_001169132	Gpr31
chr1	54768289	synonymous	C	T	NM_001169132	Gpr31
chr1	54809837	non-synonymous	C	T	NM_001169136	Ttll2
chr1	54810330	non-synonymous	C	T	NM_001169136	Ttll2
chr1	57355477	non-synonymous	G	A	NM_001107464	Dact2
chr1	57480037	synonymous	T	G	NM_001106215	Smoc2
chr1	57490645	synonymous	A	G	NM_001106215	Smoc2
chr1	58443133	synonymous	C	T	NM_031638	Pdcd2
chr1	58444355	synonymous	C	T	NM_031638	Pdcd2
chr1	58448300	non-synonymous	T	G	NM_031638	Pdcd2
chr1	58464012	non-synonymous	G	A	NM_001108903	Prdm9
chr1	58464239	non-synonymous	C	T	NM_001108903	Prdm9
chr1	58464597	non-synonymous	A	T	NM_001108903	Prdm9
chr1	58475771	synonymous	G	A	NM_001108903	Prdm9
chr1	58479074	synonymous	G	A	NM_001108903	Prdm9
chr1	58479141	synonymous	C	T	NM_001108903	Prdm9
chr1	60067773	synonymous	C	T	NM_001009687	Riok2
chr1	60067991	synonymous	G	A	NM_001009687	Riok2
chr1	60073632	synonymous	A	G	NM_001009687	Riok2
chr1	60647058	synonymous	A	G	NM_172323	Has1
chr1	60647085	synonymous	A	T	NM_172323	Has1
chr1	60685364	non-synonymous	A	G	NM_001106216	Fpr1
chr1	60821280	non-synonymous	C	T	NM_001169140	Fpr-rs3
chr1	60821484	non-synonymous	T	C	NM_001169140	Fpr-rs3
chr1	60821499	non-synonymous	A	C	NM_001169140	Fpr-rs3
chr1	60960533	non-synonymous	T	A	NM_001009512	Vom1r6
chr1	60960737	non-synonymous	A	T	NM_001009512	Vom1r6
chr1	60960769	non-synonymous	T	G	NM_001009512	Vom1r6
chr1	60960836	non-synonymous	A	G	NM_001009512	Vom1r6
chr1	60960942	non-synonymous	C	A	NM_001009512	Vom1r6
chr1	60961234	synonymous	C	A	NM_001009512	Vom1r6
chr1	60961337	non-synonymous	T	C	NM_001009512	Vom1r6
chr1	61002105	synonymous	T	G	NM_001008907	Vom1r7
chr1	61002111	synonymous	A	G	NM_001008907	Vom1r7
chr1	61002114	synonymous	A	T	NM_001008907	Vom1r7
chr1	61002236	non-synonymous	A	G	NM_001008907	Vom1r7
chr1	61002243	synonymous	A	G	NM_001008907	Vom1r7
chr1	61002266	non-synonymous	C	T	NM_001008907	Vom1r7
chr1	61002478	non-synonymous	A	T	NM_001008907	Vom1r7
chr1	61002492	synonymous	G	A	NM_001008907	Vom1r7
chr1	61002540	synonymous	T	C	NM_001008907	Vom1r7
chr1	61002582	synonymous	T	C	NM_001008907	Vom1r7
chr1	61002822	synonymous	A	G	NM_001008907	Vom1r7
chr1	61174628	synonymous	G	A	NM_001167548	Vom1r13
chr1	61174692	non-synonymous	T	A	NM_001167548	Vom1r13
chr1	61204459	non-synonymous	G	A	NM_001008961	Vom1r14
chr1	61205270	synonymous	A	G	NM_001008961	Vom1r14
chr1	61205282	non-synonymous	C	G	NM_001008961	Vom1r14
chr1	61682678	non-synonymous	A	G	NM_001008955	Vom1r11
chr1	61682707	synonymous	T	A	NM_001008955	Vom1r11
chr1	61683123	non-synonymous	C	T	NM_001008955	Vom1r11
chr1	61899695	synonymous	G	A	NM_057140	Ppp2r1a
chr1	62260772	non-synonymous	G	A	NM_001008954	Vom1r19
chr1	62260809	non-synonymous	A	G	NM_001008954	Vom1r19
chr1	62384960	synonymous	T	C	NM_001167572	Vom1r17
chr1	62385039	non-synonymous	A	T	NM_001167572	Vom1r17
chr1	62385200	synonymous	G	A	NM_001167572	Vom1r17
chr1	62385203	stoploss	A	T	NM_001167572	Vom1r17
chr1	63803446	synonymous	G	A	NM_001107467	Zfp51
chr1	66828738	non-synonymous	C	T	NM_001099473	Vom2r35
chr1	67985188	synonymous	G	A	NM_001008932	Vom1r43
chr1	74300118	synonymous	A	G	NM_001099496	Vom2r29
chr1	74680017	synonymous	T	C	NM_001029928	Lair1
chr1	74680545	non-synonymous	A	G	NM_001029928	Lair1
chr1	75234929	synonymous	G	A	NM_181479	Kir3dl1
chr1	77902520	non-synonymous	C	T	NM_131903	Sult2a1
chr1	77902534	non-synonymous	A	C	NM_131903	Sult2a1
chr1	79135044	non-synonymous	A	G	NM_001106226	Gltscr1
chr1	79135281	non-synonymous	C	T	NM_001106226	Gltscr1
chr1	79149519	synonymous	A	G	NM_001106226	Gltscr1
chr1	79150935	synonymous	G	A	NM_001106226	Gltscr1
chr1	79361116	synonymous	T	C	NM_001271452	Dhx34
chr1	79367272	synonymous	G	A	NM_001271452	Dhx34
chr1	79369632	synonymous	T	C	NM_001271452	Dhx34
chr1	79369638	synonymous	A	G	NM_001271452	Dhx34
chr1	79373187	synonymous	T	C	NM_001271452	Dhx34
chr1	79373334	synonymous	A	G	NM_001271452	Dhx34
chr1	79375688	synonymous	C	T	NM_001271452	Dhx34
chr1	79433262	non-synonymous	C	T	NM_001003710	C5ar2
chr1	79453555	non-synonymous	G	A	NM_053619	C5ar1
chr1	79667439	non-synonymous	G	A	NM_001106227	Tmem160
chr1	79673850	synonymous	C	G	NM_001107479	Npas1
chr1	79765671	synonymous	C	T	NM_001271132	Arhgap35
chr1	79768908	synonymous	C	T	NM_001271132	Arhgap35
chr1	79906445	synonymous	C	T	NM_053919	Ceacam9
chr1	79908900	synonymous	T	C	NM_053919	Ceacam9
chr1	79958118	non-synonymous	A	G	NM_175758	Slc1a5
chr1	79958515	synonymous	G	C	NM_175758	Slc1a5
chr1	79969222	synonymous	C	T	NM_175758	Slc1a5
chr1	79969246	synonymous	A	T	NM_175758	Slc1a5
chr1	79982208	synonymous	G	A	NM_001025678	Fkrp
chr1	79982766	synonymous	G	C	NM_001025678	Fkrp
chr1	79987706	non-synonymous	T	C	NM_001107480	Strn4
chr1	80003167	non-synonymous	C	T	NM_001107480	Strn4
chr1	80023119	synonymous	T	C	NM_001013895	Prkd2
chr1	80056203	synonymous	A	C	NM_001191947	Dact3
chr1	80058581	non-synonymous	T	G	NM_001191947	Dact3
chr1	80081094	synonymous	T	C	NM_001077644	Ptgir
chr1	80125039	non-synonymous	T	A	NM_001107481	Pnmal2
chr1	80125116	non-synonymous	G	A	NM_001107481	Pnmal2
chr1	80141776	non-synonymous	T	C	NM_001108473	Pnmal1
chr1	80181889	synonymous	A	C	NM_001009533	Ccdc8
chr1	80182005	non-synonymous	A	G	NM_001009533	Ccdc8
chr1	80182227	non-synonymous	C	T	NM_001009533	Ccdc8
chr1	80182683	non-synonymous	A	G	NM_001009533	Ccdc8
chr1	80182901	non-synonymous	A	G	NM_001009533	Ccdc8
chr1	80192216	synonymous	G	A	NM_031729	Ppp5c
chr1	80237460	synonymous	A	G	NM_022528	Hif3a
chr1	80312789	synonymous	C	A	NM_001025679	Psg16
chr1	80373362	synonymous	T	C	NM_012702	Ceacam3
chr1	80373365	synonymous	A	G	NM_012702	Ceacam3
chr1	80375088	non-synonymous	C	T	NM_012702	Ceacam3
chr1	80375092	synonymous	T	C	NM_012702	Ceacam3
chr1	80375136	non-synonymous	C	T	NM_012702	Ceacam3
chr1	80376577	non-synonymous	C	T	NM_012702	Ceacam3
chr1	80376689	synonymous	T	C	NM_012702	Ceacam3
chr1	80376737	synonymous	C	T	NM_012702	Ceacam3
chr1	80376866	synonymous	T	A	NM_012702	Ceacam3
chr1	80378632	synonymous	A	G	NM_012702	Ceacam3
chr1	80379668	non-synonymous	T	C	NM_012702	Ceacam3
chr1	80379669	synonymous	G	A	NM_012702	Ceacam3
chr1	80434751	non-synonymous	G	C	NM_021677	Psgb1
chr1	80437517	non-synonymous	G	A	NM_021677	Psgb1
chr1	80483242	synonymous	G	A	NM_001025641	Psg29
chr1	80503091	synonymous	G	A	NM_001025641	Psg29
chr1	80503197	synonymous	G	A	NM_001025641	Psg29
chr1	80643577	non-synonymous	C	T	NM_001025404	Ceacam11
chr1	80648577	non-synonymous	C	T	NM_001025404	Ceacam11
chr1	80720968	non-synonymous	G	A	NM_001108474	Igfl3
chr1	80722618	synonymous	T	C	NM_001108474	Igfl3
chr1	87633358	non-synonymous	G	T	NM_001009517	Vom1r3
chr1	87633459	synonymous	T	C	NM_001009517	Vom1r3
chr1	87633550	non-synonymous	C	G	NM_001009517	Vom1r3
chr1	87633615	synonymous	C	T	NM_001009517	Vom1r3
chr1	87634042	non-synonymous	G	A	NM_001009517	Vom1r3
chr1	87719245	non-synonymous	T	C	NM_001009516	Vom1r4
chr1	87719546	synonymous	T	G	NM_001009516	Vom1r4
chr1	87719550	non-synonymous	T	A	NM_001009516	Vom1r4
chr1	87719553	non-synonymous	G	T	NM_001009516	Vom1r4
chr1	87799628	non-synonymous	T	A	NM_001099470	Vom2r11
chr1	87800224	synonymous	A	G	NM_001099470	Vom2r11
chr1	87800335	synonymous	T	C	NM_001099470	Vom2r11
chr1	87805412	non-synonymous	C	T	NM_001099470	Vom2r11
chr1	87860137	synonymous	C	T	NM_001009526	Vom1r5
chr1	88123295	synonymous	C	T	NM_030867	Nfkbib
chr1	98798554	non-synonymous	C	T	NM_001024907	MGC114499
chr1	98801621	synonymous	C	A	NM_001024907	MGC114499
chr1	98801939	synonymous	A	G	NM_001024907	MGC114499
chr1	98802156	synonymous	C	T	NM_001024907	MGC114499
chr1	98802312	non-synonymous	C	T	NM_001024907	MGC114499
chr1	99646689	non-synonymous	C	G	NM_001106249	Siglec5
chr1	99647010	non-synonymous	A	C	NM_001106249	Siglec5
chr1	99647013	non-synonymous	C	G	NM_001106249	Siglec5
chr1	99647015	non-synonymous	A	C	NM_001106249	Siglec5
chr1	99647019	non-synonymous	C	T	NM_001106249	Siglec5
chr1	99647218	non-synonymous	C	T	NM_001106249	Siglec5
chr1	99647220	non-synonymous	T	C	NM_001106249	Siglec5
chr1	99647303	synonymous	C	T	NM_001106249	Siglec5
chr1	100067546	non-synonymous	A	C	NM_001099487	Vom2r37
chr1	100067558	non-synonymous	G	A	NM_001099487	Vom2r37
chr1	100067800	non-synonymous	C	G	NM_001099487	Vom2r37
chr1	100206656	synonymous	T	G	NM_001099487	Vom2r37
chr1	100207088	synonymous	A	G	NM_001099487	Vom2r37
chr1	100207747	non-synonymous	A	G	NM_001099487	Vom2r37
chr1	100207885	non-synonymous	T	G	NM_001099487	Vom2r37
chr1	103136217	non-synonymous	G	C	NM_001108484	Nomo1
chr1	104133777	synonymous	C	T	NM_001009519	Vom1r70
chr1	104134517	non-synonymous	C	T	NM_001009519	Vom1r70
chr1	104268208	non-synonymous	G	A	NM_019253	Ptpn5
chr1	104268465	synonymous	G	A	NM_019253	Ptpn5
chr1	104363469	non-synonymous	A	G	NM_145787	Mrgprx3
chr1	104363567	synonymous	T	A	NM_145787	Mrgprx3
chr1	104443196	non-synonymous	T	A	NM_001002286	Mrgprc
chr1	104443201	non-synonymous	G	A	NM_001002286	Mrgprc
chr1	104604988	non-synonymous	T	A	NM_001002284	Mrgprb5
chr1	104604989	synonymous	T	A	NM_001002284	Mrgprb5
chr1	104605054	non-synonymous	T	C	NM_001002284	Mrgprb5
chr1	104605632	non-synonymous	G	A	NM_001002284	Mrgprb5
chr1	104605865	synonymous	T	C	NM_001002284	Mrgprb5
chr1	104873088	non-synonymous	C	G	NM_001002285	Mrgprx2l
chr1	105934623	synonymous	T	C	NM_138529	Nav2
chr1	105945344	synonymous	C	A	NM_138529	Nav2
chr1	105958596	synonymous	G	A	NM_138529	Nav2
chr1	105968870	synonymous	C	T	NM_138529	Nav2
chr1	105970022	synonymous	T	C	NM_138529	Nav2
chr1	105981405	synonymous	T	C	NM_138529	Nav2
chr1	105983003	synonymous	A	T	NM_138529	Nav2
chr1	106159206	non-synonymous	T	C	NM_001106263	Htatip2
chr1	106184420	synonymous	A	G	NM_053557	Prmt3
chr1	113937322	synonymous	G	A	NM_017295	Gabra5
chr1	115302298	synonymous	A	C	NM_001107517	Cyfip1
chr1	115491131	synonymous	T	C	NM_001107520	Herc2
chr1	115508600	non-synonymous	C	T	NM_001107520	Herc2
chr1	115512603	synonymous	C	T	NM_001107520	Herc2
chr1	115518686	synonymous	A	C	NM_001107520	Herc2
chr1	115556569	synonymous	C	T	NM_001107520	Herc2
chr1	115563246	synonymous	T	G	NM_001107520	Herc2
chr1	115602981	synonymous	G	T	NM_001107520	Herc2
chr1	115619745	synonymous	C	T	NM_001107520	Herc2
chr1	115619756	non-synonymous	T	C	NM_001107520	Herc2
chr1	115632647	synonymous	T	C	NM_001107520	Herc2
chr1	115643107	synonymous	T	G	NM_001107520	Herc2
chr1	115875550	synonymous	T	C	NM_001271493	LOC100365773
chr1	125597751	non-synonymous	A	G	NM_001134706	Hmgn5b
chr1	126279540	synonymous	A	G	NM_001100846	Mtmr10
chr1	126282090	synonymous	T	C	NM_001100846	Mtmr10
chr1	126301953	non-synonymous	C	T	NM_001191633	Fan1
chr1	126302896	non-synonymous	A	G	NM_001191633	Fan1
chr1	126317483	synonymous	G	A	NM_001191633	Fan1
chr1	126335028	non-synonymous	C	A	NM_001106340	Mphosph10
chr1	126335945	synonymous	A	G	NM_001106340	Mphosph10
chr1	126338674	non-synonymous	T	G	NM_001106341	Mcee
chr1	126771034	non-synonymous	A	G	NM_001173527	Ndnl2
chr1	126771464	non-synonymous	C	T	NM_001173527	Ndnl2
chr1	129592636	synonymous	A	G	NM_001108486	Lrrc28
chr1	129760491	synonymous	A	C	NM_001134858	Synm
chr1	129760832	non-synonymous	T	C	NM_001134858	Synm
chr1	129760889	non-synonymous	C	T	NM_001134858	Synm
chr1	129761294	non-synonymous	A	G	NM_001134858	Synm
chr1	129762372	synonymous	G	A	NM_001134858	Synm
chr1	129763028	non-synonymous	T	C	NM_001134858	Synm
chr1	129763053	synonymous	G	A	NM_001134858	Synm
chr1	129763742	non-synonymous	G	T	NM_001134858	Synm
chr1	130217772	synonymous	G	A	NM_052807	Igf1r
chr1	130257574	synonymous	T	G	NM_052807	Igf1r
chr1	130265191	non-synonymous	G	C	NM_052807	Igf1r
chr1	130820208	synonymous	T	C	NM_001047853	Arrdc4
chr1	130820213	synonymous	G	T	NM_001047853	Arrdc4
chr1	130820218	non-synonymous	G	A	NM_001047853	Arrdc4
chr1	134369325	synonymous	G	T	NM_001191625	Mctp2
chr1	134449132	synonymous	G	A	NM_001191625	Mctp2
chr1	134489039	synonymous	G	A	NM_001191625	Mctp2
chr1	134500368	synonymous	C	T	NM_001191625	Mctp2
chr1	134530991	synonymous	A	G	NM_001191625	Mctp2
chr1	134532628	synonymous	G	A	NM_001191625	Mctp2
chr1	135804481	synonymous	G	A	NM_001107523	Chd2
chr1	136821269	non-synonymous	C	T	NM_177481	Slco3a1
chr1	138129921	synonymous	A	G	NM_001106271	Akap13
chr1	138170818	non-synonymous	C	G	NM_001106271	Akap13
chr1	138171165	non-synonymous	G	A	NM_001106271	Akap13
chr1	138172573	non-synonymous	A	G	NM_001106271	Akap13
chr1	138173036	synonymous	A	G	NM_001106271	Akap13
chr1	138261615	synonymous	C	T	NM_001106271	Akap13
chr1	138294358	synonymous	A	G	NM_001106271	Akap13
chr1	138306329	non-synonymous	A	G	NM_001106271	Akap13
chr1	138335430	non-synonymous	C	G	NM_001039006	Klhl25
chr1	141445618	synonymous	G	A	NM_001013068	Mrpl46
chr1	141450608	synonymous	G	A	NM_001013068	Mrpl46
chr1	141507933	synonymous	C	T	NM_001037194	Det1
chr1	141797468	synonymous	A	G	NM_001008559	Hapln3
chr1	141823773	synonymous	A	G	NM_012811	Mfge8
chr1	141990836	synonymous	C	T	NM_001106275	Abhd2
chr1	142144164	non-synonymous	T	G	NM_053528	Polg
chr1	142144499	synonymous	T	C	NM_053528	Polg
chr1	142425067	non-synonymous	A	G	NM_013094	Plin1
chr1	142439819	synonymous	C	T	NM_053487	Pex11a
chr1	142511933	synonymous	T	G	NM_001106273	Mesp2
chr1	142511950	non-synonymous	G	T	NM_001106273	Mesp2
chr1	142511969	synonymous	C	T	NM_001106273	Mesp2
chr1	142512344	synonymous	G	C	NM_001106273	Mesp2
chr1	142512409	non-synonymous	C	T	NM_001106273	Mesp2
chr1	142512429	non-synonymous	A	T	NM_001106273	Mesp2
chr1	142526026	non-synonymous	C	T	NM_031012	Anpep
chr1	143053250	non-synonymous	A	C	NM_001107529	Prc1
chr1	143075844	synonymous	G	A	NM_001037647	Unc45a
chr1	143077275	synonymous	T	C	NM_001037647	Unc45a
chr1	143080307	synonymous	G	A	NM_001037647	Unc45a
chr1	143090055	synonymous	G	C	NM_001107528	Hddc3
chr1	143113795	synonymous	T	C	NM_001107527	Man2a2
chr1	143139626	synonymous	A	G	NM_019331	Furin
chr1	143141903	synonymous	T	A	NM_019331	Furin
chr1	143491157	synonymous	A	G	NM_001108489	Iqgap1
chr1	143499042	synonymous	A	G	NM_001108489	Iqgap1
chr1	143509331	synonymous	G	A	NM_001108489	Iqgap1
chr1	143518141	synonymous	G	A	NM_001108489	Iqgap1
chr1	143521045	non-synonymous	C	A	NM_001108489	Iqgap1
chr1	143526142	synonymous	C	T	NM_001108489	Iqgap1
chr1	143664387	synonymous	G	A	NM_001107525	Wdr73
chr1	143664512	non-synonymous	C	G	NM_001107525	Wdr73
chr1	143666136	non-synonymous	C	T	NM_001107525	Wdr73
chr1	143671605	synonymous	T	C	NM_001107525	Wdr73
chr1	143675288	synonymous	C	G	NM_001109149	Nmb
chr1	143795997	non-synonymous	A	G	NM_001106272	Zfp592
chr1	143796763	synonymous	C	T	NM_001106272	Zfp592
chr1	143863834	synonymous	A	G	NM_001191895	Alpk3
chr1	143863853	non-synonymous	G	A	NM_001191895	Alpk3
chr1	144087516	synonymous	G	A	NM_198767	Pde8a
chr1	144259210	synonymous	C	T	NM_001193275	LOC100360933
chr1	144260026	synonymous	A	G	NM_001193275	LOC100360933
chr1	144309377	synonymous	T	C	NM_001191627	Fsd2
chr1	144325365	synonymous	T	A	NM_001191627	Fsd2
chr1	144335637	synonymous	G	A	NM_001191627	Fsd2
chr1	144335952	synonymous	G	A	NM_001191627	Fsd2
chr1	144335962	non-synonymous	C	A	NM_001191627	Fsd2
chr1	144336041	non-synonymous	G	T	NM_001191627	Fsd2
chr1	144336120	synonymous	C	T	NM_001191627	Fsd2
chr1	144569617	synonymous	C	T	NM_001011932	Btbd1
chr1	144636396	non-synonymous	A	G	NM_001108490	Tm6sf1
chr1	145381686	non-synonymous	A	G	NM_001107533	Adamtsl3
chr1	145392997	synonymous	G	A	NM_001107533	Adamtsl3
chr1	145422469	synonymous	T	C	NM_001107533	Adamtsl3
chr1	145447396	non-synonymous	A	G	NM_001107533	Adamtsl3
chr1	145447466	synonymous	A	C	NM_001107533	Adamtsl3
chr1	145447609	non-synonymous	C	T	NM_001107533	Adamtsl3
chr1	145478209	non-synonymous	G	A	NM_001107533	Adamtsl3
chr1	145487360	synonymous	C	T	NM_001107533	Adamtsl3
chr1	145525119	non-synonymous	C	T	NM_001106277	Saxo2
chr1	145564759	synonymous	G	A	NM_001107534	Eftud1
chr1	145653595	non-synonymous	C	T	NM_001107534	Eftud1
chr1	146665099	synonymous	G	A	NM_001170432	Tmc3
chr1	146673064	synonymous	C	T	NM_001170432	Tmc3
chr1	146675616	synonymous	G	A	NM_001170432	Tmc3
chr1	146728319	non-synonymous	G	T	NM_001105749	Il16
chr1	146728413	non-synonymous	G	A	NM_001105749	Il16
chr1	146728479	non-synonymous	A	G	NM_001105749	Il16
chr1	146836636	non-synonymous	A	G	NM_001100581	RGD1310371
chr1	146957758	synonymous	T	G	NM_001013149	Mesdc1
chr1	155867771	non-synonymous	C	T	NM_001000540	Olr12
chr1	156405602	synonymous	G	A	NM_001000693	Olr24
chr1	156436179	non-synonymous	A	G	NM_001000692	Olr25
chr1	156481043	non-synonymous	G	T	NM_001000936	Olr27
chr1	156569555	non-synonymous	C	A	NM_001000690	Olr32
chr1	156569600	non-synonymous	A	C	NM_001000690	Olr32
chr1	156569712	synonymous	A	G	NM_001000690	Olr32
chr1	156569733	synonymous	G	T	NM_001000690	Olr32
chr1	156569927	non-synonymous	C	A	NM_001000690	Olr32
chr1	156570427	non-synonymous	T	C	NM_001000690	Olr32
chr1	156570431	non-synonymous	T	A	NM_001000690	Olr32
chr1	156618319	synonymous	C	G	NM_001000689	Olr34
chr1	156688228	synonymous	T	G	NM_057185	Folh1
chr1	156689519	synonymous	C	T	NM_057185	Folh1
chr1	156702835	synonymous	A	G	NM_057185	Folh1
chr1	156702843	non-synonymous	T	C	NM_057185	Folh1
chr1	157407330	synonymous	A	G	NM_001107535	Tyr
chr1	157535447	synonymous	C	A	NM_017012	Grm5
chr1	157535783	synonymous	T	G	NM_017012	Grm5
chr1	159367851	synonymous	G	T	NM_001013896	Tmem135
chr1	160038295	synonymous	A	G	NM_001007691	Prss23
chr1	160038784	synonymous	G	A	NM_001007691	Prss23
chr1	160358575	synonymous	A	C	NM_001108491	Me3
chr1	160397895	synonymous	A	G	NM_001014021	Ccdc81
chr1	162511604	non-synonymous	T	A	NM_001106280	Tmem126b
chr1	162511646	synonymous	A	G	NM_001106280	Tmem126b
chr1	162520150	non-synonymous	A	G	NM_001106280	Tmem126b
chr1	162520167	non-synonymous	G	A	NM_001106280	Tmem126b
chr1	162534538	non-synonymous	A	G	NM_001011557	Tmem126a
chr1	162541937	non-synonymous	C	T	NM_001271791	Crebzf
chr1	162541962	non-synonymous	C	T	NM_001271791	Crebzf
chr1	163213339	synonymous	G	T	NM_022282	Dlg2
chr1	163651617	non-synonymous	G	T	NM_001024885	Ccdc90b
chr1	163920127	non-synonymous	G	A	NM_001126294	Ddias
chr1	163920162	synonymous	G	A	NM_001126294	Ddias
chr1	163920373	non-synonymous	T	C	NM_001126294	Ddias
chr1	163920558	synonymous	A	G	NM_001126294	Ddias
chr1	163920889	non-synonymous	A	G	NM_001126294	Ddias
chr1	163920897	synonymous	C	T	NM_001126294	Ddias
chr1	163921472	non-synonymous	G	A	NM_001126294	Ddias
chr1	163921829	non-synonymous	T	C	NM_001126294	Ddias
chr1	163980185	synonymous	T	C	NM_001106281	Prcp
chr1	163980279	non-synonymous	G	A	NM_001106281	Prcp
chr1	164164312	non-synonymous	C	G	NM_001109150	Fam181b
chr1	167927557	synonymous	C	T	NM_001191628	Tenm4
chr1	167961897	synonymous	C	T	NM_001191628	Tenm4
chr1	167965857	synonymous	T	C	NM_001191628	Tenm4
chr1	168081435	synonymous	G	A	NM_001191628	Tenm4
chr1	168081489	synonymous	G	A	NM_001191628	Tenm4
chr1	168082314	synonymous	C	T	NM_001191628	Tenm4
chr1	168560641	non-synonymous	G	A	NM_001034127	Alg8
chr1	168591834	synonymous	C	T	NM_012703	Thrsp
chr1	168740657	non-synonymous	T	A	NM_001108493	Aamdc
chr1	169207370	synonymous	G	A	NM_153473	Myo7a
chr1	169223896	synonymous	G	A	NM_153473	Myo7a
chr1	169264522	synonymous	T	C	NM_153473	Myo7a
chr1	169289801	synonymous	G	A	NM_134461	Capn5
chr1	169302388	synonymous	G	A	NM_012616	Omp
chr1	169351294	synonymous	G	A	NM_001106211	B3gnt6
chr1	169351380	non-synonymous	G	C	NM_001106211	B3gnt6
chr1	169351400	non-synonymous	C	G	NM_001106211	B3gnt6
chr1	169351431	non-synonymous	T	G	NM_001106211	B3gnt6
chr1	169351474	synonymous	T	C	NM_001106211	B3gnt6
chr1	169351546	synonymous	C	T	NM_001106211	B3gnt6
chr1	169351564	non-synonymous	C	G	NM_001106211	B3gnt6
chr1	169351589	non-synonymous	C	T	NM_001106211	B3gnt6
chr1	169351648	synonymous	T	G	NM_001106211	B3gnt6
chr1	169351714	synonymous	G	A	NM_001106211	B3gnt6
chr1	169351873	synonymous	T	G	NM_001106211	B3gnt6
chr1	169352116	synonymous	A	C	NM_001106211	B3gnt6
chr1	169352121	non-synonymous	C	T	NM_001106211	B3gnt6
chr1	169352123	non-synonymous	T	G	NM_001106211	B3gnt6
chr1	169525848	non-synonymous	T	C	NM_001009965	Tsku
chr1	169880573	synonymous	A	G	NM_001191630	Prkrir
chr1	170012842	synonymous	A	G	NM_080401	Wnt11
chr1	170012852	non-synonymous	C	T	NM_080401	Wnt11
chr1	170769595	synonymous	C	T	NM_012910	Arrb1
chr1	170920991	non-synonymous	G	C	NM_001000935	Olr36
chr1	171225593	non-synonymous	T	C	NM_001107537	Chrdl2
chr1	171396941	synonymous	T	C	NM_022235	Kcne3
chr1	171465292	synonymous	G	T	NM_001109454	Pgm2l1
chr1	171550952	synonymous	T	C	NM_001191838	Ppme1
chr1	171567162	synonymous	C	T	NM_001191838	Ppme1
chr1	171567744	synonymous	T	G	NM_001191838	Ppme1
chr1	171585527	synonymous	A	G	NM_001191602	C2cd3
chr1	171601231	synonymous	C	T	NM_001191602	C2cd3
chr1	171609514	synonymous	G	A	NM_001191602	C2cd3
chr1	171616312	non-synonymous	T	A	NM_001191602	C2cd3
chr1	171621153	synonymous	T	C	NM_001191602	C2cd3
chr1	171624100	synonymous	A	G	NM_001191602	C2cd3
chr1	171626280	synonymous	G	A	NM_001191602	C2cd3
chr1	171626294	non-synonymous	A	G	NM_001191602	C2cd3
chr1	171627985	synonymous	G	A	NM_001191602	C2cd3
chr1	171647962	synonymous	G	C	NM_001191602	C2cd3
chr1	171649708	synonymous	G	A	NM_001191602	C2cd3
chr1	171692434	non-synonymous	C	G	NM_013167	Ucp3
chr1	171713115	synonymous	G	A	NM_019354	Ucp2
chr1	172016749	synonymous	C	T	NM_001108494	Fam168a
chr1	172051727	synonymous	C	T	NM_001108494	Fam168a
chr1	172228157	non-synonymous	A	G	NM_017255	P2ry2
chr1	172228275	synonymous	G	A	NM_017255	P2ry2
chr1	172593765	non-synonymous	C	G	NM_001191560	Atg16l2
chr1	172594945	synonymous	C	T	NM_001191560	Atg16l2
chr1	173105735	synonymous	A	G	NM_001106283	Folr2
chr1	173281606	synonymous	T	A	NM_053374	Il18bp
chr1	173323058	synonymous	A	G	NM_001107540	Rnf121
chr1	173397467	synonymous	T	C	NM_022639	Chrna10
chr1	173440125	synonymous	G	A	NM_031074	Nup98
chr1	173449073	synonymous	G	A	NM_031074	Nup98
chr1	173711574	non-synonymous	G	C	NM_001108496	Stim1
chr1	173735552	synonymous	C	T	NM_001013236	Rrm1
chr1	173774334	non-synonymous	C	A	NM_001000128	Olr39
chr1	173846435	synonymous	G	A	NM_001000126	Olr41
chr1	173847083	synonymous	A	C	NM_001000126	Olr41
chr1	173847253	non-synonymous	T	C	NM_001000126	Olr41
chr1	173874148	non-synonymous	T	C	NM_001082572	Trim21
chr1	173905856	synonymous	T	C	NM_001000541	Olr43
chr1	173917304	non-synonymous	G	T	NM_001000125	Olr44
chr1	173917518	synonymous	T	C	NM_001000125	Olr44
chr1	173933934	synonymous	T	C	NM_001000124	Olr45
chr1	173934243	synonymous	T	C	NM_001000124	Olr45
chr1	173944285	synonymous	T	C	NM_001001001	Olr46
chr1	173944584	synonymous	C	A	NM_001001001	Olr46
chr1	173944683	synonymous	T	C	NM_001001001	Olr46
chr1	173944944	synonymous	T	C	NM_001001001	Olr46
chr1	173972147	non-synonymous	C	T	NM_001000122	Olr48
chr1	173972367	synonymous	C	T	NM_001000122	Olr48
chr1	174060686	non-synonymous	G	A	NM_001001022	Olr61
chr1	174084151	non-synonymous	T	C	NM_173293	Olr59
chr1	174120940	non-synonymous	A	G	NM_001000130	Olr56
chr1	174190334	synonymous	A	T	NM_001000131	Olr50
chr1	174190952	synonymous	C	T	NM_001000131	Olr50
chr1	174204650	synonymous	T	C	NM_001000132	Olr49
chr1	174204863	synonymous	T	C	NM_001000132	Olr49
chr1	174205063	non-synonymous	C	T	NM_001000132	Olr49
chr1	174292557	synonymous	C	T	NM_001001279	Olr67
chr1	174292604	non-synonymous	T	C	NM_001001279	Olr67
chr1	174292830	synonymous	C	G	NM_001001279	Olr67
chr1	174292865	non-synonymous	C	T	NM_001001279	Olr67
chr1	174312020	synonymous	C	T	NM_001000133	Olr68
chr1	174318060	non-synonymous	G	A	NM_001001280	Olr69
chr1	174379841	non-synonymous	T	G	NM_001001281	Olr75
chr1	174380156	non-synonymous	C	T	NM_001001281	Olr75
chr1	174380164	synonymous	C	T	NM_001001281	Olr75
chr1	174380306	non-synonymous	T	G	NM_001001281	Olr75
chr1	174456324	synonymous	G	A	NM_001001270	Olr80
chr1	174467608	non-synonymous	A	G	NM_001001271	Olr81
chr1	174482703	non-synonymous	T	G	NM_001001282	Olr82
chr1	174482876	non-synonymous	G	T	NM_001001282	Olr82
chr1	174483036	non-synonymous	G	A	NM_001001282	Olr82
chr1	174483185	synonymous	C	T	NM_001001282	Olr82
chr1	174483231	non-synonymous	C	T	NM_001001282	Olr82
chr1	174483490	non-synonymous	T	C	NM_001001282	Olr82
chr1	174500878	synonymous	C	T	NM_001000136	Olr83
chr1	174501041	non-synonymous	T	G	NM_001000136	Olr83
chr1	174501151	synonymous	T	C	NM_001000136	Olr83
chr1	174501220	synonymous	T	C	NM_001000136	Olr83
chr1	174501241	synonymous	G	A	NM_001000136	Olr83
chr1	174501352	synonymous	T	C	NM_001000136	Olr83
chr1	174522297	synonymous	C	T	NM_001000138	Olr85
chr1	174565162	synonymous	A	T	NM_001000543	Olr87
chr1	174620488	non-synonymous	C	T	NM_001000139	Olr91
chr1	174620862	synonymous	T	C	NM_001000139	Olr91
chr1	174620884	non-synonymous	C	T	NM_001000139	Olr91
chr1	174620896	non-synonymous	A	G	NM_001000139	Olr91
chr1	174621108	synonymous	A	G	NM_001000139	Olr91
chr1	174637335	non-synonymous	C	A	NM_001000141	Olr93
chr1	174637729	non-synonymous	G	C	NM_001000141	Olr93
chr1	174637735	non-synonymous	G	A	NM_001000141	Olr93
chr1	174637749	non-synonymous	C	G	NM_001000141	Olr93
chr1	174637754	synonymous	C	T	NM_001000141	Olr93
chr1	174643188	non-synonymous	C	A	NM_001001023	Olr94
chr1	174643253	synonymous	T	A	NM_001001023	Olr94
chr1	174643300	non-synonymous	G	A	NM_001001023	Olr94
chr1	174643498	non-synonymous	G	A	NM_001001023	Olr94
chr1	174643536	non-synonymous	C	A	NM_001001023	Olr94
chr1	174643574	synonymous	A	G	NM_001001023	Olr94
chr1	174643665	non-synonymous	C	T	NM_001001023	Olr94
chr1	174643796	synonymous	A	G	NM_001001023	Olr94
chr1	174643815	non-synonymous	G	A	NM_001001023	Olr94
chr1	174651376	synonymous	T	C	NM_001001024	Olr95
chr1	174651567	synonymous	A	G	NM_001001024	Olr95
chr1	174651568	synonymous	G	A	NM_001001024	Olr95
chr1	174651635	non-synonymous	G	A	NM_001001024	Olr95
chr1	174651796	synonymous	T	G	NM_001001024	Olr95
chr1	174662115	synonymous	C	T	NM_001001025	Olr96
chr1	174662159	non-synonymous	C	T	NM_001001025	Olr96
chr1	174662178	synonymous	A	G	NM_001001025	Olr96
chr1	174662817	non-synonymous	C	G	NM_001001025	Olr96
chr1	174691163	synonymous	A	T	NM_001000143	Olr98
chr1	174691460	synonymous	A	C	NM_001000143	Olr98
chr1	174691478	synonymous	T	G	NM_001000143	Olr98
chr1	174691485	non-synonymous	A	T	NM_001000143	Olr98
chr1	174691523	non-synonymous	T	G	NM_001000143	Olr98
chr1	174756646	non-synonymous	A	G	NM_001000145	Olr104
chr1	174780887	non-synonymous	C	T	NM_001000147	Olr106
chr1	174781028	non-synonymous	G	A	NM_001000147	Olr106
chr1	174781448	synonymous	A	G	NM_001000147	Olr106
chr1	174811948	synonymous	C	T	NM_001000952	Olr109
chr1	174824497	non-synonymous	G	T	NM_001000743	Olr110
chr1	174849462	non-synonymous	A	G	NM_001000742	Olr111
chr1	174870900	synonymous	G	A	NM_001000151	Olr113
chr1	174871031	non-synonymous	G	C	NM_001000151	Olr113
chr1	174892733	synonymous	A	G	NM_001000152	Olr115
chr1	174893121	non-synonymous	G	A	NM_001000152	Olr115
chr1	174961343	non-synonymous	C	A	NM_001000153	Olr119
chr1	174968911	non-synonymous	A	G	NM_001000154	Olr120
chr1	174980052	non-synonymous	A	T	NM_001000155	Olr121
chr1	174991243	non-synonymous	T	C	NM_001000156	Olr122
chr1	174991405	non-synonymous	G	C	NM_001000156	Olr122
chr1	175013378	synonymous	T	C	NM_001000157	Olr124
chr1	175013452	non-synonymous	G	T	NM_001000157	Olr124
chr1	175029360	non-synonymous	C	T	NM_001000740	Olr125
chr1	175065613	non-synonymous	A	G	NM_001001026	Olr127
chr1	175193608	non-synonymous	T	C	NM_001001027	Olr129
chr1	175194014	non-synonymous	G	A	NM_001001027	Olr129
chr1	175194026	non-synonymous	T	A	NM_001001027	Olr129
chr1	175194053	non-synonymous	C	T	NM_001001027	Olr129
chr1	175194054	synonymous	A	G	NM_001001027	Olr129
chr1	175202176	non-synonymous	C	T	NM_001001272	Olr130
chr1	175202493	synonymous	T	C	NM_001001272	Olr130
chr1	175202503	non-synonymous	C	T	NM_001001272	Olr130
chr1	175202581	non-synonymous	T	C	NM_001001272	Olr130
chr1	175202586	synonymous	G	A	NM_001001272	Olr130
chr1	175271376	stopgain	G	A	NM_001001288	Olr135
chr1	175284460	synonymous	C	T	NM_001000160	Olr136
chr1	175304306	synonymous	G	A	NM_001047938	LOC499219
chr1	175305969	synonymous	A	G	NM_001001283	Olr137
chr1	175306248	synonymous	G	A	NM_001001283	Olr137
chr1	175306287	synonymous	C	T	NM_001001283	Olr137
chr1	175306384	non-synonymous	G	A	NM_001001283	Olr137
chr1	175306398	synonymous	C	A	NM_001001283	Olr137
chr1	175306452	synonymous	C	T	NM_001001283	Olr137
chr1	175306527	synonymous	G	A	NM_001001283	Olr137
chr1	175335513	synonymous	A	C	NM_001000161	Olr139
chr1	175335858	non-synonymous	C	A	NM_001000161	Olr139
chr1	175336026	synonymous	C	T	NM_001000161	Olr139
chr1	175336137	synonymous	C	A	NM_001000161	Olr139
chr1	175336209	synonymous	T	C	NM_001000161	Olr139
chr1	175336274	non-synonymous	G	A	NM_001000161	Olr139
chr1	175358990	non-synonymous	G	C	NM_001000162	Olr140
chr1	175359230	non-synonymous	T	G	NM_001000162	Olr140
chr1	175363495	synonymous	G	A	NM_001001274	Olr141
chr1	175378986	non-synonymous	G	A	NM_001000544	Olr142
chr1	175379339	synonymous	G	A	NM_001000544	Olr142
chr1	175379495	synonymous	A	G	NM_001000544	Olr142
chr1	175379853	non-synonymous	T	C	NM_001000544	Olr142
chr1	175417083	synonymous	A	G	NM_001000545	Olr145
chr1	175489546	synonymous	A	G	NM_001013899	Ubqlnl
chr1	175490032	synonymous	T	C	NM_001013899	Ubqlnl
chr1	175495340	synonymous	A	G	NM_001106287	RGD1310717
chr1	175498595	synonymous	G	A	NM_001106287	RGD1310717
chr1	175513036	non-synonymous	T	C	NM_001000166	Olr149
chr1	175562298	synonymous	G	A	NM_001170461	Trim6
chr1	175584302	non-synonymous	G	A	NM_001276491	Trim34
chr1	175588158	non-synonymous	T	A	NM_001014023	Trim5
chr1	175692961	synonymous	G	A	NM_001000546	Olr152
chr1	175702393	non-synonymous	G	A	NM_001000167	Olr153
chr1	175702411	non-synonymous	T	G	NM_001000167	Olr153
chr1	175702451	synonymous	C	T	NM_001000167	Olr153
chr1	175702678	non-synonymous	T	C	NM_001000167	Olr153
chr1	175703007	synonymous	C	T	NM_001000167	Olr153
chr1	175703321	synonymous	G	A	NM_001000167	Olr153
chr1	175976741	non-synonymous	C	A	NM_001000174	Olr168
chr1	175976998	synonymous	A	G	NM_001000174	Olr168
chr1	175977048	non-synonymous	G	A	NM_001000174	Olr168
chr1	175977320	non-synonymous	T	C	NM_001000174	Olr168
chr1	175977338	non-synonymous	T	A	NM_001000174	Olr168
chr1	175996956	synonymous	G	A	NM_001000175	Olr170
chr1	175996974	synonymous	G	A	NM_001000175	Olr170
chr1	175997145	synonymous	G	A	NM_001000175	Olr170
chr1	176035585	non-synonymous	G	A	NM_001000176	Olr171
chr1	176036245	synonymous	C	T	NM_001000176	Olr171
chr1	176043329	synonymous	C	A	NM_001000177	Olr172
chr1	176043341	synonymous	A	T	NM_001000177	Olr172
chr1	176043344	synonymous	T	C	NM_001000177	Olr172
chr1	176043345	non-synonymous	C	T	NM_001000177	Olr172
chr1	176043535	non-synonymous	T	C	NM_001000177	Olr172
chr1	176043536	synonymous	G	A	NM_001000177	Olr172
chr1	176043573	non-synonymous	G	A	NM_001000177	Olr172
chr1	176043687	non-synonymous	G	C	NM_001000177	Olr172
chr1	176043735	non-synonymous	T	C	NM_001000177	Olr172
chr1	176043969	non-synonymous	T	C	NM_001000177	Olr172
chr1	176043983	synonymous	T	C	NM_001000177	Olr172
chr1	176062019	synonymous	G	A	NM_001001028	Olr174
chr1	176062317	non-synonymous	A	G	NM_001001028	Olr174
chr1	176095286	non-synonymous	C	T	NM_001000178	Olr176
chr1	176504675	non-synonymous	G	A	NM_001000241	Olr307
chr1	176504846	non-synonymous	T	G	NM_001000241	Olr307
chr1	176504879	synonymous	C	T	NM_001000241	Olr307
chr1	176504956	synonymous	C	T	NM_001000241	Olr307
chr1	176505236	non-synonymous	A	C	NM_001000241	Olr307
chr1	176505533	non-synonymous	G	A	NM_001000241	Olr307
chr1	176857532	synonymous	A	G	NM_001000949	Olr179
chr1	176894466	synonymous	A	G	NM_001001030	Olr181
chr1	176894523	synonymous	G	A	NM_001001030	Olr181
chr1	176894591	non-synonymous	A	T	NM_001001030	Olr181
chr1	176894675	non-synonymous	C	T	NM_001001030	Olr181
chr1	176905030	synonymous	T	G	NM_001000181	Olr183
chr1	176905075	synonymous	G	A	NM_001000181	Olr183
chr1	176905136	non-synonymous	C	T	NM_001000181	Olr183
chr1	176915796	non-synonymous	C	A	NM_001000182	Olr184
chr1	176916013	synonymous	G	A	NM_001000182	Olr184
chr1	176916215	non-synonymous	A	C	NM_001000182	Olr184
chr1	176916403	synonymous	C	T	NM_001000182	Olr184
chr1	176916523	synonymous	T	G	NM_001000182	Olr184
chr1	176916567	non-synonymous	C	T	NM_001000182	Olr184
chr1	176916647	non-synonymous	C	T	NM_001000182	Olr184
chr1	176925634	synonymous	T	C	NM_001000183	Olr185
chr1	176925876	synonymous	G	A	NM_001000183	Olr185
chr1	176925931	non-synonymous	G	A	NM_001000183	Olr185
chr1	176926038	synonymous	G	T	NM_001000183	Olr185
chr1	176926247	non-synonymous	G	A	NM_001000183	Olr185
chr1	176926494	synonymous	A	G	NM_001000183	Olr185
chr1	176926500	synonymous	G	A	NM_001000183	Olr185
chr1	176932436	non-synonymous	A	G	NM_001001031	Olr186
chr1	176932474	synonymous	C	T	NM_001001031	Olr186
chr1	176932598	non-synonymous	G	C	NM_001001031	Olr186
chr1	176932603	synonymous	C	T	NM_001001031	Olr186
chr1	176932604	non-synonymous	A	G	NM_001001031	Olr186
chr1	176959423	synonymous	A	G	NM_001001032	Olr188
chr1	176959618	synonymous	T	C	NM_001001032	Olr188
chr1	176959718	synonymous	T	C	NM_001001032	Olr188
chr1	176960029	synonymous	T	C	NM_001001032	Olr188
chr1	176966628	synonymous	G	A	NM_001000184	Olr189
chr1	176966634	synonymous	G	A	NM_001000184	Olr189
chr1	176966896	non-synonymous	G	A	NM_001000184	Olr189
chr1	176966971	non-synonymous	A	G	NM_001000184	Olr189
chr1	176980875	synonymous	T	C	NM_001000185	Olr190
chr1	176980905	synonymous	T	C	NM_001000185	Olr190
chr1	176981148	synonymous	T	C	NM_001000185	Olr190
chr1	176981355	non-synonymous	G	A	NM_001000185	Olr190
chr1	176981445	synonymous	T	C	NM_001000185	Olr190
chr1	176981641	non-synonymous	A	G	NM_001000185	Olr190
chr1	176981706	synonymous	T	C	NM_001000185	Olr190
chr1	177005308	non-synonymous	A	C	NM_001000549	Olr192
chr1	177005774	synonymous	A	C	NM_001000549	Olr192
chr1	177005996	synonymous	T	A	NM_001000549	Olr192
chr1	177019304	synonymous	C	A	NM_001000186	Olr193
chr1	177019310	synonymous	A	G	NM_001000186	Olr193
chr1	177019316	synonymous	A	C	NM_001000186	Olr193
chr1	177019506	non-synonymous	A	G	NM_001000186	Olr193
chr1	177019526	synonymous	A	G	NM_001000186	Olr193
chr1	177019726	non-synonymous	G	A	NM_001000186	Olr193
chr1	177020105	synonymous	T	C	NM_001000186	Olr193
chr1	177020118	non-synonymous	T	A	NM_001000186	Olr193
chr1	177020126	synonymous	A	G	NM_001000186	Olr193
chr1	177020138	synonymous	G	A	NM_001000186	Olr193
chr1	177020141	synonymous	A	G	NM_001000186	Olr193
chr1	177020144	non-synonymous	T	G	NM_001000186	Olr193
chr1	177048558	synonymous	T	C	NM_001000948	Olr194
chr1	177048892	non-synonymous	A	G	NM_001000948	Olr194
chr1	177099410	non-synonymous	A	T	NM_001000188	Olr197
chr1	177117735	non-synonymous	G	T	NM_001001033	Olr198
chr1	177117803	non-synonymous	A	G	NM_001001033	Olr198
chr1	177117852	synonymous	T	C	NM_001001033	Olr198
chr1	177117894	synonymous	C	A	NM_001001033	Olr198
chr1	177118074	synonymous	T	C	NM_001001033	Olr198
chr1	177133624	non-synonymous	A	C	NM_001001034	Olr199
chr1	177133635	synonymous	G	A	NM_001001034	Olr199
chr1	177133656	synonymous	A	G	NM_001001034	Olr199
chr1	177134152	non-synonymous	A	G	NM_001001034	Olr199
chr1	177134314	non-synonymous	C	G	NM_001001034	Olr199
chr1	177155197	synonymous	T	C	NM_001000189	Olr200
chr1	177155198	stopgain	T	A	NM_001000189	Olr200
chr1	177155347	non-synonymous	G	A	NM_001000189	Olr200
chr1	177155410	non-synonymous	G	A	NM_001000189	Olr200
chr1	177155412	synonymous	T	C	NM_001000189	Olr200
chr1	177155532	non-synonymous	A	G	NM_001000189	Olr200
chr1	177155593	synonymous	C	A	NM_001000189	Olr200
chr1	177155668	non-synonymous	C	T	NM_001000189	Olr200
chr1	177155784	synonymous	C	T	NM_001000189	Olr200
chr1	177155959	non-synonymous	C	A	NM_001000189	Olr200
chr1	177182689	non-synonymous	G	A	NM_001000190	Olr201
chr1	177193884	non-synonymous	T	C	NM_001000550	Olr202
chr1	177193897	synonymous	G	A	NM_001000550	Olr202
chr1	177250763	synonymous	T	C	NM_053496	Cnga4
chr1	177250796	synonymous	A	T	NM_053496	Cnga4
chr1	177252157	synonymous	A	G	NM_053496	Cnga4
chr1	177252855	synonymous	T	C	NM_053496	Cnga4
chr1	177253032	synonymous	C	G	NM_053496	Cnga4
chr1	177253142	non-synonymous	A	C	NM_053496	Cnga4
chr1	177253154	non-synonymous	A	G	NM_053496	Cnga4
chr1	177269198	non-synonymous	A	C	NM_013165	Cckbr
chr1	177278492	synonymous	C	G	NM_013165	Cckbr
chr1	177323765	non-synonymous	G	A	NM_134449	Prkcdbp
chr1	177390934	synonymous	A	G	NM_001006997	Smpd1
chr1	177390965	non-synonymous	T	A	NM_001006997	Smpd1
chr1	177392812	synonymous	G	C	NM_001006997	Smpd1
chr1	177402948	synonymous	C	T	NM_080478	Apbb1
chr1	177581168	non-synonymous	T	C	NM_001008346	Rrp8
chr1	177583030	non-synonymous	A	G	NM_001008346	Rrp8
chr1	177598092	non-synonymous	A	G	NM_031357	Tpp1
chr1	177612088	synonymous	A	G	NM_001107544	Dchs1
chr1	177612271	synonymous	G	A	NM_001107544	Dchs1
chr1	177766606	non-synonymous	T	C	NM_001000736	Olr209
chr1	177766731	non-synonymous	G	A	NM_001000736	Olr209
chr1	177800349	non-synonymous	T	G	NM_001000195	Olr210
chr1	177844731	synonymous	C	T	NM_001000735	Olr213
chr1	177844736	non-synonymous	T	C	NM_001000735	Olr213
chr1	177845004	synonymous	C	T	NM_001000735	Olr213
chr1	177845052	synonymous	A	G	NM_001000735	Olr213
chr1	177891442	non-synonymous	G	A	NM_001000198	Olr215
chr1	177891725	synonymous	C	G	NM_001000198	Olr215
chr1	177892114	non-synonymous	T	C	NM_001000198	Olr215
chr1	177919190	synonymous	G	A	NM_001000199	Olr217
chr1	177931742	synonymous	T	C	NM_001000551	Olr218
chr1	177931896	non-synonymous	G	A	NM_001000551	Olr218
chr1	177994149	non-synonymous	G	A	NM_001000200	Olr221
chr1	178013758	non-synonymous	C	A	NM_001000201	Olr222
chr1	178014368	non-synonymous	A	T	NM_001000201	Olr222
chr1	178032661	synonymous	G	A	NM_001000202	Olr223
chr1	178033303	non-synonymous	C	G	NM_001000202	Olr223
chr1	178184487	non-synonymous	A	T	NM_001000205	Olr230
chr1	178184565	synonymous	T	C	NM_001000205	Olr230
chr1	178184590	non-synonymous	A	G	NM_001000205	Olr230
chr1	178200826	synonymous	G	A	NM_001001035	Olr232
chr1	178201320	non-synonymous	A	G	NM_001001035	Olr232
chr1	178201348	synonymous	C	G	NM_001001035	Olr232
chr1	178201507	synonymous	G	A	NM_001001035	Olr232
chr1	178213805	non-synonymous	G	A	NM_001000207	Olr233
chr1	178796292	synonymous	G	A	NM_001013192	Olfml1
chr1	178814488	synonymous	C	T	NM_001013192	Olfml1
chr1	178930705	synonymous	A	G	NM_001100582	Ppfibp2
chr1	178942486	non-synonymous	T	C	NM_001100582	Ppfibp2
chr1	178952401	non-synonymous	T	C	NM_001100582	Ppfibp2
chr1	178958882	synonymous	T	C	NM_001100582	Ppfibp2
chr1	178970367	synonymous	A	G	NM_001014244	Cyb5r2
chr1	179048616	non-synonymous	G	A	NM_001000209	Olr235
chr1	179048902	synonymous	T	C	NM_001000209	Olr235
chr1	179055593	synonymous	A	G	NM_001000210	Olr237
chr1	179055611	synonymous	G	T	NM_001000210	Olr237
chr1	179055614	synonymous	G	A	NM_001000210	Olr237
chr1	179055788	synonymous	A	C	NM_001000210	Olr237
chr1	179072458	non-synonymous	C	A	NM_001000211	Olr239
chr1	179072542	non-synonymous	G	A	NM_001000211	Olr239
chr1	179072543	synonymous	G	A	NM_001000211	Olr239
chr1	179072554	non-synonymous	C	T	NM_001000211	Olr239
chr1	179072627	synonymous	G	A	NM_001000211	Olr239
chr1	179072669	synonymous	G	A	NM_001000211	Olr239
chr1	179073269	synonymous	A	G	NM_001000211	Olr239
chr1	179073320	synonymous	C	A	NM_001000211	Olr239
chr1	179127591	synonymous	C	G	NM_001000734	Olr241
chr1	179154158	synonymous	T	C	NM_001000213	Olr242
chr1	179154164	synonymous	C	T	NM_001000213	Olr242
chr1	179154174	synonymous	T	C	NM_001000213	Olr242
chr1	179154224	synonymous	T	C	NM_001000213	Olr242
chr1	179211021	non-synonymous	C	G	NM_001000214	Olr244
chr1	179238601	non-synonymous	T	A	NM_001000215	Olr245
chr1	179238630	non-synonymous	A	G	NM_001000215	Olr245
chr1	179239135	non-synonymous	A	C	NM_001000215	Olr245
chr1	179260640	non-synonymous	T	C	NM_001000216	Olr246
chr1	179261212	non-synonymous	A	C	NM_001000216	Olr246
chr1	179344794	non-synonymous	T	C	NM_001001037	Olr250
chr1	179390712	non-synonymous	C	T	NM_001000219	Olr252
chr1	179391059	non-synonymous	A	G	NM_001000219	Olr252
chr1	179391328	synonymous	G	T	NM_001000219	Olr252
chr1	179391388	synonymous	G	A	NM_001000219	Olr252
chr1	179391394	non-synonymous	C	T	NM_001000219	Olr252
chr1	179391433	synonymous	T	G	NM_001000219	Olr252
chr1	179556236	non-synonymous	C	A	NM_001000222	Olr259
chr1	179556900	synonymous	A	G	NM_001000222	Olr259
chr1	179588700	synonymous	A	C	NM_001000946	Olr260
chr1	179588727	synonymous	A	C	NM_001000946	Olr260
chr1	179589206	non-synonymous	T	C	NM_001000946	Olr260
chr1	179604562	non-synonymous	A	G	NM_001000221	Olr262
chr1	179605076	non-synonymous	A	C	NM_001000221	Olr262
chr1	179714105	non-synonymous	G	A	NM_001000228	Olr267
chr1	179751624	non-synonymous	G	A	NM_001000733	Olr268
chr1	179751635	non-synonymous	A	G	NM_001000733	Olr268
chr1	179751898	synonymous	C	T	NM_001000733	Olr268
chr1	179751962	non-synonymous	A	G	NM_001000733	Olr268
chr1	179751980	non-synonymous	A	G	NM_001000733	Olr268
chr1	179752142	non-synonymous	C	T	NM_001000733	Olr268
chr1	179752177	synonymous	G	A	NM_001000733	Olr268
chr1	179806845	synonymous	G	T	NM_001000732	Olr271
chr1	179812427	synonymous	C	T	NM_001000230	Olr272
chr1	179813139	non-synonymous	C	A	NM_001000230	Olr272
chr1	179813204	non-synonymous	G	A	NM_001000230	Olr272
chr1	179892082	synonymous	A	T	NM_001000227	Olr276
chr1	179892259	synonymous	C	T	NM_001000227	Olr276
chr1	179892322	synonymous	G	T	NM_001000227	Olr276
chr1	179892404	non-synonymous	A	G	NM_001000227	Olr276
chr1	179892685	synonymous	A	G	NM_001000227	Olr276
chr1	180378873	non-synonymous	C	A	NM_001000223	Olr285
chr1	180431462	non-synonymous	A	G	NM_001001010	Olr283
chr1	180444771	synonymous	A	G	NM_001000224	Olr282
chr1	180512201	synonymous	G	A	NM_001106291	Nlrp10
chr1	180512283	non-synonymous	A	G	NM_001106291	Nlrp10
chr1	180512470	non-synonymous	C	T	NM_001106291	Nlrp10
chr1	180512867	synonymous	C	T	NM_001106291	Nlrp10
chr1	180513129	non-synonymous	A	G	NM_001106291	Nlrp10
chr1	180513142	non-synonymous	A	T	NM_001106291	Nlrp10
chr1	180513557	synonymous	G	C	NM_001106291	Nlrp10
chr1	180515613	synonymous	G	A	NM_001106291	Nlrp10
chr1	180531029	synonymous	A	G	NM_001277302	Eif3f
chr1	180609016	synonymous	A	G	NM_013077	Tub
chr1	180720662	synonymous	A	G	NM_139112	Lmo1
chr1	181062390	synonymous	G	A	NM_001191839	Trim66
chr1	181108234	non-synonymous	A	C	NM_001191839	Trim66
chr1	181136697	synonymous	A	G	NM_001107547	St5
chr1	181137394	synonymous	C	A	NM_001107547	St5
chr1	181144310	synonymous	C	T	NM_001107547	St5
chr1	181323827	synonymous	G	A	NM_001108497	Akip1
chr1	181324770	non-synonymous	T	A	NM_001024287	LOC499240
chr1	181524713	synonymous	T	C	NM_001107546	Dennd5a
chr1	181534832	synonymous	A	G	NM_001107546	Dennd5a
chr1	181595030	synonymous	C	T	NM_001012358	Tmem41b
chr1	181605343	synonymous	C	T	NM_001012358	Tmem41b
chr1	181675332	synonymous	T	C	NM_001107545	Ipo7
chr1	181689977	synonymous	C	T	NM_001107545	Ipo7
chr1	181728255	synonymous	T	C	NM_001012169	Zfp143
chr1	181734125	synonymous	T	C	NM_001012169	Zfp143
chr1	181883489	synonymous	C	T	NM_001106288	Swap70
chr1	181912317	synonymous	C	T	NM_001106288	Swap70
chr1	183923923	synonymous	A	G	NM_138519	Dkk3
chr1	184144564	non-synonymous	C	T	NM_001139508	Mical2
chr1	184177537	synonymous	G	A	NM_182669	Micalcl
chr1	184178342	non-synonymous	A	G	NM_182669	Micalcl
chr1	184178392	synonymous	C	T	NM_182669	Micalcl
chr1	184178443	synonymous	G	C	NM_182669	Micalcl
chr1	184178618	non-synonymous	G	T	NM_182669	Micalcl
chr1	184178873	non-synonymous	A	G	NM_182669	Micalcl
chr1	184179032	non-synonymous	G	A	NM_182669	Micalcl
chr1	184179073	synonymous	A	C	NM_182669	Micalcl
chr1	184191363	non-synonymous	C	T	NM_182669	Micalcl
chr1	184192423	synonymous	G	A	NM_182669	Micalcl
chr1	184210834	non-synonymous	G	A	NM_182669	Micalcl
chr1	184371165	synonymous	A	G	NM_020656	Parva
chr1	185122780	synonymous	G	A	NM_001014022	Btbd10
chr1	185356896	synonymous	A	G	NM_001011933	Far1
chr1	191023857	synonymous	C	T	NM_017229	Pde3b
chr1	191043822	non-synonymous	G	T	NM_017229	Pde3b
chr1	191068761	synonymous	C	A	NM_001108499	Cyp2r1
chr1	191068766	non-synonymous	C	T	NM_001108499	Cyp2r1
chr1	191160358	synonymous	T	C	NM_017338	Calca
chr1	191322998	synonymous	G	A	NM_001106285	Insc
chr1	191323079	synonymous	G	A	NM_001106285	Insc
chr1	192082601	non-synonymous	T	C	NM_021663	Nucb2
chr1	192205253	non-synonymous	A	C	NM_001108500	Pik3c2a
chr1	192235707	non-synonymous	A	G	NM_001108500	Pik3c2a
chr1	194983374	synonymous	C	T	NM_138849	Syt17
chr1	195034991	synonymous	G	A	NM_138849	Syt17
chr1	195127504	non-synonymous	T	C	NM_012785	Coq7
chr1	195368772	non-synonymous	T	C	NM_001108501	Ccp110
chr1	195411942	synonymous	C	T	NM_001017463	LOC361635
chr1	195459153	synonymous	T	C	NM_001017463	LOC361635
chr1	196111553	non-synonymous	C	T	NM_134418	Gp2
chr1	196111555	synonymous	T	G	NM_134418	Gp2
chr1	196117438	synonymous	T	G	NM_134418	Gp2
chr1	196118269	non-synonymous	T	A	NM_134418	Gp2
chr1	196118273	non-synonymous	G	T	NM_134418	Gp2
chr1	196120334	synonymous	T	C	NM_134418	Gp2
chr1	196120338	non-synonymous	T	C	NM_134418	Gp2
chr1	196120394	synonymous	T	C	NM_134418	Gp2
chr1	196120460	synonymous	C	T	NM_134418	Gp2
chr1	196139162	non-synonymous	T	C	NM_017082	Umod
chr1	196139762	non-synonymous	G	A	NM_017082	Umod
chr1	196150462	synonymous	A	G	NM_001013902	Pdilt
chr1	196151885	synonymous	A	G	NM_001013902	Pdilt
chr1	196152032	synonymous	G	A	NM_001013902	Pdilt
chr1	196170263	synonymous	G	T	NM_001013902	Pdilt
chr1	196170305	synonymous	A	G	NM_001013902	Pdilt
chr1	196185077	synonymous	G	A	NM_001014162	Acsm5
chr1	196188276	non-synonymous	T	G	NM_001014162	Acsm5
chr1	196188313	non-synonymous	G	A	NM_001014162	Acsm5
chr1	196188324	synonymous	A	G	NM_001014162	Acsm5
chr1	196188339	synonymous	A	G	NM_001014162	Acsm5
chr1	196188445	non-synonymous	A	G	NM_001014162	Acsm5
chr1	196190791	non-synonymous	G	A	NM_001014162	Acsm5
chr1	196190813	non-synonymous	G	C	NM_001014162	Acsm5
chr1	196190816	non-synonymous	G	A	NM_001014162	Acsm5
chr1	196192742	non-synonymous	T	C	NM_001014162	Acsm5
chr1	196192765	non-synonymous	C	G	NM_001014162	Acsm5
chr1	196192789	non-synonymous	A	G	NM_001014162	Acsm5
chr1	196192822	non-synonymous	A	G	NM_001014162	Acsm5
chr1	196192878	synonymous	T	C	NM_001014162	Acsm5
chr1	196193262	non-synonymous	G	A	NM_001014162	Acsm5
chr1	196193265	non-synonymous	T	G	NM_001014162	Acsm5
chr1	196193272	synonymous	C	T	NM_001014162	Acsm5
chr1	196193281	synonymous	A	G	NM_001014162	Acsm5
chr1	196193284	synonymous	C	T	NM_001014162	Acsm5
chr1	196193366	non-synonymous	G	A	NM_001014162	Acsm5
chr1	196193398	synonymous	C	T	NM_001014162	Acsm5
chr1	196193399	non-synonymous	C	A	NM_001014162	Acsm5
chr1	196199413	synonymous	C	T	NM_001014162	Acsm5
chr1	196199489	non-synonymous	C	T	NM_001014162	Acsm5
chr1	196201597	non-synonymous	C	T	NM_001014162	Acsm5
chr1	196201700	synonymous	T	C	NM_001014162	Acsm5
chr1	196229263	non-synonymous	A	T	NM_144748	Acsm2a
chr1	196241209	non-synonymous	A	G	NM_144748	Acsm2a
chr1	196394826	synonymous	C	T	NM_001009688	Thumpd1
chr1	196834650	synonymous	C	T	NM_031150	Zp2
chr1	197027329	synonymous	A	G	NM_001106293	Abca15
chr1	197027355	non-synonymous	A	C	NM_001106293	Abca15
chr1	197028061	non-synonymous	A	G	NM_001106293	Abca15
chr1	197037776	synonymous	A	G	NM_001106293	Abca15
chr1	197049105	synonymous	C	A	NM_001106293	Abca15
chr1	197051935	synonymous	G	A	NM_001106293	Abca15
chr1	197073815	synonymous	A	T	NM_001106293	Abca15
chr1	197073999	non-synonymous	A	G	NM_001106293	Abca15
chr1	197074245	non-synonymous	T	C	NM_001106293	Abca15
chr1	197074310	non-synonymous	A	G	NM_001106293	Abca15
chr1	197080970	synonymous	G	A	NM_001106293	Abca15
chr1	197081002	non-synonymous	C	G	NM_001106293	Abca15
chr1	197081072	synonymous	G	A	NM_001106293	Abca15
chr1	197090534	synonymous	T	C	NM_001106293	Abca15
chr1	197093278	synonymous	C	T	NM_001106293	Abca15
chr1	197097783	synonymous	T	C	NM_001106293	Abca15
chr1	197100080	synonymous	G	C	NM_001106293	Abca15
chr1	197100176	synonymous	G	C	NM_001106293	Abca15
chr1	197105866	non-synonymous	A	G	NM_001106293	Abca15
chr1	197490491	non-synonymous	A	G	NM_001006970	Uqcrc2
chr1	197511627	non-synonymous	G	T	NM_001024777	Pdzd9
chr1	197521820	synonymous	G	A	NM_001024777	Pdzd9
chr1	197617729	synonymous	G	A	NM_001198653	Vwa3a
chr1	197645664	synonymous	C	T	NM_001198653	Vwa3a
chr1	197649415	synonymous	C	T	NM_001198653	Vwa3a
chr1	197655450	synonymous	T	C	NM_001198653	Vwa3a
chr1	197658307	non-synonymous	G	A	NM_001198653	Vwa3a
chr1	197755298	synonymous	C	T	NM_012947	Eef2k
chr1	197757665	non-synonymous	A	G	NM_012947	Eef2k
chr1	197762773	synonymous	C	T	NM_012947	Eef2k
chr1	197800723	non-synonymous	C	A	NM_001108503	Polr3e
chr1	197800724	synonymous	A	G	NM_001108503	Polr3e
chr1	197801293	non-synonymous	T	G	NM_001108503	Polr3e
chr1	197816756	synonymous	G	A	NM_001025682	Cdr2
chr1	197819195	non-synonymous	C	G	NM_001025682	Cdr2
chr1	198847423	synonymous	G	A	NM_001100519	Gga2
chr1	198926370	synonymous	C	T	NM_001033889	Cog7
chr1	199187469	synonymous	T	C	NM_017100	Plk1
chr1	199196312	non-synonymous	G	C	NM_001108919	Ern2
chr1	199199939	synonymous	A	G	NM_001108919	Ern2
chr1	199473497	synonymous	C	T	NM_001172305	Prkcb
chr1	200305467	non-synonymous	C	G	NM_001270693	Arhgap17
chr1	200305468	non-synonymous	C	G	NM_001270693	Arhgap17
chr1	204751333	synonymous	G	A	NM_030853	Lat
chr1	204755226	non-synonymous	A	C	NM_001039208	Spns1
chr1	204829176	synonymous	T	C	NM_030585	Rabep2
chr1	204830509	non-synonymous	T	C	NM_030585	Rabep2
chr1	204858995	synonymous	G	A	NM_001048180	Sh2b1
chr1	204863564	synonymous	C	T	NM_134456	Sh2b1
chr1	204884145	synonymous	C	T	NM_001106295	Tufm
chr1	204889280	synonymous	G	T	NM_001130097	Atxn2l
chr1	204889328	synonymous	A	G	NM_001130097	Atxn2l
chr1	204947761	synonymous	G	A	NM_001100662	Eif3c
chr1	204952040	synonymous	G	A	NM_001100662	Eif3c
chr1	204952474	synonymous	G	A	NM_001100662	Eif3c
chr1	204961032	synonymous	G	T	NM_001100662	Eif3c
chr1	204979268	synonymous	T	C	NM_001109154	Apobr
chr1	204979436	non-synonymous	C	G	NM_001109154	Apobr
chr1	204979448	synonymous	G	A	NM_001109154	Apobr
chr1	204980601	non-synonymous	C	G	NM_001109154	Apobr
chr1	205197881	synonymous	A	G	NM_001108920	Tbx6
chr1	205281054	synonymous	T	C	NM_001025725	Hirip3
chr1	205287087	synonymous	A	G	NM_022702	Taok2
chr1	205355991	synonymous	C	T	NM_198736	Kctd13
chr1	205402671	synonymous	T	G	NM_022715	Mvp
chr1	205403954	non-synonymous	T	C	NM_022715	Mvp
chr1	205406561	synonymous	C	A	NM_022715	Mvp
chr1	205433831	synonymous	A	C	NM_001276470	Prrt2
chr1	205434233	non-synonymous	C	G	NM_001276470	Prrt2
chr1	205434388	non-synonymous	T	G	NM_001276470	Prrt2
chr1	205441529	synonymous	G	A	NM_001009645	Kif22
chr1	205519915	synonymous	A	G	NM_001025001	LOC308990
chr1	205520563	synonymous	C	A	NM_001025001	LOC308990
chr1	205535384	synonymous	C	T	NM_001009646	Qprt
chr1	205566319	synonymous	G	A	NM_001271086	Spn
chr1	205566958	synonymous	A	G	NM_001271086	Spn
chr1	205636254	synonymous	C	A	NM_001108921	Tbc1d10b
chr1	205653877	non-synonymous	A	C	NM_001012460	2020-09-01
chr1	205745409	non-synonymous	G	A	NM_001033998	Itgal
chr1	205762573	synonymous	A	G	NM_001033998	Itgal
chr1	205762914	synonymous	C	T	NM_001033998	Itgal
chr1	205779415	synonymous	A	G	NM_001033998	Itgal
chr1	206072403	synonymous	G	A	NM_153471	Rnf40
chr1	206083810	non-synonymous	G	A	NM_001107551	Zfp629
chr1	206083835	non-synonymous	A	G	NM_001107551	Zfp629
chr1	206083852	non-synonymous	C	T	NM_001107551	Zfp629
chr1	206083998	synonymous	G	A	NM_001107551	Zfp629
chr1	206271446	non-synonymous	T	C	NM_139329	Hsd3b7
chr1	206356503	synonymous	A	G	NM_001109156	Prss53
chr1	206362698	synonymous	T	A	NM_203335	Vkorc1
chr1	206362740	synonymous	G	A	NM_203335	Vkorc1
chr1	206402412	synonymous	T	C	NM_001011560	Prss36
chr1	206402894	synonymous	T	C	NM_001011560	Prss36
chr1	206403075	non-synonymous	T	C	NM_001011560	Prss36
chr1	206403128	non-synonymous	T	C	NM_001011560	Prss36
chr1	206473556	non-synonymous	A	C	NM_001077675	Trim72
chr1	206479715	synonymous	A	G	NM_001077675	Trim72
chr1	206522901	non-synonymous	T	G	NM_012711	Itgam
chr1	206522911	non-synonymous	T	C	NM_012711	Itgam
chr1	206569202	synonymous	T	C	NM_012711	Itgam
chr1	206650803	non-synonymous	G	A	NM_031691	Itgad
chr1	206711275	synonymous	A	G	NM_001191840	Tgfb1i1
chr1	206711772	synonymous	A	G	NM_001191840	Tgfb1i1
chr1	206712035	non-synonymous	T	C	NM_001191840	Tgfb1i1
chr1	206712238	synonymous	G	A	NM_001191840	Tgfb1i1
chr1	206712253	synonymous	T	C	NM_001191840	Tgfb1i1
chr1	206715108	synonymous	C	A	NM_001191840	Tgfb1i1
chr1	206716182	synonymous	T	C	NM_001191840	Tgfb1i1
chr1	206728725	non-synonymous	C	T	NM_022590	Slc5a2
chr1	206856080	synonymous	A	G	NM_019337	Rgs10
chr1	207008282	synonymous	G	A	NM_001011936	Bag3
chr1	207012175	non-synonymous	T	C	NM_001011936	Bag3
chr1	207012193	non-synonymous	G	T	NM_001011936	Bag3
chr1	207012206	non-synonymous	A	C	NM_001011936	Bag3
chr1	207012282	synonymous	T	C	NM_001011936	Bag3
chr1	207159986	synonymous	A	G	NM_001107554	Inpp5f
chr1	207223330	synonymous	A	G	NM_001134859	Sec23ip
chr1	207235485	synonymous	C	T	NM_001134859	Sec23ip
chr1	208269639	non-synonymous	T	C	NM_001004415	Tacc2
chr1	208269685	synonymous	C	G	NM_001004415	Tacc2
chr1	208269687	non-synonymous	G	T	NM_001004415	Tacc2
chr1	208346787	synonymous	T	C	NM_001004415	Tacc2
chr1	210521064	synonymous	T	C	NM_001106302	Hmx3
chr1	210533627	synonymous	C	T	NM_001106303	Hmx2
chr1	211270532	synonymous	A	G	NM_173310	Chst15
chr1	211271726	synonymous	A	G	NM_173310	Chst15
chr1	211754806	non-synonymous	C	T	NM_001107556	Fam53b
chr1	211878279	synonymous	C	T	NM_001106307	Fam175b
chr1	212022576	synonymous	A	G	NM_053335	Ctbp2
chr1	212022615	synonymous	T	C	NM_053335	Ctbp2
chr1	212617968	non-synonymous	G	T	NM_001024288	Tex36
chr1	212617972	synonymous	G	A	NM_001024288	Tex36
chr1	212670030	non-synonymous	A	G	NM_001107557	Edrf1
chr1	212687675	non-synonymous	G	A	NM_001107557	Edrf1
chr1	212698244	synonymous	A	G	NM_001106308	Mmp21
chr1	212710010	non-synonymous	G	C	NM_001012068	Uros
chr1	212715956	synonymous	A	G	NM_001012068	Uros
chr1	212736849	synonymous	A	G	NM_001108505	Bccip
chr1	212740890	synonymous	G	A	NM_001130039	Dhx32
chr1	212742406	synonymous	T	C	NM_001130039	Dhx32
chr1	214321528	synonymous	T	C	NM_001143858	Dock1
chr1	217482132	synonymous	C	T	NM_001130077	Tcerg1l
chr1	218123107	non-synonymous	G	A	NM_001122782	Mapk1ip1
chr1	218294962	synonymous	C	T	NM_001163277	Jakmip3
chr1	218306084	synonymous	C	T	NM_001163277	Jakmip3
chr1	218378684	synonymous	A	G	NM_001108922	Stk32c
chr1	218485916	non-synonymous	A	G	NM_001143756	Lrrc27
chr1	218513349	non-synonymous	C	T	NM_001108507	Pwwp2b
chr1	218840089	synonymous	G	A	NM_001108923	Inpp5a
chr1	218847399	synonymous	T	C	NM_001107558	Nkx6-2
chr1	219536535	non-synonymous	G	A	NM_001031845	Sprn
chr1	219547499	non-synonymous	C	T	NM_001000554	Olr286
chr1	219547618	synonymous	T	C	NM_001000554	Olr286
chr1	219547842	non-synonymous	G	A	NM_001000554	Olr286
chr1	219614184	synonymous	A	G	NM_001106312	Cd163l1
chr1	219614214	synonymous	C	T	NM_001106312	Cd163l1
chr1	219615404	non-synonymous	A	G	NM_001106312	Cd163l1
chr1	219619118	synonymous	T	C	NM_001106312	Cd163l1
chr1	219619289	synonymous	A	G	NM_001106312	Cd163l1
chr1	219749184	non-synonymous	T	C	NM_001000767	Olr289
chr1	219869623	synonymous	T	A	NM_001000234	Olr297
chr1	219936401	non-synonymous	A	G	NM_001000236	Olr299
chr1	219936445	synonymous	G	A	NM_001000236	Olr299
chr1	219936700	synonymous	A	G	NM_001000236	Olr299
chr1	220019329	synonymous	T	G	NM_001000239	Olr303
chr1	220091778	synonymous	G	A	NM_001000240	Olr305
chr1	220091910	synonymous	T	C	NM_001000240	Olr305
chr1	220181352	non-synonymous	T	A	NM_001000955	Olr308
chr1	220181502	synonymous	C	A	NM_001000955	Olr308
chr1	220181665	non-synonymous	T	C	NM_001000955	Olr308
chr1	220181834	non-synonymous	T	A	NM_001000955	Olr308
chr1	220181857	non-synonymous	A	T	NM_001000955	Olr308
chr1	220181943	synonymous	T	C	NM_001000955	Olr308
chr1	220182067	non-synonymous	A	G	NM_001000955	Olr308
chr1	220229831	non-synonymous	A	G	NM_001000242	Olr309
chr1	220230103	synonymous	A	G	NM_001000242	Olr309
chr1	220242366	non-synonymous	A	G	NM_001000765	Olr310
chr1	220269651	non-synonymous	A	G	NM_001000555	Olr311
chr1	220270086	non-synonymous	G	A	NM_001000555	Olr311
chr1	220298676	synonymous	A	G	NM_001000764	Olr312
chr1	220298889	synonymous	G	T	NM_001000764	Olr312
chr1	220299114	synonymous	T	C	NM_001000764	Olr312
chr1	220299183	synonymous	C	T	NM_001000764	Olr312
chr1	220321198	synonymous	G	C	NM_001001040	Olr313
chr1	220321200	non-synonymous	C	T	NM_001001040	Olr313
chr1	220321405	synonymous	C	A	NM_001001040	Olr313
chr1	220346002	non-synonymous	C	T	NM_001000243	Olr315
chr1	220346003	synonymous	T	C	NM_001000243	Olr315
chr1	220523715	synonymous	T	C	NM_001108924	Odf3
chr1	220525722	synonymous	A	G	NM_001108924	Odf3
chr1	220533250	non-synonymous	A	T	NM_001100520	Ric8a
chr1	220552647	synonymous	A	G	NM_001106313	Sirt3
chr1	220575620	synonymous	A	G	NM_012786	Cox8b
chr1	220688057	non-synonymous	C	A	NM_001106314	Ifitm1
chr1	220688767	synonymous	T	C	NM_001106314	Ifitm1
chr1	220792878	non-synonymous	G	A	NM_001107562	B4galnt4
chr1	220796209	synonymous	A	G	NM_001107562	B4galnt4
chr1	220815114	synonymous	T	C	NM_001106315	Pkp3
chr1	220815477	synonymous	G	A	NM_001106315	Pkp3
chr1	221117658	synonymous	T	C	NM_001127540	Lmntd2
chr1	221121934	non-synonymous	G	A	NM_001106317	Rassf7
chr1	221162683	non-synonymous	T	C	NM_139093	Phrf1
chr1	221165115	non-synonymous	A	G	NM_139093	Phrf1
chr1	221177638	synonymous	A	G	NM_138525	Cdhr5
chr1	221491604	synonymous	T	C	NM_031008	Ap2a2
chr1	222935828	synonymous	C	T	NM_012740	Th
chr1	222939540	synonymous	A	G	NM_012740	Th
chr1	223109716	synonymous	A	G	NM_013087	Cd81
chr1	223113524	synonymous	C	T	NM_013087	Cd81
chr1	223113557	synonymous	T	C	NM_013087	Cd81
chr1	223114388	synonymous	C	T	NM_013087	Cd81
chr1	223114572	synonymous	A	G	NM_013087	Cd81
chr1	223117902	synonymous	A	G	NM_001013194	Tssc4
chr1	223121106	non-synonymous	C	T	NM_001191896	Trpm5
chr1	223240839	synonymous	A	G	NM_032073	Kcnq1
chr1	223522748	non-synonymous	C	A	NM_182735	Cdkn1c
chr1	223673145	synonymous	A	G	NM_001108511	Tnfrsf26
chr1	223678110	synonymous	G	A	NM_001108511	Tnfrsf26
chr1	223740416	synonymous	T	C	NM_001015024	Osbpl5
chr1	223809253	synonymous	A	G	NM_203470	Mrgprg
chr1	223809680	synonymous	G	A	NM_203470	Mrgprg
chr1	223826807	synonymous	T	C	NM_001002288	Mrgpre
chr1	223826885	synonymous	G	A	NM_001002288	Mrgpre
chr1	223843467	synonymous	C	T	NM_181480	Nadsyn1
chr1	223889838	synonymous	C	G	NM_022389	Dhcr7
chr1	224201875	synonymous	C	T	NM_133441	Shank2
chr1	224565749	non-synonymous	A	G	NM_001177828	LOC100364769
chr1	224945611	non-synonymous	T	G	NM_001107565	Oraov1
chr1	224945662	non-synonymous	C	T	NM_001107565	Oraov1
chr1	225355787	non-synonymous	G	T	NM_001001506	Mrgprd
chr1	225380731	synonymous	A	G	NM_031586	Ighmbp2
chr1	225380770	synonymous	A	C	NM_031586	Ighmbp2
chr1	225383928	synonymous	A	G	NM_031586	Ighmbp2
chr1	225383967	synonymous	G	A	NM_031586	Ighmbp2
chr1	225405289	non-synonymous	A	G	NM_001107567	Mrpl21
chr1	225463356	synonymous	T	C	NM_031559	Cpt1a
chr1	225468876	synonymous	A	C	NM_031559	Cpt1a
chr1	225473096	synonymous	G	A	NM_031559	Cpt1a
chr1	225477457	synonymous	A	G	NM_031559	Cpt1a
chr1	225483352	non-synonymous	G	A	NM_031559	Cpt1a
chr1	225494333	synonymous	T	C	NM_031559	Cpt1a
chr1	225609879	synonymous	A	G	NM_001287134	Ppp6r3
chr1	225709231	synonymous	T	C	NM_001106321	Lrp5
chr1	225719195	synonymous	A	G	NM_001106321	Lrp5
chr1	225719333	synonymous	G	A	NM_001106321	Lrp5
chr1	225728199	synonymous	A	G	NM_001106321	Lrp5
chr1	225738315	synonymous	T	G	NM_001106321	Lrp5
chr1	225826639	synonymous	T	C	NM_001025683	RGD1311946
chr1	225827032	synonymous	A	G	NM_001025683	RGD1311946
chr1	225827567	non-synonymous	A	G	NM_001025683	RGD1311946
chr1	225827666	synonymous	T	C	NM_001025683	RGD1311946
chr1	226001166	synonymous	G	A	NM_199089	Tcirg1
chr1	226003417	synonymous	C	T	NM_199089	Tcirg1
chr1	226003426	synonymous	T	C	NM_199089	Tcirg1
chr1	226054132	synonymous	A	G	NM_001108513	Unc93b1
chr1	226182152	non-synonymous	T	C	NM_001134508	RGD1307603
chr1	226232419	non-synonymous	T	G	NM_001008369	Pitpnm1
chr1	226303689	non-synonymous	T	C	NM_001081980	Tbc1d10c
chr1	226303731	non-synonymous	G	A	NM_001081980	Tbc1d10c
chr1	226338604	non-synonymous	A	G	NM_207615	Clcf1
chr1	226341022	synonymous	C	T	NM_207615	Clcf1
chr1	226400870	synonymous	G	A	NM_001108514	Ankrd13d
chr1	226462260	synonymous	A	G	NM_001108515	Kdm2a
chr1	226462437	synonymous	A	G	NM_001108515	Kdm2a
chr1	226537046	synonymous	G	A	NM_001106323	Rhod
chr1	226728900	non-synonymous	G	A	NM_001100585	Rce1
chr1	226729523	non-synonymous	C	G	NM_001100585	Rce1
chr1	227049604	synonymous	C	T	NM_001034110	Ctsf
chr1	227060931	synonymous	T	C	NM_133424	Actn3
chr1	227104290	synonymous	G	A	NM_053748	Dpp3
chr1	227406457	synonymous	A	G	NM_001025132	Cnih2
chr1	227692038	synonymous	G	A	NM_031596	Sart1
chr1	227693175	synonymous	C	T	NM_031596	Sart1
chr1	227695775	synonymous	A	G	NM_031596	Sart1
chr1	227695782	non-synonymous	G	A	NM_031596	Sart1
chr1	227708335	synonymous	C	T	NM_001004278	Tsga10ip
chr1	227762915	synonymous	A	C	NM_012953	Fosl1
chr1	227795882	non-synonymous	C	T	NM_001025645	Mus81
chr1	227878904	non-synonymous	T	G	NM_001271032	Ap5b1
chr1	227879327	synonymous	G	A	NM_001271032	Ap5b1
chr1	227879427	non-synonymous	G	C	NM_001271032	Ap5b1
chr1	227979505	synonymous	G	T	NM_001013150	Map3k11
chr1	228008743	non-synonymous	G	A	NM_001129997	Ehbp1l1
chr1	228008909	non-synonymous	C	T	NM_001129997	Ehbp1l1
chr1	228009746	non-synonymous	A	G	NM_001129997	Ehbp1l1
chr1	228010280	non-synonymous	C	T	NM_001129997	Ehbp1l1
chr1	228020173	synonymous	T	C	NM_001015013	Fam89b
chr1	228041944	synonymous	A	G	NM_001191561	Ltbp3
chr1	228046450	synonymous	A	G	NM_001191561	Ltbp3
chr1	228049207	synonymous	T	C	NM_001011938	Scyl1
chr1	228050575	synonymous	A	G	NM_001011938	Scyl1
chr1	228050898	synonymous	A	G	NM_001011938	Scyl1
chr1	228062047	non-synonymous	T	A	NM_001011938	Scyl1
chr1	228176682	non-synonymous	G	A	NM_001271179	Slc25a45
chr1	228181959	synonymous	G	A	NM_001107573	Tigd3
chr1	228182154	synonymous	C	T	NM_001107573	Tigd3
chr1	228182160	non-synonymous	C	T	NM_001107573	Tigd3
chr1	228182199	synonymous	C	T	NM_001107573	Tigd3
chr1	228182317	non-synonymous	C	A	NM_001107573	Tigd3
chr1	228182574	synonymous	T	G	NM_001107573	Tigd3
chr1	228204480	non-synonymous	A	G	NM_001009689	Cdc42ep2
chr1	228243790	non-synonymous	T	C	NM_053480	Pola2
chr1	228243797	synonymous	T	C	NM_053480	Pola2
chr1	228245296	non-synonymous	G	C	NM_053480	Pola2
chr1	228282894	non-synonymous	T	C	NM_019152	Capn1
chr1	228283890	synonymous	T	G	NM_019152	Capn1
chr1	228360836	non-synonymous	C	T	NM_001107574	Znhit2
chr1	228503927	synonymous	A	G	NM_001024291	LOC499306
chr1	228601125	synonymous	A	G	NM_001109545	Atg2a
chr1	228649507	synonymous	T	C	NM_001011939	Ehd1
chr1	228664212	synonymous	G	A	NM_001130013	Cdc42bpg
chr1	228669606	synonymous	G	A	NM_001130013	Cdc42bpg
chr1	228669631	non-synonymous	T	C	NM_001130013	Cdc42bpg
chr1	228671386	synonymous	G	A	NM_001130013	Cdc42bpg
chr1	228678058	synonymous	G	A	NM_001130013	Cdc42bpg
chr1	228678104	non-synonymous	A	G	NM_001130013	Cdc42bpg
chr1	228697516	synonymous	G	A	NM_019208	Men1
chr1	228744220	synonymous	T	C	NM_012638	Pygm
chr1	228904690	synonymous	A	G	NM_001034943	Slc22a12
chr1	229180280	non-synonymous	C	T	NM_053804	Kcnk4
chr1	229190097	non-synonymous	G	T	NM_022698	Bad
chr1	229248212	synonymous	A	G	NM_001127543	Fermt3
chr1	229258895	synonymous	G	A	NM_001127543	Fermt3
chr1	229338992	synonymous	T	G	NM_001109160	Flrt1
chr1	229339898	synonymous	G	A	NM_001109160	Flrt1
chr1	229340444	synonymous	A	G	NM_001109160	Flrt1
chr1	231754638	synonymous	C	T	NM_031332	Slc22a8
chr1	231845942	synonymous	A	C	NM_019283	Slc3a2
chr1	231871846	non-synonymous	G	A	NM_001109569	Wdr74
chr1	231907349	synonymous	C	T	NM_021579	Nxf1
chr1	231910156	synonymous	C	T	NM_001191104	Tmem223
chr1	231921327	synonymous	A	G	NM_001107575	Taf6l
chr1	231938201	synonymous	A	C	NM_001109162	Zbtb3
chr1	231944440	non-synonymous	G	C	NM_001007693	Ttc9c
chr1	231944529	synonymous	G	A	NM_001007693	Ttc9c
chr1	231954077	synonymous	T	G	NM_001305220	Hnrnpul2
chr1	231986577	non-synonymous	C	G	NM_001109579	Lrrn4cl
chr1	231986596	synonymous	C	T	NM_001109579	Lrrn4cl
chr1	231986675	non-synonymous	C	G	NM_001109579	Lrrn4cl
chr1	232030975	non-synonymous	A	G	NM_001107576	Ints5
chr1	232033251	synonymous	A	G	NM_001107576	Ints5
chr1	232096147	non-synonymous	G	A	NM_001033901	Tut1
chr1	232136011	synonymous	C	T	NM_001191951	Ahnak
chr1	232136542	synonymous	C	T	NM_001191951	Ahnak
chr1	232138293	non-synonymous	C	T	NM_001191951	Ahnak
chr1	232138390	synonymous	A	T	NM_001191951	Ahnak
chr1	232138393	synonymous	G	A	NM_001191951	Ahnak
chr1	232138409	non-synonymous	T	C	NM_001191951	Ahnak
chr1	232138774	synonymous	T	A	NM_001191951	Ahnak
chr1	232138789	synonymous	T	C	NM_001191951	Ahnak
chr1	232138937	non-synonymous	A	G	NM_001191951	Ahnak
chr1	232138939	synonymous	C	T	NM_001191951	Ahnak
chr1	232138940	non-synonymous	A	G	NM_001191951	Ahnak
chr1	232138942	non-synonymous	T	G	NM_001191951	Ahnak
chr1	232138949	non-synonymous	A	C	NM_001191951	Ahnak
chr1	232138951	synonymous	C	T	NM_001191951	Ahnak
chr1	232138999	synonymous	A	G	NM_001191951	Ahnak
chr1	232139137	synonymous	T	C	NM_001191951	Ahnak
chr1	232139173	synonymous	C	T	NM_001191951	Ahnak
chr1	232140121	synonymous	A	T	NM_001191951	Ahnak
chr1	232140184	non-synonymous	A	T	NM_001191951	Ahnak
chr1	232140190	synonymous	T	A	NM_001191951	Ahnak
chr1	232140199	synonymous	C	T	NM_001191951	Ahnak
chr1	232140556	synonymous	A	G	NM_001191951	Ahnak
chr1	232140557	non-synonymous	A	G	NM_001191951	Ahnak
chr1	232141222	synonymous	T	G	NM_001191951	Ahnak
chr1	232141732	synonymous	G	T	NM_001191951	Ahnak
chr1	232142200	synonymous	C	A	NM_001191951	Ahnak
chr1	232143213	non-synonymous	A	C	NM_001191951	Ahnak
chr1	232143498	non-synonymous	T	C	NM_001191951	Ahnak
chr1	232143689	non-synonymous	T	C	NM_001191951	Ahnak
chr1	232144306	synonymous	G	A	NM_001191951	Ahnak
chr1	232145092	synonymous	A	G	NM_001191951	Ahnak
chr1	232148972	synonymous	T	C	NM_001191951	Ahnak
chr1	232149101	non-synonymous	G	A	NM_001191951	Ahnak
chr1	232149461	non-synonymous	A	G	NM_001191951	Ahnak
chr1	232150905	non-synonymous	C	T	NM_001191951	Ahnak
chr1	232251132	synonymous	A	G	NM_145089	Asrgl1
chr1	232253404	synonymous	G	A	NM_145089	Asrgl1
chr1	232886663	non-synonymous	C	T	NM_001106335	Incenp
chr1	232896944	synonymous	G	A	NM_001106335	Incenp
chr1	233469570	synonymous	C	T	NM_145786	Ppp1r32
chr1	233590539	synonymous	A	G	NM_001039031	Tkfc
chr1	233621695	synonymous	T	C	NM_171995	Ddb1
chr1	234536778	non-synonymous	C	T	NM_181082	Ms4a14
chr1	234537481	synonymous	G	A	NM_181082	Ms4a14
chr1	234537502	synonymous	T	C	NM_181082	Ms4a14
chr1	234538935	non-synonymous	A	G	NM_181082	Ms4a14
chr1	234568702	synonymous	C	G	NM_001106338	Ms4a7
chr1	234568709	non-synonymous	A	C	NM_001106338	Ms4a7
chr1	234568726	synonymous	A	T	NM_001106338	Ms4a7
chr1	234568730	non-synonymous	C	A	NM_001106338	Ms4a7
chr1	234568731	non-synonymous	C	G	NM_001106338	Ms4a7
chr1	234568746	non-synonymous	C	T	NM_001106338	Ms4a7
chr1	234569708	non-synonymous	C	A	NM_001106338	Ms4a7
chr1	234725699	non-synonymous	A	G	NM_001106339	Ms4a4c
chr1	238535827	synonymous	G	A	NM_019141	Tle4
chr1	238662350	synonymous	T	C	NM_019141	Tle4
chr1	240255410	synonymous	G	A	NM_198738	Psat1
chr1	240256443	non-synonymous	C	T	NM_198738	Psat1
chr1	240307744	non-synonymous	T	C	NM_021741	Cep78
chr1	240320279	non-synonymous	A	G	NM_021741	Cep78
chr1	241511123	synonymous	A	G	NM_001270958	Rorb
chr1	241804430	synonymous	A	G	NM_001024974	RGD1311863
chr1	241832505	synonymous	G	A	NM_001024292	Nmrk1
chr1	241839093	non-synonymous	T	G	NM_001024292	Nmrk1
chr1	241839121	synonymous	C	T	NM_001024292	Nmrk1
chr1	241888048	synonymous	C	T	NM_148892	Ostf1
chr1	242108561	synonymous	T	C	NM_032063	Dll1
chr1	242139165	non-synonymous	G	A	NM_001107466	Fam120b
chr1	242140197	non-synonymous	G	C	NM_001107466	Fam120b
chr1	242172685	synonymous	A	C	NM_001107466	Fam120b
chr1	242676234	synonymous	T	C	NM_001100975	Vps13a
chr1	242969214	synonymous	G	T	NM_001100975	Vps13a
chr1	243063365	synonymous	C	T	NM_001100975	Vps13a
chr1	243469111	synonymous	C	T	NM_053823	Pcsk5
chr1	243583674	non-synonymous	G	A	NM_053823	Pcsk5
chr1	243597770	synonymous	C	G	NM_053823	Pcsk5
chr1	243884224	non-synonymous	T	G	NM_022276	Gcnt1
chr1	243884562	synonymous	C	T	NM_022276	Gcnt1
chr1	243885348	synonymous	G	A	NM_022276	Gcnt1
chr1	246714329	non-synonymous	G	C	NM_001107596	Tmem2
chr1	246717493	non-synonymous	T	A	NM_001107596	Tmem2
chr1	246741472	synonymous	C	T	NM_001107596	Tmem2
chr1	246741475	synonymous	G	T	NM_001107596	Tmem2
chr1	246760473	synonymous	G	T	NM_001107596	Tmem2
chr1	248638005	synonymous	C	T	NM_001109164	RGD1560242
chr1	248791942	non-synonymous	C	A	NM_001105760	Ptar1
chr1	248803401	non-synonymous	C	G	NM_001105760	Ptar1
chr1	249066191	synonymous	A	G	NM_031779	Apba1
chr1	250296420	non-synonymous	G	A	NM_001037793	Dock8
chr1	250341457	synonymous	C	T	NM_001037793	Dock8
chr1	250375823	synonymous	G	A	NM_001037793	Dock8
chr1	250380070	synonymous	T	C	NM_001037793	Dock8
chr1	250388928	synonymous	T	C	NM_001037793	Dock8
chr1	250634786	synonymous	C	T	NM_001037197	Kank1
chr1	250635143	synonymous	C	T	NM_001037197	Kank1
chr1	250636039	non-synonymous	A	G	NM_001037197	Kank1
chr1	250636192	non-synonymous	T	C	NM_001037197	Kank1
chr1	250636277	synonymous	C	T	NM_001037197	Kank1
chr1	250636559	synonymous	T	C	NM_001037197	Kank1
chr1	250637040	non-synonymous	C	G	NM_001037197	Kank1
chr1	251892727	synonymous	C	T	NM_001004446	Smarca2
chr1	251911198	synonymous	G	T	NM_001004446	Smarca2
chr1	251937664	synonymous	C	A	NM_001004446	Smarca2
chr1	251970457	synonymous	T	C	NM_001004446	Smarca2
chr1	251979668	synonymous	C	A	NM_001004446	Smarca2
chr1	252759841	non-synonymous	G	C	NM_001025036	LOC499339
chr1	254260726	synonymous	T	C	NM_013032	Slc1a1
chr1	254268286	synonymous	G	A	NM_013032	Slc1a1
chr1	254387861	non-synonymous	A	T	NM_013218	Ak3
chr1	254731961	non-synonymous	T	C	NM_013413	Rln1
chr1	255056294	synonymous	G	A	NM_184050	Ermp1
chr1	255234131	synonymous	G	A	NM_001107584	Ranbp6
chr1	255393837	non-synonymous	G	A	NM_001014166	Il33
chr1	255395895	synonymous	T	C	NM_001014166	Il33
chr1	256815130	synonymous	C	T	NM_001107586	Cstf2t
chr1	257702620	synonymous	A	C	NM_133400	A1cf
chr1	259751174	synonymous	G	A	NM_001115048	Stambpl1
chr1	259763921	synonymous	A	G	NM_031004	Acta2
chr1	260030015	non-synonymous	G	C	NM_001025415	Ch25h
chr1	260045740	non-synonymous	T	C	NM_012732	Lipa
chr1	260068948	non-synonymous	C	T	NM_012732	Lipa
chr1	260131700	non-synonymous	G	A	NM_001007694	Ifit3
chr1	260132085	non-synonymous	A	G	NM_001007694	Ifit3
chr1	260201759	synonymous	A	G	NM_001191637	Slc16a12
chr1	260201792	synonymous	G	A	NM_001191637	Slc16a12
chr1	260204052	synonymous	C	T	NM_001191637	Slc16a12
chr1	260204320	non-synonymous	C	T	NM_001191637	Slc16a12
chr1	260340076	synonymous	A	C	NM_001106373	Pank1
chr1	260463032	synonymous	C	T	NM_001107609	Kif20b
chr1	264237824	non-synonymous	G	C	NM_001025646	Cep55
chr1	264237845	non-synonymous	G	A	NM_001025646	Cep55
chr1	264238519	synonymous	T	C	NM_001025646	Cep55
chr1	264267035	synonymous	T	C	NM_001047088	Ffar4
chr1	264267164	synonymous	G	T	NM_001047088	Ffar4
chr1	264276948	synonymous	T	C	NM_001047088	Ffar4
chr1	264288790	synonymous	A	G	NM_013162	Rbp4
chr1	264322660	non-synonymous	G	A	NM_001108522	Pde6c
chr1	264323832	synonymous	A	G	NM_001108522	Pde6c
chr1	264323857	non-synonymous	A	G	NM_001108522	Pde6c
chr1	264334162	synonymous	G	C	NM_001108522	Pde6c
chr1	264363598	non-synonymous	C	T	NM_001014246	Fra10ac1
chr1	264377822	synonymous	A	G	NM_001014246	Fra10ac1
chr1	264560821	synonymous	G	A	NM_001191635	Slc35g1
chr1	264562747	synonymous	T	C	NM_001191635	Slc35g1
chr1	264563074	synonymous	T	C	NM_001191635	Slc35g1
chr1	264563125	synonymous	A	G	NM_001191635	Slc35g1
chr1	264867141	synonymous	T	C	NM_053758	Plce1
chr1	264891589	synonymous	T	C	NM_053758	Plce1
chr1	264891752	synonymous	C	T	NM_053758	Plce1
chr1	264891774	non-synonymous	G	A	NM_053758	Plce1
chr1	264971660	synonymous	A	G	NM_001108523	Noc3l
chr1	265438121	non-synonymous	G	A	NM_019184	Cyp2c11
chr1	265547176	non-synonymous	G	C	NM_001271354	Cyp2c24
chr1	265547216	non-synonymous	A	G	NM_001271354	Cyp2c24
chr1	265585918	non-synonymous	C	T	NM_001271354	Cyp2c24
chr1	266173366	synonymous	A	G	NM_031572	Cyp2c12
chr1	266704392	synonymous	T	C	NM_138512	Cyp2c22
chr1	267616354	non-synonymous	G	A	NM_001030038	Zfp518a
chr1	267616383	synonymous	C	T	NM_001030038	Zfp518a
chr1	267636672	synonymous	A	G	NM_001025767	Blnk
chr1	267666697	synonymous	C	T	NM_001025767	Blnk
chr1	267666709	synonymous	G	C	NM_001025767	Blnk
chr1	267742427	synonymous	C	T	NM_001012461	Dntt
chr1	267756968	synonymous	C	T	NM_001012461	Dntt
chr1	267760141	synonymous	A	G	NM_001012461	Dntt
chr1	267769070	non-synonymous	C	T	NM_001017386	Opalin
chr1	267773875	synonymous	G	A	NM_001017386	Opalin
chr1	267773899	synonymous	A	C	NM_001017386	Opalin
chr1	267779732	non-synonymous	A	G	NM_001017386	Opalin
chr1	267818919	synonymous	A	G	NM_001191898	Tll2
chr1	268085013	synonymous	G	A	NM_001106368	Pik3ap1
chr1	268301949	synonymous	A	G	NM_022953	Slit1
chr1	268329764	synonymous	T	C	NM_022953	Slit1
chr1	268339456	synonymous	T	C	NM_022953	Slit1
chr1	268355499	synonymous	A	C	NM_022953	Slit1
chr1	268750951	synonymous	G	A	NM_001044281	MGC93861
chr1	268770736	synonymous	C	T	NM_001106355	Hoga1
chr1	268810690	synonymous	G	T	NM_053735	Pi4k2a
chr1	268818597	synonymous	T	C	NM_134373	Avpi1
chr1	268818622	non-synonymous	G	A	NM_134373	Avpi1
chr1	268819737	non-synonymous	C	T	NM_134373	Avpi1
chr1	268882508	synonymous	A	C	NM_199104	Zfyve27
chr1	268962126	non-synonymous	G	A	NM_001305219	Golga7b
chr1	269421750	synonymous	A	G	NM_001004261	Pyroxd2
chr1	269426284	synonymous	G	C	NM_001004261	Pyroxd2
chr1	269442496	synonymous	T	G	NM_040669	Hps1
chr1	269449161	non-synonymous	A	G	NM_040669	Hps1
chr1	269453579	non-synonymous	G	A	NM_040669	Hps1
chr1	270675604	synonymous	C	T	NM_001107593	Cnnm1
chr1	270683458	synonymous	G	A	NM_001107593	Cnnm1
chr1	270812544	synonymous	T	G	NM_001107594	Nkx2-3
chr1	270812574	synonymous	G	C	NM_001107594	Nkx2-3
chr1	270959140	synonymous	A	G	NM_001108525	Cutc
chr1	270959155	synonymous	G	T	NM_001108525	Cutc
chr1	271235562	non-synonymous	T	C	NM_031839	Cyp2c23
chr1	271241317	synonymous	T	C	NM_031839	Cyp2c23
chr1	271248088	synonymous	G	A	NM_031839	Cyp2c23
chr1	271257465	non-synonymous	G	A	NM_001106353	Erlin1
chr1	271329183	synonymous	G	A	NM_001107588	Chuk
chr1	271350416	synonymous	G	A	NM_001108928	Cwf19l1
chr1	271373240	non-synonymous	T	C	NM_001106352	Pkd2l1
chr1	271375076	synonymous	A	G	NM_001106352	Pkd2l1
chr1	271403482	synonymous	A	G	NM_001106352	Pkd2l1
chr1	271404210	non-synonymous	C	A	NM_001106352	Pkd2l1
chr1	271509752	synonymous	G	A	NM_031841	Scd2
chr1	271509761	synonymous	C	T	NM_031841	Scd2
chr1	271706901	synonymous	C	A	NM_001106359	Wnt8b
chr1	272213782	synonymous	C	T	NM_001014247	Lzts2
chr1	272213868	non-synonymous	G	A	NM_001014247	Lzts2
chr1	272220699	non-synonymous	A	G	NM_001106362	Pdzd7
chr1	272231695	synonymous	T	C	NM_001106362	Pdzd7
chr1	272236999	synonymous	A	G	NM_001106362	Pdzd7
chr1	272241825	non-synonymous	A	G	NM_022948	Sfxn3
chr1	272241890	synonymous	G	A	NM_022948	Sfxn3
chr1	272243600	synonymous	A	G	NM_022948	Sfxn3
chr1	272246025	non-synonymous	C	A	NM_022948	Sfxn3
chr1	272272429	synonymous	T	C	NM_001033064	Kazald1
chr1	272735673	synonymous	A	G	NM_001014168	Poll
chr1	272941763	non-synonymous	T	A	NM_131904	Mgea5
chr1	273217939	synonymous	G	A	NM_001107601	Ldb1
chr1	273248620	synonymous	A	G	NM_001106363	Pprc1
chr1	273249750	non-synonymous	C	T	NM_001106363	Pprc1
chr1	273250446	synonymous	T	C	NM_001106363	Pprc1
chr1	273267709	synonymous	G	A	NM_022869	Nolc1
chr1	273316275	synonymous	T	C	NM_001107602	Elovl3
chr1	273316371	synonymous	C	T	NM_001107602	Elovl3
chr1	273318224	synonymous	C	T	NM_019247	Pitx3
chr1	273486580	synonymous	G	A	NM_001008349	Nfkb2
chr1	273489490	synonymous	G	A	NM_001008349	Nfkb2
chr1	273490001	synonymous	G	A	NM_001008349	Nfkb2
chr1	273546395	non-synonymous	G	A	NM_001014030	Tmem180
chr1	273546440	non-synonymous	G	T	NM_001014030	Tmem180
chr1	273558998	synonymous	T	C	NM_001106364	Actr1a
chr1	273840043	synonymous	A	C	NM_001127484	Wbp1l
chr1	273842134	synonymous	C	T	NM_001127484	Wbp1l
chr1	273842188	synonymous	G	A	NM_001127484	Wbp1l
chr1	273855845	non-synonymous	C	A	NM_012753	Cyp17a1
chr1	273891201	synonymous	C	T	NM_001134509	RGD1311783
chr1	273962888	synonymous	T	C	NM_001011942	Cnnm2
chr1	274222749	synonymous	T	C	NM_019128	Ina
chr1	274261214	synonymous	T	G	NM_001013154	Pcgf6
chr1	274301606	synonymous	C	T	NM_001107604	Pdcd11
chr1	274311645	synonymous	C	T	NM_001107604	Pdcd11
chr1	274312132	synonymous	A	G	NM_001107604	Pdcd11
chr1	274320457	non-synonymous	T	C	NM_001107604	Pdcd11
chr1	274347020	synonymous	G	A	NM_001109168	Calhm1
chr1	274359950	synonymous	G	A	NM_001191956	Calhm3
chr1	274362533	non-synonymous	C	T	NM_001191956	Calhm3
chr1	274364525	non-synonymous	T	C	NM_001191956	Calhm3
chr1	274450603	synonymous	C	T	NM_001107605	Neurl1
chr1	274477881	synonymous	G	A	NM_001107606	Sh3pxd2a
chr1	274477884	synonymous	A	G	NM_001107606	Sh3pxd2a
chr1	274478310	synonymous	A	G	NM_001107606	Sh3pxd2a
chr1	274484162	synonymous	C	T	NM_001107606	Sh3pxd2a
chr1	274484324	synonymous	C	T	NM_001107606	Sh3pxd2a
chr1	274484330	synonymous	A	T	NM_001107606	Sh3pxd2a
chr1	274722632	non-synonymous	C	T	NM_001011943	Obfc1
chr1	274824480	non-synonymous	G	C	NM_019349	Slk
chr1	274824519	non-synonymous	A	G	NM_019349	Slk
chr1	274824560	synonymous	T	C	NM_019349	Slk
chr1	274826160	synonymous	C	A	NM_019349	Slk
chr1	274830164	synonymous	G	A	NM_019349	Slk
chr1	274839799	synonymous	C	T	NM_019349	Slk
chr1	274841303	synonymous	C	T	NM_019349	Slk
chr1	274852962	synonymous	T	C	NM_001106366	Col17a1
chr1	274856676	synonymous	T	C	NM_001106366	Col17a1
chr1	274870988	synonymous	A	T	NM_001106366	Col17a1
chr1	274878895	synonymous	T	C	NM_001106366	Col17a1
chr1	274941736	synonymous	C	T	NM_001047856	Sfr1
chr1	275048917	non-synonymous	A	T	NM_001007602	Gsto1
chr1	275049867	synonymous	C	T	NM_001007602	Gsto1
chr1	275935181	non-synonymous	C	G	NM_001106367	Sorcs3
chr1	275956166	synonymous	C	T	NM_001106367	Sorcs3
chr1	276041619	synonymous	T	C	NM_001106367	Sorcs3
chr1	277911643	synonymous	T	A	NM_001191563	Sorcs1
chr1	281132795	synonymous	C	T	NM_131913	Xpnpep1
chr1	281140417	synonymous	T	C	NM_131913	Xpnpep1
chr1	281344289	synonymous	C	T	NM_001164103	Add3
chr1	281344331	synonymous	G	A	NM_001164103	Add3
chr1	281510886	synonymous	G	A	NM_001035234	Smndc1
chr1	281662980	synonymous	C	T	NM_133578	Dusp5
chr1	281662989	synonymous	G	A	NM_133578	Dusp5
chr1	281952319	synonymous	C	T	NM_001107611	Rbm20
chr1	281952763	synonymous	A	G	NM_001107611	Rbm20
chr1	281986777	non-synonymous	A	G	NM_001107611	Rbm20
chr1	282130776	non-synonymous	G	A	NM_001013155	Shoc2
chr1	283594602	non-synonymous	A	G	NM_139042	Gucy2g
chr1	283607129	non-synonymous	C	T	NM_139042	Gucy2g
chr1	283610121	synonymous	C	G	NM_139042	Gucy2g
chr1	283619238	non-synonymous	T	C	NM_139042	Gucy2g
chr1	284479370	non-synonymous	T	G	NM_001001505	Habp2
chr1	284502990	synonymous	T	C	NM_001113743	Nrap
chr1	284508661	non-synonymous	G	T	NM_001113743	Nrap
chr1	284561759	synonymous	C	T	NM_001113743	Nrap
chr1	284591716	synonymous	C	T	NM_022260	Casp7
chr1	284614984	synonymous	T	C	NM_022260	Casp7
chr1	284615056	synonymous	C	T	NM_022260	Casp7
chr1	284646122	non-synonymous	C	G	NM_001134613	Plekhs1
chr1	284658715	synonymous	G	A	NM_001134613	Plekhs1
chr1	284663987	non-synonymous	G	C	NM_001134613	Plekhs1
chr1	284666257	non-synonymous	G	A	NM_001134613	Plekhs1
chr1	284717017	synonymous	T	C	NM_001106201	Dclre1a
chr1	284784529	synonymous	C	T	NM_001107444	Nhlrc2
chr1	284786629	non-synonymous	G	A	NM_001107444	Nhlrc2
chr1	284789200	non-synonymous	T	C	NM_001107444	Nhlrc2
chr1	285026241	non-synonymous	C	G	NM_001106202	Tdrd1
chr1	285040754	non-synonymous	C	A	NM_001106202	Tdrd1
chr1	285053544	synonymous	C	T	NM_001106202	Tdrd1
chr1	285126767	synonymous	T	C	NM_001305184	Afap1l2
chr1	285126824	synonymous	A	G	NM_001305184	Afap1l2
chr1	285148025	non-synonymous	C	T	NM_001305184	Afap1l2
chr1	285704751	non-synonymous	C	T	NM_001012173	Trub1
chr1	285782710	synonymous	G	A	NM_001012173	Trub1
chr1	287240068	non-synonymous	A	G	NM_032081	Pnliprp1
chr1	287240735	synonymous	A	G	NM_032081	Pnliprp1
chr1	287494263	non-synonymous	C	T	NM_001079705	RGD1311558
chr1	287560386	synonymous	T	C	NM_001079705	RGD1311558
chr1	287757918	synonymous	G	A	NM_001134912	Kcnk18
chr1	287794328	synonymous	G	A	NM_013031	Slc18a2
chr1	287795833	synonymous	A	G	NM_013031	Slc18a2
chr1	288451734	synonymous	A	G	NM_001107447	Rab11fip2
chr1	289552477	non-synonymous	A	G	NM_001108527	Sfxn4
chr1	289585057	synonymous	A	C	NM_022540	Prdx3
chr1	290030464	non-synonymous	G	A	NM_001190369	LOC100365112
chr2	4092896	non-synonymous	C	G	NM_001106400	Ankrd32
chr2	4100268	non-synonymous	T	C	NM_001106400	Ankrd32
chr2	4779770	synonymous	A	G	NM_001000193	Olr206
chr2	4779818	synonymous	T	C	NM_001000193	Olr206
chr2	4779998	synonymous	A	G	NM_001000193	Olr206
chr2	4780031	synonymous	C	T	NM_001000193	Olr206
chr2	4780160	synonymous	C	T	NM_001000193	Olr206
chr2	4799308	non-synonymous	T	A	NM_001001018	Olr205
chr2	4838799	synonymous	C	A	NM_001000192	Olr204
chr2	13507907	synonymous	G	A	NM_013135	Rasa1
chr2	13551460	non-synonymous	A	G	NM_013135	Rasa1
chr2	13551695	non-synonymous	T	G	NM_013135	Rasa1
chr2	18553514	non-synonymous	T	C	NM_001006999	Xrcc4
chr2	18553515	non-synonymous	C	G	NM_001006999	Xrcc4
chr2	18790349	synonymous	T	C	NM_001006999	Xrcc4
chr2	18790388	synonymous	T	A	NM_001006999	Xrcc4
chr2	18790394	synonymous	C	A	NM_001006999	Xrcc4
chr2	19657822	non-synonymous	A	G	NM_001191843	Atp6ap1l
chr2	19657827	synonymous	G	C	NM_001191843	Atp6ap1l
chr2	19657838	synonymous	G	A	NM_001191843	Atp6ap1l
chr2	19657872	synonymous	G	A	NM_001191843	Atp6ap1l
chr2	19660967	non-synonymous	C	T	NM_001191843	Atp6ap1l
chr2	19661116	non-synonymous	A	T	NM_001191843	Atp6ap1l
chr2	19678241	synonymous	A	G	NM_001191843	Atp6ap1l
chr2	19679033	synonymous	T	C	NM_001191843	Atp6ap1l
chr2	19679388	synonymous	T	C	NM_001191843	Atp6ap1l
chr2	19731041	synonymous	T	C	NM_001109505	Atg10
chr2	40996578	synonymous	C	A	NM_001191957	Msh3
chr2	41007242	synonymous	G	A	NM_001191957	Msh3
chr2	41046094	synonymous	A	G	NM_001191957	Msh3
chr2	41060895	synonymous	T	C	NM_001191957	Msh3
chr2	41134114	non-synonymous	A	G	NM_001191957	Msh3
chr2	41217303	synonymous	C	T	NM_001109174	Ankrd34b
chr2	41217609	synonymous	G	T	NM_001109174	Ankrd34b
chr2	41218296	non-synonymous	T	G	NM_001109174	Ankrd34b
chr2	41218503	synonymous	A	G	NM_001109174	Ankrd34b
chr2	41241728	non-synonymous	A	T	NM_001134748	Fam151b
chr2	41280622	synonymous	T	C	NM_001191958	Zfyve16
chr2	41285404	non-synonymous	T	C	NM_001191958	Zfyve16
chr2	41297281	non-synonymous	C	T	NM_001191958	Zfyve16
chr2	41298078	non-synonymous	G	A	NM_001191958	Zfyve16
chr2	41298255	non-synonymous	C	T	NM_001191958	Zfyve16
chr2	41512416	synonymous	T	C	NM_133395	Serinc5
chr2	41549923	synonymous	G	A	NM_017133	Thbs4
chr2	41569782	synonymous	A	G	NM_017133	Thbs4
chr2	42470018	synonymous	A	C	NM_139102	Dmgdh
chr2	42487461	synonymous	A	G	NM_139102	Dmgdh
chr2	42487508	non-synonymous	C	T	NM_139102	Dmgdh
chr2	42496577	non-synonymous	A	G	NM_139102	Dmgdh
chr2	42499918	synonymous	C	A	NM_139102	Dmgdh
chr2	42501896	synonymous	C	T	NM_139102	Dmgdh
chr2	42501913	non-synonymous	C	A	NM_139102	Dmgdh
chr2	42502513	synonymous	G	C	NM_139102	Dmgdh
chr2	42511264	synonymous	A	C	NM_139102	Dmgdh
chr2	42537805	non-synonymous	A	G	NM_139102	Dmgdh
chr2	42537889	non-synonymous	A	G	NM_139102	Dmgdh
chr2	42633296	synonymous	C	T	NM_033443	Arsb
chr2	42716161	synonymous	T	A	NM_033443	Arsb
chr2	43865205	synonymous	T	C	NM_001108541	Wdr41
chr2	44209411	synonymous	A	G	NM_001025729	Zbed3
chr2	44923891	non-synonymous	A	T	NM_001108542	Arhgef28
chr2	44923952	synonymous	A	T	NM_001108542	Arhgef28
chr2	44923990	non-synonymous	C	G	NM_001108542	Arhgef28
chr2	44924069	synonymous	T	C	NM_001108542	Arhgef28
chr2	44924132	non-synonymous	T	A	NM_001108542	Arhgef28
chr2	44964634	synonymous	C	T	NM_001108542	Arhgef28
chr2	44966470	non-synonymous	G	C	NM_001108542	Arhgef28
chr2	44973655	synonymous	G	A	NM_001108542	Arhgef28
chr2	44973688	synonymous	C	T	NM_001108542	Arhgef28
chr2	44983157	non-synonymous	C	T	NM_001108542	Arhgef28
chr2	44988566	non-synonymous	A	G	NM_001108542	Arhgef28
chr2	44988569	non-synonymous	T	C	NM_001108542	Arhgef28
chr2	44988594	non-synonymous	G	A	NM_001108542	Arhgef28
chr2	44988649	synonymous	A	G	NM_001108542	Arhgef28
chr2	44988657	non-synonymous	T	C	NM_001108542	Arhgef28
chr2	45066217	synonymous	C	T	NM_001108542	Arhgef28
chr2	45066306	synonymous	G	A	NM_001108542	Arhgef28
chr2	45375692	synonymous	T	C	NM_053313	F2rl2
chr2	45375929	synonymous	T	C	NM_053313	F2rl2
chr2	45376246	non-synonymous	C	T	NM_053313	F2rl2
chr2	45376274	synonymous	T	C	NM_053313	F2rl2
chr2	45376301	synonymous	G	A	NM_053313	F2rl2
chr2	45376359	non-synonymous	T	C	NM_053313	F2rl2
chr2	45376415	synonymous	T	C	NM_053313	F2rl2
chr2	45376442	synonymous	T	C	NM_053313	F2rl2
chr2	45665996	synonymous	A	G	NM_031593	Sv2c
chr2	45720384	synonymous	C	T	NM_031593	Sv2c
chr2	45779820	synonymous	G	A	NM_031593	Sv2c
chr2	46419360	non-synonymous	G	A	NM_138516	Polk
chr2	46420760	synonymous	A	G	NM_138516	Polk
chr2	46420964	synonymous	A	G	NM_138516	Polk
chr2	46421135	synonymous	C	T	NM_138516	Polk
chr2	46421235	non-synonymous	G	A	NM_138516	Polk
chr2	46599457	synonymous	T	C	NM_013134	Hmgcr
chr2	46601743	non-synonymous	G	C	NM_013134	Hmgcr
chr2	46601756	synonymous	G	A	NM_013134	Hmgcr
chr2	47082683	synonymous	C	T	NM_001100665	Gfm2
chr2	47084660	non-synonymous	A	G	NM_001100665	Gfm2
chr2	47084684	non-synonymous	T	G	NM_001100665	Gfm2
chr2	47090758	non-synonymous	G	A	NM_001100665	Gfm2
chr2	47090820	non-synonymous	C	A	NM_001100665	Gfm2
chr2	47090856	non-synonymous	G	A	NM_001100665	Gfm2
chr2	47094161	non-synonymous	A	G	NM_001100665	Gfm2
chr2	47164524	synonymous	A	G	NM_001003401	Enc1
chr2	47466125	synonymous	G	A	NM_001107647	Utp15
chr2	47467614	synonymous	A	G	NM_001107647	Utp15
chr2	47519936	synonymous	A	G	NM_001008309	Btf3
chr2	47519945	synonymous	A	G	NM_001008309	Btf3
chr2	47561576	synonymous	A	G	NM_134337	Foxd1
chr2	47561580	non-synonymous	G	A	NM_134337	Foxd1
chr2	47847394	synonymous	T	A	NM_001024298	Tmem174
chr2	47890106	synonymous	G	A	NM_001013903	Tmem171
chr2	47897067	non-synonymous	T	C	NM_001013903	Tmem171
chr2	48075314	non-synonymous	A	G	NM_130747	Acot12
chr2	48259934	synonymous	A	G	NM_001100692	Tnpo1
chr2	48287846	non-synonymous	T	C	NM_001100692	Tnpo1
chr2	48741779	synonymous	C	T	NM_001107648	Ptcd2
chr2	49285579	synonymous	A	G	NM_017110	Cartpt
chr2	49700017	synonymous	C	T	NM_031329	Ocln
chr2	49724202	synonymous	G	A	NM_031329	Ocln
chr2	49833836	synonymous	T	C	NM_001012463	Ak6
chr2	49845737	non-synonymous	G	T	NM_001134761	Ccdc125
chr2	49942564	synonymous	G	A	NM_171991	Ccnb1
chr2	49942678	synonymous	C	A	NM_171991	Ccnb1
chr2	49983912	synonymous	T	C	NM_001106404	Slc30a5
chr2	49985118	synonymous	G	A	NM_001106404	Slc30a5
chr2	49996503	non-synonymous	C	T	NM_001106404	Slc30a5
chr2	50899656	synonymous	G	A	NM_013005	Pik3r1
chr2	51970355	synonymous	A	G	NM_001106405	Cd180
chr2	52939337	non-synonymous	C	T	NM_020092	Srek1
chr2	52952338	synonymous	A	G	NM_020092	Srek1
chr2	53441921	non-synonymous	T	C	NM_001106406	Ppwd1
chr2	53464206	synonymous	C	T	NM_001106407	Cenpk
chr2	55362718	synonymous	T	C	NM_012585	Htr1a
chr2	55363072	synonymous	T	G	NM_012585	Htr1a
chr2	58544984	non-synonymous	A	G	NM_001107650	Ercc8
chr2	58555074	synonymous	G	A	NM_001107650	Ercc8
chr2	59860017	synonymous	C	T	NM_001113332	Pde4d
chr2	60507773	synonymous	C	T	NM_017032	Pde4d
chr2	60520911	synonymous	T	C	NM_017032	Pde4d
chr2	60824488	synonymous	G	A	NM_133536	Rab3c
chr2	60929886	synonymous	T	C	NM_001109491	Gapt
chr2	62078078	synonymous	A	T	NM_001106410	Gpbp1
chr2	63222581	non-synonymous	C	T	NM_001270039	Ankrd55
chr2	64004776	synonymous	A	G	NM_153468	Gzma
chr2	64004785	synonymous	T	C	NM_153468	Gzma
chr2	64004786	non-synonymous	G	C	NM_153468	Gzma
chr2	64004788	synonymous	C	T	NM_153468	Gzma
chr2	64009750	non-synonymous	C	T	NM_153468	Gzma
chr2	64102084	synonymous	T	C	NM_017119	Gzmk
chr2	64104096	synonymous	T	C	NM_017119	Gzmk
chr2	64489277	synonymous	T	C	NM_001107652	Snx18
chr2	64510993	synonymous	G	A	NM_001107652	Snx18
chr2	68473543	synonymous	T	C	NM_053375	Hcn1
chr2	68874263	synonymous	C	T	NM_053375	Hcn1
chr2	68874279	non-synonymous	A	G	NM_053375	Hcn1
chr2	68874407	synonymous	A	G	NM_053375	Hcn1
chr2	69422285	non-synonymous	T	C	NM_001106412	Mrps30
chr2	70120246	synonymous	G	C	NM_012951	Fgf10
chr2	70589133	synonymous	G	A	NM_001013157	Nnt
chr2	71527670	synonymous	G	A	NM_001007633	Mocs2
chr2	71531320	synonymous	T	G	NM_001007633	Mocs2
chr2	71692835	synonymous	C	T	NM_030994	Itga1
chr2	71721987	synonymous	A	C	NM_030994	Itga1
chr2	71809661	synonymous	A	G	NM_001007634	Pelo
chr2	72149653	synonymous	C	T	NM_001191959	Ccdc152
chr2	72151476	synonymous	A	G	NM_001191959	Ccdc152
chr2	72170555	non-synonymous	G	T	NM_001191959	Ccdc152
chr2	72836473	non-synonymous	C	T	NM_001107672	Fbxo4
chr2	72902092	synonymous	T	C	NM_001127580	Oxct1
chr2	72921386	synonymous	C	T	NM_001127580	Oxct1
chr2	72923800	synonymous	A	G	NM_001127580	Oxct1
chr2	73331074	synonymous	T	C	NM_001107671	Plcxd3
chr2	74607693	non-synonymous	T	G	NM_001108565	Pla2g12a
chr2	74622773	synonymous	T	G	NM_001108565	Pla2g12a
chr2	74682959	non-synonymous	A	G	NM_001107726	Rrh
chr2	74682983	non-synonymous	G	A	NM_001107726	Rrh
chr2	74682996	synonymous	G	T	NM_001107726	Rrh
chr2	74684321	synonymous	G	A	NM_001107726	Rrh
chr2	76902153	non-synonymous	C	G	NM_019139	Gdnf
chr2	78068089	synonymous	T	A	NM_022620	Spef2
chr2	78104840	non-synonymous	T	C	NM_022620	Spef2
chr2	78106264	synonymous	G	A	NM_022620	Spef2
chr2	78106955	synonymous	G	A	NM_022620	Spef2
chr2	78107144	synonymous	T	C	NM_022620	Spef2
chr2	81787444	synonymous	C	T	NM_001107655	Drosha
chr2	81795603	synonymous	G	A	NM_001107655	Drosha
chr2	82422251	synonymous	A	G	NM_001012077	Mtmr12
chr2	82496595	synonymous	A	G	NM_001270972	Zfr
chr2	82741410	synonymous	C	T	NM_012868	Npr3
chr2	83356335	non-synonymous	G	T	NM_001106420	Adamts12
chr2	83391488	non-synonymous	G	T	NM_001106420	Adamts12
chr2	83399513	synonymous	G	A	NM_001106420	Adamts12
chr2	83399656	synonymous	G	A	NM_001106420	Adamts12
chr2	83399704	non-synonymous	C	T	NM_001106420	Adamts12
chr2	83399780	stopgain	C	T	NM_001106420	Adamts12
chr2	83399781	non-synonymous	C	G	NM_001106420	Adamts12
chr2	83399936	synonymous	G	A	NM_001106420	Adamts12
chr2	83399939	non-synonymous	G	T	NM_001106420	Adamts12
chr2	83399954	synonymous	C	T	NM_001106420	Adamts12
chr2	83400005	non-synonymous	T	A	NM_001106420	Adamts12
chr2	83400146	synonymous	A	G	NM_001106420	Adamts12
chr2	83400488	synonymous	A	G	NM_001106420	Adamts12
chr2	83411167	non-synonymous	A	G	NM_001106420	Adamts12
chr2	83419055	non-synonymous	G	C	NM_001106420	Adamts12
chr2	83419069	synonymous	A	G	NM_001106420	Adamts12
chr2	83637877	synonymous	G	C	NM_001106420	Adamts12
chr2	83678084	synonymous	T	C	NM_001008310	Rxfp3
chr2	83685941	synonymous	G	A	NM_001107653	Slc45a2
chr2	83689723	synonymous	A	G	NM_001107653	Slc45a2
chr2	83717367	non-synonymous	T	A	NM_001107653	Slc45a2
chr2	83723653	non-synonymous	T	A	NM_012816	Amacr
chr2	83723669	synonymous	G	A	NM_012816	Amacr
chr2	83723824	non-synonymous	C	T	NM_012816	Amacr
chr2	83728224	synonymous	T	C	NM_012816	Amacr
chr2	83733429	non-synonymous	T	C	NM_012816	Amacr
chr2	84335410	synonymous	A	G	NM_031835	Agxt2
chr2	86785198	synonymous	G	T	NM_001168630	Cdh9
chr2	86809350	non-synonymous	G	A	NM_001168630	Cdh9
chr2	97716576	synonymous	G	A	NM_001107657	Myo10
chr2	97721767	non-synonymous	A	T	NM_001107657	Myo10
chr2	97756841	synonymous	G	A	NM_001107657	Myo10
chr2	97761686	synonymous	T	C	NM_001107657	Myo10
chr2	98744525	synonymous	C	T	NM_001108545	Fbxl7
chr2	98744708	synonymous	T	G	NM_001108545	Fbxl7
chr2	99919065	synonymous	T	C	NM_053714	Ankh
chr2	99919119	synonymous	T	C	NM_053714	Ankh
chr2	103720220	non-synonymous	A	G	NM_001271502	Ctnnd2
chr2	104035183	non-synonymous	T	C	NM_001191565	Ankrd33b
chr2	104978482	synonymous	A	G	NM_023993	Tas2r119
chr2	104978673	non-synonymous	G	T	NM_023993	Tas2r119
chr2	105463735	synonymous	G	A	NM_001107659	Sema5a
chr2	105471148	synonymous	C	T	NM_001107659	Sema5a
chr2	106679197	synonymous	T	C	NM_173314	Zfp455
chr2	106679209	synonymous	A	G	NM_173314	Zfp455
chr2	106679770	synonymous	T	A	NM_173314	Zfp455
chr2	106679797	synonymous	G	A	NM_173314	Zfp455
chr2	106679852	non-synonymous	T	A	NM_173314	Zfp455
chr2	106679911	synonymous	T	C	NM_173314	Zfp455
chr2	107742690	non-synonymous	C	T	NM_001047946	LOC499565
chr2	107878325	synonymous	T	C	NM_019291	Car2
chr2	108000399	synonymous	A	C	NM_001107660	Car1
chr2	108063510	synonymous	T	C	NM_001134993	Car13
chr2	108181737	non-synonymous	A	G	NM_001100645	Lrrcc1
chr2	108182113	synonymous	G	A	NM_001100645	Lrrcc1
chr2	108182116	synonymous	T	G	NM_001100645	Lrrcc1
chr2	108184302	non-synonymous	T	C	NM_001100645	Lrrcc1
chr2	108184324	synonymous	T	C	NM_001100645	Lrrcc1
chr2	108243708	non-synonymous	G	A	NM_001017465	LOC361914
chr2	108332918	non-synonymous	A	C	NM_001011948	Slc7a12
chr2	112333851	synonymous	T	C	NM_001007635	tGap1
chr2	112337120	non-synonymous	A	C	NM_001007635	tGap1
chr2	112358573	synonymous	C	T	NM_001007635	tGap1
chr2	112368273	synonymous	T	C	NM_001007635	tGap1
chr2	113280637	synonymous	G	A	NM_022289	Snx16
chr2	113397204	non-synonymous	T	G	NM_001017466	Chmp4c
chr2	113425624	non-synonymous	G	A	NM_001025280	Slc10a5
chr2	113425902	non-synonymous	A	G	NM_001025280	Slc10a5
chr2	113517592	synonymous	A	G	NM_001134614	Fabp12
chr2	113583924	non-synonymous	A	T	NM_001109514	Pmp2
chr2	113584093	synonymous	T	C	NM_001109514	Pmp2
chr2	113736394	non-synonymous	C	T	NM_145878	Fabp5
chr2	114752163	non-synonymous	A	G	NM_001106421	Tpd52
chr2	114772572	synonymous	A	G	NM_001106421	Tpd52
chr2	115173662	synonymous	A	G	NM_053440	Stmn2
chr2	118007021	non-synonymous	C	T	NM_017234	Pex2
chr2	118170368	non-synonymous	C	G	NM_001191702	Zfhx4
chr2	118170578	non-synonymous	A	C	NM_001191702	Zfhx4
chr2	118173997	synonymous	A	G	NM_001191702	Zfhx4
chr2	118174763	non-synonymous	T	C	NM_001191702	Zfhx4
chr2	118244314	synonymous	G	A	NM_001191702	Zfhx4
chr2	119975051	synonymous	T	C	NM_001108939	Hnf4g
chr2	120435525	non-synonymous	G	A	NM_001108546	Ythdf3
chr2	122467180	non-synonymous	C	T	NM_019138	Cyp7b1
chr2	122474342	non-synonymous	T	C	NM_019138	Cyp7b1
chr2	124085459	synonymous	T	C	NM_001109180	Dnajc5b
chr2	124085531	synonymous	C	T	NM_001109180	Dnajc5b
chr2	124161475	synonymous	C	T	NM_001012218	Trim55
chr2	124477755	synonymous	G	T	NM_001270961	Cp
chr2	124584484	synonymous	T	C	NM_001106478	Hltf
chr2	124788069	synonymous	T	G	NM_012533	Cpb1
chr2	124802768	non-synonymous	C	G	NM_012533	Cpb1
chr2	124808851	non-synonymous	T	G	NM_012533	Cpb1
chr2	127068392	synonymous	C	T	NM_001108941	Tbl1xr1
chr2	127081473	synonymous	C	T	NM_001108941	Tbl1xr1
chr2	130047989	non-synonymous	C	T	NM_001047948	LOC499584
chr2	130048045	non-synonymous	A	G	NM_001047948	LOC499584
[truncated: 11,246 more rows]

## Sheet: BN_SsNSlc
Chromosome	Position	Type	Ref	Alt	RefSeq	Gene
chr1	45395199	non-synonymous	C	A	NM_139094	Scaf8
chr1	61174583	synonymous	T	C	NM_001167548	Vom1r13		The slash ("/") in the strain name of the sheet was replaced with underscore ("_") due to the naming restriction.
chr1	61174628	synonymous	G	A	NM_001167548	Vom1r13
chr1	61174692	non-synonymous	T	A	NM_001167548	Vom1r13
chr1	61174871	synonymous	T	A	NM_001167548	Vom1r13
chr1	61174874	synonymous	T	C	NM_001167548	Vom1r13
chr1	61174907	synonymous	C	T	NM_001167548	Vom1r13
chr1	63803446	synonymous	G	A	NM_001107467	Zfp51
chr1	74300118	synonymous	A	G	NM_001099496	Vom2r29
chr1	77902490	non-synonymous	T	C	NM_131903	Sult2a1
chr1	77902520	non-synonymous	C	T	NM_131903	Sult2a1
chr1	77902534	non-synonymous	A	C	NM_131903	Sult2a1
chr1	154017755	non-synonymous	A	G	NM_001013904	Cyp2c6v1
chr1	170429195	non-synonymous	A	T	NM_017204	Map6
chr1	170429206	non-synonymous	G	T	NM_017204	Map6
chr1	170429216	non-synonymous	G	C	NM_017204	Map6
chr1	171225593	non-synonymous	T	C	NM_001107537	Chrdl2
chr1	199765470	synonymous	G	A	NM_080691	Cacng3
chr1	200173728	non-synonymous	G	A	NM_001107549	Tnrc6a
chr1	200261052	synonymous	T	C	NM_001100482	Slc5a11
chr1	200271287	synonymous	C	T	NM_001100482	Slc5a11
chr1	200285339	synonymous	C	T	NM_001100482	Slc5a11
chr1	200305467	non-synonymous	C	G	NM_001270694	Arhgap17
chr1	200305468	non-synonymous	C	G	NM_001270694	Arhgap17
chr1	228282894	non-synonymous	T	C	NM_019152	Capn1
chr1	257702620	synonymous	A	C	NM_133400	A1cf
chr2	42511264	synonymous	A	C	NM_139102	Dmgdh
chr2	42716161	synonymous	T	A	NM_033443	Arsb
chr2	47562099	non-synonymous	A	C	NM_134337	Foxd1
chr2	49798126	synonymous	C	T	NM_001024778	Rad17
chr2	49803107	synonymous	A	G	NM_001024778	Rad17
chr2	49807846	synonymous	C	T	NM_001024778	Rad17
chr2	49810433	synonymous	G	A	NM_001024778	Rad17
chr2	49833836	synonymous	T	C	NM_001012463	Ak6
chr2	49948133	synonymous	G	A	NM_171991	Ccnb1
chr2	49975698	synonymous	G	A	NM_001106404	Slc30a5
chr2	49996503	non-synonymous	C	T	NM_001106404	Slc30a5
chr2	51970355	synonymous	A	G	NM_001106405	Cd180
chr2	52939337	non-synonymous	C	T	NM_020092	Srek1
chr2	52952338	synonymous	A	G	NM_020092	Srek1
chr2	53352166	synonymous	C	T	NM_001013908	Trappc13
chr2	53460270	synonymous	T	C	NM_001106407	Cenpk
chr2	76902153	non-synonymous	C	G	NM_019139	Gdnf
chr2	160180921	synonymous	G	C	NM_001106430	Mgst2
chr2	160180923	non-synonymous	G	C	NM_001106430	Mgst2
chr2	163952640	non-synonymous	G	A	NM_001106433	Spg20
chr2	163952653	non-synonymous	G	C	NM_001106433	Spg20
chr2	163952658	non-synonymous	T	C	NM_001106433	Spg20
chr2	163952688	non-synonymous	G	A	NM_001106433	Spg20
chr2	169326916	non-synonymous	C	A	NM_001106436	RGD1560324
chr2	169326922	non-synonymous	C	G	NM_001106436	RGD1560324
chr2	169326923	non-synonymous	C	A	NM_001106436	RGD1560324
chr2	169326929	non-synonymous	C	T	NM_001106436	RGD1560324
chr2	169326934	non-synonymous	C	G	NM_001106436	RGD1560324
chr2	199017374	non-synonymous	G	T	NM_017261	Gria2
chr2	208156906	non-synonymous	G	T	NM_001135749	Cks1b
chr2	208156908	non-synonymous	A	C	NM_001135749	Cks1b
chr2	208156909	non-synonymous	A	T	NM_001135749	Cks1b
chr2	214759700	non-synonymous	C	T	NM_001100985	RGD1563667
chr2	214759897	non-synonymous	A	C	NM_001100985	RGD1563667
chr2	251218844	synonymous	T	C	NM_001044290	Larp7
chr2	257944435	non-synonymous	A	G	NM_053342	Cxxc4
chr2	270386651	non-synonymous	T	G	NM_001305229	Syde2
chr2	270386678	non-synonymous	A	C	NM_001305229	Syde2
chr2	270386757	non-synonymous	T	G	NM_001305229	Syde2
chr2	279913895	synonymous	A	G	NM_181769	Tnni3k
chr2	280072547	synonymous	T	C	NM_199494	Fpgt
chr3	2643966	non-synonymous	G	C	NM_024396	Abca2
chr3	8541101	non-synonymous	A	G	NM_173148	Obp2b
chr3	8541105	non-synonymous	G	A	NM_173148	Obp2b
chr3	42540729	non-synonymous	A	T	NM_001037649	Rbm43
chr3	42540730	non-synonymous	A	T	NM_001037649	Rbm43
chr3	54178037	synonymous	G	C	NM_001164073	Tank
chr3	54923658	synonymous	A	G	NM_178092	Slc4a10
chr3	54945091	synonymous	A	G	NM_178092	Slc4a10
chr3	54974897	non-synonymous	T	C	NM_012789	Dpp4
chr3	54986422	non-synonymous	T	A	NM_012789	Dpp4
chr3	55001357	synonymous	T	C	NM_012789	Dpp4
chr3	55149702	synonymous	C	T	NM_138850	Fap
chr3	55201491	synonymous	A	G	NM_138850	Fap
chr3	55264030	non-synonymous	G	A	NM_001109199	Ifih1
chr3	55318249	non-synonymous	G	A	NM_001106483	Gca
chr3	55338389	non-synonymous	C	T	NM_131912	Kcnh7
chr3	55369845	synonymous	T	C	NM_131912	Kcnh7
chr3	55494344	synonymous	A	G	NM_131912	Kcnh7
chr3	56638973	synonymous	C	T	NM_001106484	Fign
chr3	68939808	non-synonymous	A	G	NM_001111295	Hnrnpa3
chr3	83836177	synonymous	G	A	NM_001000344	Olr658
chr3	83836179	non-synonymous	C	T	NM_001000344	Olr658
chr3	83836181	non-synonymous	C	T	NM_001000344	Olr658
chr3	83836186	synonymous	G	A	NM_001000344	Olr658
chr3	83836194	non-synonymous	C	T	NM_001000344	Olr658
chr3	83836222	synonymous	C	T	NM_001000344	Olr658
chr3	83836317	non-synonymous	C	G	NM_001000344	Olr658
chr3	83836318	non-synonymous	T	C	NM_001000344	Olr658
chr3	83836320	non-synonymous	T	C	NM_001000344	Olr658
chr3	83836327	synonymous	C	T	NM_001000344	Olr658
chr3	83836429	synonymous	G	A	NM_001000344	Olr658
chr3	83836681	synonymous	G	A	NM_001000344	Olr658
chr3	83836708	synonymous	A	G	NM_001000344	Olr658
chr3	85593272	non-synonymous	C	T	NM_001000620	Olr726
chr3	85593281	non-synonymous	T	A	NM_001000620	Olr726
chr3	89444040	non-synonymous	T	C	NM_001267534	Accs
chr3	116728554	non-synonymous	T	A	NM_001105744	Eif2ak4
chr3	121312028	non-synonymous	G	A	NM_001008518	MGC105649
chr3	153601170	synonymous	T	C	NM_001101005	Psmf1
chr3	153601171	non-synonymous	C	T	NM_001101005	Psmf1
chr3	163988257	synonymous	G	A	NM_001108603	Ptprt
chr3	177164176	non-synonymous	C	A	NM_001110165	Uchl3
chr4	7369814	non-synonymous	G	A	NM_053949	Kcnh2
chr4	136671246	synonymous	A	G	NM_001001004	Olr801
chr4	228392502	non-synonymous	T	G	NM_023999	Tas2r105
chr4	228395294	non-synonymous	A	T	NM_023996	Tas2r114
chr4	236284349	non-synonymous	A	T	NM_001192015	Slc15a5
chr4	236310768	non-synonymous	A	G	NM_001192015	Slc15a5
chr4	236386877	synonymous	C	T	NM_134349	Mgst1
chr5	52991049	non-synonymous	C	T	NM_017291	Gabrr1
chr5	54629943	synonymous	A	G	NM_001025282	Orc3
chr5	54634956	non-synonymous	G	A	NM_001025282	Orc3
chr5	54647242	synonymous	T	C	NM_001106643	Rars2
chr5	54700049	non-synonymous	C	T	NM_001107924	Slc35a1
chr5	54700514	synonymous	T	C	NM_001107924	Slc35a1
chr5	73741462	non-synonymous	C	T	NM_001000855	Olr844
chr5	73741463	synonymous	C	A	NM_001000855	Olr844
chr5	132842887	non-synonymous	A	C	NM_001009424	Eps15
chr5	132842893	non-synonymous	A	G	NM_001009424	Eps15
chr5	132842902	non-synonymous	C	G	NM_001009424	Eps15
chr5	132842908	non-synonymous	C	A	NM_001009424	Eps15
chr5	132842912	non-synonymous	C	A	NM_001009424	Eps15
chr5	132842913	synonymous	T	C	NM_001009424	Eps15
chr5	132842917	non-synonymous	T	G	NM_001009424	Eps15
chr5	132842934	non-synonymous	C	A	NM_001009424	Eps15
chr5	132842946	non-synonymous	C	G	NM_001009424	Eps15
chr5	148850698	synonymous	T	C	NM_001025271	Sfpq
chr5	149186091	non-synonymous	C	G	NM_053984	Gjb4
chr5	149186092	non-synonymous	C	G	NM_053984	Gjb4
chr5	149186093	non-synonymous	C	A	NM_053984	Gjb4
chr5	151101414	synonymous	A	G	NM_001134628	S100pbp
chr5	155361024	non-synonymous	G	C	NM_001107907	Fam46b
chr5	157300071	non-synonymous	G	A	NM_130425	Runx3
chr6	3285018	non-synonymous	A	C	NM_133407	Map4k3
chr6	146782303	non-synonymous	A	C	NM_001077683	Btbd6
chr6	146782312	non-synonymous	G	T	NM_001077683	Btbd6
chr6	146782333	non-synonymous	A	G	NM_001077683	Btbd6
chr7	2881032	synonymous	T	C	NM_001100983	Myl6l
chr7	2881417	non-synonymous	T	C	NM_001100983	Myl6l
chr7	5770114	non-synonymous	G	A	NM_001001358	Olr883
chr7	5770125	synonymous	C	T	NM_001001358	Olr883
chr7	8319056	non-synonymous	A	C	NM_001001365	Olr1049
chr7	14337739	non-synonymous	T	A	NM_020087	Notch3
chr7	15227836	non-synonymous	T	C	NM_001009537	Zfp799
chr7	26602285	stopgain	G	C	NM_001271340	RGD1563365
chr7	26602290	non-synonymous	A	C	NM_001271340	RGD1563365
chr7	26602293	non-synonymous	G	C	NM_001271340	RGD1563365
chr7	26602299	non-synonymous	A	T	NM_001271340	RGD1563365
chr7	26602305	synonymous	C	T	NM_001271340	RGD1563365
chr7	29150755	non-synonymous	G	C	NM_013041	Sycp3
chr7	70996767	non-synonymous	G	T	NM_001271272	Ndufa4l2
chr7	70996768	synonymous	T	G	NM_001271272	Ndufa4l2
chr7	70996790	synonymous	T	C	NM_001271272	Ndufa4l2
chr7	123131581	synonymous	G	A	NM_001127295	Polr3h
chr8	3882104	non-synonymous	C	A	NM_001099482	Vom2r25
chr8	4562632	non-synonymous	A	G	NM_001085475	Ddi1
chr8	4562633	non-synonymous	G	A	NM_001085475	Ddi1
chr8	7115142	synonymous	T	C	NM_022847	Pgr
chr8	33563056	non-synonymous	C	T	NM_017023	Kcnj1
chr8	33563057	synonymous	A	G	NM_017023	Kcnj1
chr8	33563058	non-synonymous	G	A	NM_017023	Kcnj1
chr8	40282131	non-synonymous	G	C	NM_001000819	Olr1199
chr8	55084624	non-synonymous	A	G	NM_001105997	Mrpl1
chr8	57331938	non-synonymous	A	C	NM_017085	Cyp19a1
chr8	64215813	non-synonymous	A	C	NM_001106828	Parp6
chr9	28482891	non-synonymous	A	G	NM_001025708	Ogfrl1
chr9	28482905	synonymous	A	G	NM_001025708	Ogfrl1
chr9	28482911	synonymous	A	G	NM_001025708	Ogfrl1
chr9	28482912	non-synonymous	G	T	NM_001025708	Ogfrl1
chr9	28482914	non-synonymous	C	G	NM_001025708	Ogfrl1
chr9	28482917	synonymous	A	G	NM_001025708	Ogfrl1
chr9	28482924	non-synonymous	C	A	NM_001025708	Ogfrl1
chr9	28482925	non-synonymous	A	C	NM_001025708	Ogfrl1
chr9	98321963	non-synonymous	A	G	NM_001012204	Traf3ip1
chr9	103911911	non-synonymous	T	C	NM_001002024	Slco4c1
chr9	103911916	non-synonymous	G	T	NM_001002024	Slco4c1
chr9	103911920	non-synonymous	T	C	NM_001002024	Slco4c1
chr9	103911921	synonymous	A	T	NM_001002024	Slco4c1
chr10	10602377	non-synonymous	T	C	NM_001014225	Cluap1
chr10	39624780	non-synonymous	A	T	NM_001271163	Fnip1
chr10	53553729	synonymous	A	C	NM_019325	Myh4
chr10	73630979	non-synonymous	A	G	NM_001107035	Med13
chr10	74488145	non-synonymous	A	T	NM_001277485	Ccdc182
chr10	74488146	non-synonymous	C	A	NM_001277485	Ccdc182
chr10	86516242	non-synonymous	G	A	NM_001107048	Msl1
chr10	86913939	non-synonymous	G	T	NM_001024993	Smarce1
chr10	103065558	non-synonymous	C	A	NM_001191591	Gprc5c
chr10	104701064	non-synonymous	T	A	NM_001166577	Cd300e
chr10	109558121	synonymous	A	G	NM_021849	Rfng
chr11	46351714	non-synonymous	G	C	NM_001001101	Olr1530
chr11	46351724	synonymous	G	T	NM_001001101	Olr1530
chr11	47023464	non-synonymous	T	A	NM_001000047	Olr1562
chr11	77360658	synonymous	A	C	NM_024360	Hes1
chr11	77360659	non-synonymous	G	A	NM_024360	Hes1
chr11	84457942	non-synonymous	T	C	NM_001009628	Kng1l1
chr11	84457944	non-synonymous	G	C	NM_001009628	Kng1l1
chr11	84457972	non-synonymous	G	A	NM_001009628	Kng1l1
chr11	90162495	non-synonymous	T	G	NM_001135778	Prodh
chr12	24690559	non-synonymous	T	G	NM_030997	Vgf
chr12	24690561	non-synonymous	C	T	NM_030997	Vgf
chr12	25887522	non-synonymous	C	G	NM_001277394	Srrm3
chr12	26498596	synonymous	G	A	NM_001191916	Baz1b
chr12	43153455	synonymous	T	C	NM_001009489	Oas1k
chr13	54798677	synonymous	T	C	NM_001177368	Lrrn2
chr13	54938560	non-synonymous	A	G	NM_001105951	Pik3c2b
chr13	54938909	synonymous	T	C	NM_001105951	Pik3c2b
chr13	54938927	synonymous	A	G	NM_001105951	Pik3c2b
chr13	54969746	synonymous	C	T	NM_001105951	Pik3c2b
chr13	54972665	synonymous	C	A	NM_001105951	Pik3c2b
chr13	54972673	synonymous	C	T	NM_001105951	Pik3c2b
chr13	54974468	non-synonymous	A	G	NM_001105951	Pik3c2b
chr13	55224544	synonymous	G	A	NM_001017491	Lax1
chr13	55228157	non-synonymous	C	T	NM_001017491	Lax1
chr13	55228352	non-synonymous	G	A	NM_001017491	Lax1
chr13	55228512	synonymous	C	T	NM_001017491	Lax1
chr13	55521034	non-synonymous	A	G	NM_001105952	Sox13
chr13	55527382	non-synonymous	A	G	NM_001105952	Sox13
chr13	55534373	non-synonymous	C	T	NM_001108343	Etnk2
chr13	56085047	non-synonymous	A	T	NM_053560	Chi3l1
chr13	56226857	synonymous	C	T	NM_080409	Ppfia4
chr13	56279178	synonymous	T	C	NM_001013872	LOC289035
chr13	56279294	non-synonymous	T	C	NM_001013872	LOC289035
chr13	56280087	synonymous	C	A	NM_001013872	LOC289035
chr13	56305250	non-synonymous	C	A	NM_207587	Adipor1
chr13	56493889	synonymous	A	G	NM_001107177	Kdm5b
chr13	56622056	non-synonymous	T	C	NM_012665	Syt2
chr13	56629122	synonymous	T	C	NM_012665	Syt2
chr13	56657590	synonymous	C	T	NM_001107178	Ppp1r12b
chr13	56987993	synonymous	T	C	NM_033099	Ptprv
chr13	56988029	synonymous	A	C	NM_033099	Ptprv
chr13	56988385	synonymous	A	G	NM_033099	Ptprv
chr13	56988585	non-synonymous	C	T	NM_033099	Ptprv
chr13	56989532	synonymous	A	G	NM_033099	Ptprv
chr13	56990729	synonymous	G	T	NM_033099	Ptprv
chr13	56996666	non-synonymous	C	T	NM_033099	Ptprv
chr13	56997457	non-synonymous	A	G	NM_033099	Ptprv
chr13	56997516	synonymous	G	A	NM_033099	Ptprv
chr13	56997972	synonymous	A	G	NM_033099	Ptprv
chr13	56998088	non-synonymous	G	A	NM_033099	Ptprv
chr13	56998433	synonymous	A	G	NM_033099	Ptprv
chr13	56999999	non-synonymous	C	T	NM_033099	Ptprv
chr13	57001324	non-synonymous	G	C	NM_033099	Ptprv
chr13	57001396	synonymous	T	C	NM_033099	Ptprv
chr13	57001406	non-synonymous	C	A	NM_033099	Ptprv
chr13	57001643	synonymous	C	T	NM_033099	Ptprv
chr13	57002073	synonymous	C	T	NM_033099	Ptprv
chr13	57003069	non-synonymous	C	T	NM_033099	Ptprv
chr13	57182271	synonymous	A	G	NM_019351	Timm17a
chr13	77678845	non-synonymous	A	C	NM_001025137	Ier5
chr13	77678848	stopgain	A	C	NM_001025137	Ier5
chr13	77678850	non-synonymous	A	C	NM_001025137	Ier5
chr13	88617944	synonymous	G	T	NM_021684	Adcy10
chr14	1317782	non-synonymous	A	G	NM_001099485	Vom2r67
chr14	14893518	non-synonymous	T	C	NM_001105997	Mrpl1
chr14	22636569	non-synonymous	G	T	NM_173295	Ugt2b1
chr14	22636587	non-synonymous	A	G	NM_173295	Ugt2b1
chr14	80373557	non-synonymous	A	T	NM_001017503	Purb
chr14	80373558	non-synonymous	A	G	NM_001017503	Purb
chr14	84156656	non-synonymous	T	G	NM_001009685	Drg1
chr15	3522181	synonymous	A	C	NM_001107248	Vcl
chr15	3522182	non-synonymous	C	A	NM_001107248	Vcl
chr15	22615536	non-synonymous	C	T	NM_001007680	Abhd6
chr15	31002869	non-synonymous	T	G	NM_001000094	Olr1610
chr15	31897817	non-synonymous	G	A	NM_001029904	Rnase1
chr15	31897826	non-synonymous	T	G	NM_001029904	Rnase1
chr15	39645030	non-synonymous	T	G	NM_001000799	Olr1286
chr16	8922608	non-synonymous	A	T	NM_001025028	Fam35a
chr16	20497025	synonymous	G	C	NM_001107304	Ell
chr16	20497077	non-synonymous	G	A	NM_001107304	Ell
chr16	26872937	non-synonymous	T	G	NM_013128	Cpe
chr16	26872939	stopgain	C	G	NM_013128	Cpe
chr16	26872945	synonymous	A	G	NM_013128	Cpe
chr16	26872956	non-synonymous	G	A	NM_013128	Cpe
chr16	26873040	non-synonymous	T	G	NM_013128	Cpe
chr16	26873041	synonymous	C	G	NM_013128	Cpe
chr16	49389888	non-synonymous	T	G	NM_053770	Sorbs2
chr17	6043721	synonymous	C	T	NM_181378	Ctsm
chr17	6044404	non-synonymous	C	T	NM_181378	Ctsm
chr17	6044452	non-synonymous	G	A	NM_181378	Ctsm
chr17	7507176	non-synonymous	C	A	NM_181626	Isca1
chr17	35835764	synonymous	T	G	NM_134338	Foxc1
chr17	73913564	non-synonymous	G	A	NM_053825	Atp5c1
chr17	79160336	non-synonymous	G	T	NM_001191834	Bend7
chr18	2111508	non-synonymous	C	G	NM_001107405	Mib1
chr18	2111514	non-synonymous	A	G	NM_001107405	Mib1
chr18	2111521	non-synonymous	T	G	NM_001107405	Mib1
chr18	2111529	non-synonymous	T	A	NM_001107405	Mib1
chr18	2111531	synonymous	C	T	NM_001107405	Mib1
chr18	3376115	non-synonymous	G	A	NM_001107404	Cables1
chr18	79987748	synonymous	A	G	NM_001106129	Zadh2
chr18	79987752	non-synonymous	A	G	NM_001106129	Zadh2
chr18	79987758	non-synonymous	A	G	NM_001106129	Zadh2
chr19	10614706	synonymous	G	A	NM_057151	Ccl17
chr19	32255246	synonymous	G	A	NM_001305181	N4bp1
chr19	32449466	synonymous	C	T	NM_001033689	Lonp2
chr19	32449522	non-synonymous	G	C	NM_001033689	Lonp2
chr19	32475450	synonymous	G	A	NM_001033689	Lonp2
chr20	6382893	non-synonymous	C	G	NM_001002805	C4b
chr20	6778984	non-synonymous	T	A	NM_001008834	RT1-CE11
chr20	6778996	non-synonymous	G	A	NM_001008834	RT1-CE11
chr20	7612759	non-synonymous	G	A	NM_001113409	Syngap1
chr20	52059886	non-synonymous	C	G	NM_001077590	Bves

## Sheet: BUF_Mna
Chromosome	Position	Type	Ref	Alt	RefSeq	Gene
chr1	2811715	non-synonymous	G	C	NM_001013063	Raet1l
chr1	3440978	synonymous	A	G	NM_013073	Pcmt1		The slash ("/") in the strain name of the sheet was replaced with underscore ("_") due to the naming restriction.
chr1	3665861	synonymous	C	T	NM_001107469	Zc3h12d
chr1	3667387	non-synonymous	T	C	NM_001107469	Zc3h12d
chr1	4063651	synonymous	A	G	NM_001108458	Ust
chr1	4138725	non-synonymous	T	A	NM_001108458	Ust
chr1	5437374	non-synonymous	A	G	NM_001108901	Samd5
chr1	6314371	non-synonymous	T	G	NM_001108902	Rab32
chr1	6416312	synonymous	C	T	NM_017011	Grm1
chr1	6416547	non-synonymous	T	A	NM_017011	Grm1
chr1	6416548	non-synonymous	C	T	NM_017011	Grm1
chr1	6471408	synonymous	T	C	NM_017011	Grm1
chr1	6893788	synonymous	T	C	NM_001107470	Shprh
chr1	6897128	synonymous	G	A	NM_001107470	Shprh
chr1	6899218	synonymous	T	C	NM_001107470	Shprh
chr1	6899314	non-synonymous	A	C	NM_001107470	Shprh
chr1	6930532	non-synonymous	G	A	NM_001107470	Shprh
chr1	6956538	synonymous	G	T	NM_001107470	Shprh
chr1	7031969	non-synonymous	A	T	NM_001007690	Fbxo30
chr1	7100809	synonymous	T	G	NM_001276762	Epm2a
chr1	8112544	non-synonymous	A	G	NM_013070	Utrn
chr1	8143664	synonymous	T	C	NM_013070	Utrn
chr1	8368594	synonymous	A	G	NM_013070	Utrn
chr1	8378332	non-synonymous	T	C	NM_013070	Utrn
chr1	8386825	synonymous	G	A	NM_013070	Utrn
chr1	8406962	synonymous	G	A	NM_013070	Utrn
chr1	8407019	non-synonymous	C	T	NM_013070	Utrn
chr1	8407039	non-synonymous	C	T	NM_013070	Utrn
chr1	8412731	non-synonymous	T	C	NM_013070	Utrn
chr1	8412786	synonymous	G	A	NM_013070	Utrn
chr1	8412810	synonymous	T	C	NM_013070	Utrn
chr1	8415372	synonymous	G	C	NM_013070	Utrn
chr1	8418148	synonymous	T	C	NM_013070	Utrn
chr1	8419377	synonymous	C	T	NM_013070	Utrn
chr1	8423263	non-synonymous	A	C	NM_013070	Utrn
chr1	8431848	synonymous	G	A	NM_013070	Utrn
chr1	8448407	synonymous	G	A	NM_013070	Utrn
chr1	8466790	synonymous	G	A	NM_013070	Utrn
chr1	8470881	synonymous	G	C	NM_013070	Utrn
chr1	8470912	non-synonymous	G	C	NM_013070	Utrn
chr1	8677836	synonymous	G	A	NM_001025638	Stx11
chr1	8678259	non-synonymous	C	G	NM_001025638	Stx11
chr1	8893336	synonymous	C	T	NM_012760	Plagl1
chr1	8893780	synonymous	C	T	NM_012760	Plagl1
chr1	8959048	synonymous	T	C	NM_001014157	Ltv1
chr1	8961855	non-synonymous	C	T	NM_001014157	Ltv1
chr1	8962272	synonymous	T	C	NM_001014157	Ltv1
chr1	8968925	synonymous	C	T	NM_001014157	Ltv1
chr1	9027342	synonymous	C	T	NM_214458	Phactr2
chr1	9287289	synonymous	C	A	NM_001004218	Fuca2
chr1	9334745	synonymous	G	A	NM_031350	Pex3
chr1	9358426	synonymous	C	T	NM_001115028	Adat2
chr1	9487628	non-synonymous	C	T	NM_001134425	Aig1
chr1	9626641	synonymous	A	C	NM_001134425	Aig1
chr1	9932136	synonymous	A	G	NM_024137	Hivep2
chr1	9932726	non-synonymous	T	C	NM_024137	Hivep2
chr1	9933104	non-synonymous	T	C	NM_024137	Hivep2
chr1	9933163	non-synonymous	G	A	NM_024137	Hivep2
chr1	9935032	non-synonymous	A	C	NM_024137	Hivep2
chr1	9936339	non-synonymous	C	G	NM_024137	Hivep2
chr1	9945918	synonymous	T	C	NM_024137	Hivep2
chr1	10501487	synonymous	G	A	NM_001197092	Gje1
chr1	10502460	synonymous	G	A	NM_001197092	Gje1
chr1	14516589	synonymous	G	T	NM_053698	Cited2
chr1	14612619	non-synonymous	C	T	NM_001135859	Txlnb
chr1	14612630	synonymous	A	G	NM_001135859	Txlnb
chr1	14612759	synonymous	C	T	NM_001135859	Txlnb
chr1	14612813	synonymous	C	T	NM_001135859	Txlnb
chr1	14612849	synonymous	G	A	NM_001135859	Txlnb
chr1	14612873	synonymous	G	A	NM_001135859	Txlnb
chr1	14612921	synonymous	T	A	NM_001135859	Txlnb
chr1	14626894	synonymous	T	C	NM_001135859	Txlnb
chr1	14642476	synonymous	A	G	NM_001135859	Txlnb
chr1	14653330	synonymous	A	G	NM_001135859	Txlnb
chr1	14653424	synonymous	C	T	NM_001135859	Txlnb
chr1	14743702	synonymous	A	C	NM_001107514	Heca
chr1	21621615	synonymous	G	A	NM_001172116	Samd3
chr1	21896195	synonymous	T	C	NM_001109135	Tmem200a
chr1	22337238	synonymous	C	T	NM_001195606	Smlr1
chr1	22337314	non-synonymous	G	T	NM_001195606	Smlr1
chr1	23034937	synonymous	T	C	NM_001277054	Med23
chr1	23066745	synonymous	G	A	NM_001277054	Med23
chr1	23272440	synonymous	T	C	NM_053535	Enpp1
chr1	23799680	synonymous	A	G	NM_175602	Taar9
chr1	23800070	synonymous	T	C	NM_175602	Taar9
chr1	23800181	synonymous	G	A	NM_175602	Taar9
chr1	23964596	synonymous	A	G	NM_175591	Taar7d
chr1	23982438	synonymous	G	C	NM_001009975	Taar7c
chr1	23982440	non-synonymous	C	T	NM_001009975	Taar7c
chr1	23982441	synonymous	A	G	NM_001009975	Taar7c
chr1	24034616	non-synonymous	T	G	NM_175583	Taar4
chr1	24044376	synonymous	G	C	NM_001009532	Taar3
chr1	24044424	synonymous	T	C	NM_001009532	Taar3
chr1	24044604	synonymous	A	G	NM_001009532	Taar3
chr1	24044893	non-synonymous	A	G	NM_001009532	Taar3
chr1	24045014	non-synonymous	T	G	NM_001009532	Taar3
chr1	24090188	non-synonymous	T	C	NM_001025623	Vnn1
chr1	24099328	synonymous	A	C	NM_001025623	Vnn1
chr1	24125833	synonymous	G	A	NM_001109136	Vnn3
chr1	24127207	non-synonymous	A	G	NM_001109136	Vnn3
chr1	24127258	non-synonymous	T	C	NM_001109136	Vnn3
chr1	24127280	non-synonymous	A	G	NM_001109136	Vnn3
chr1	24128729	synonymous	T	C	NM_001109136	Vnn3
chr1	24135714	synonymous	A	G	NM_001109136	Vnn3
chr1	24899758	synonymous	C	T	NM_001271317	Eya4
chr1	24927376	synonymous	G	A	NM_001271317	Eya4
chr1	24927448	synonymous	C	T	NM_001271317	Eya4
chr1	30635759	synonymous	T	G	NM_130417	Hey2
chr1	30641926	non-synonymous	T	G	NM_130417	Hey2
chr1	30853051	non-synonymous	G	C	NM_001100825	Hint3
chr1	32474667	synonymous	A	G	NM_001144859	Kiaa0408
chr1	32959982	non-synonymous	C	G	NM_001109333	Lrrc14b
chr1	32960075	synonymous	A	G	NM_001109333	Lrrc14b
chr1	32981387	synonymous	T	C	NM_130428	Sdha
chr1	32981833	synonymous	C	T	NM_130428	Sdha
chr1	32993150	synonymous	A	C	NM_130428	Sdha
chr1	45143004	non-synonymous	A	G	NM_001012061	Cnksr3
chr1	45395199	non-synonymous	C	A	NM_139094	Scaf8
chr1	45777086	synonymous	G	T	NM_001109394	Cldn20
chr1	45777101	synonymous	T	C	NM_001109394	Cldn20
chr1	45777236	synonymous	C	T	NM_001109394	Cldn20
chr1	45804681	synonymous	T	C	NM_181474	Tfb1m
chr1	45804705	synonymous	G	A	NM_181474	Tfb1m
chr1	45928884	non-synonymous	G	A	NM_001004216	Nox3
chr1	47693877	synonymous	C	T	NM_001039343	Zdhhc14
chr1	47922435	synonymous	T	C	NM_001039343	Zdhhc14
chr1	48399695	synonymous	C	T	NM_001109137	Tulp4
chr1	48426951	synonymous	C	T	NM_001109137	Tulp4
chr1	48430386	synonymous	G	C	NM_001109137	Tulp4
chr1	48430443	synonymous	T	C	NM_001109137	Tulp4
chr1	48537189	non-synonymous	A	G	NM_001127560	Sytl3
chr1	48580717	synonymous	A	G	NM_001127560	Sytl3
chr1	48603571	synonymous	T	C	NM_019357	Ezr
chr1	48939856	synonymous	C	T	NM_001038615	Fndc1
chr1	48953944	synonymous	C	T	NM_001038615	Fndc1
chr1	48954119	non-synonymous	A	G	NM_001038615	Fndc1
chr1	48955315	synonymous	G	T	NM_001038615	Fndc1
chr1	48955689	non-synonymous	C	G	NM_001038615	Fndc1
chr1	48955987	synonymous	C	G	NM_001038615	Fndc1
chr1	48956236	synonymous	G	A	NM_001038615	Fndc1
chr1	48962567	non-synonymous	C	T	NM_001038615	Fndc1
chr1	48968803	synonymous	C	G	NM_001038615	Fndc1
chr1	48968821	synonymous	A	G	NM_001038615	Fndc1
chr1	48968860	synonymous	C	T	NM_001038615	Fndc1
chr1	48973952	synonymous	T	C	NM_001038615	Fndc1
chr1	48973965	synonymous	T	C	NM_001038615	Fndc1
chr1	50070347	synonymous	T	C	NM_020093	Park2
chr1	50133595	non-synonymous	A	C	NM_020093	Park2
chr1	50862458	synonymous	G	A	NM_020093	Park2
chr1	51025849	synonymous	A	G	NM_133406	Agpat4
chr1	51052209	synonymous	A	G	NM_001107456	Map3k4
chr1	51071776	synonymous	A	G	NM_001107456	Map3k4
chr1	51085635	non-synonymous	C	A	NM_001107456	Map3k4
chr1	51086644	synonymous	T	C	NM_001107456	Map3k4
chr1	51394362	synonymous	T	C	NM_031584	Slc22a2
chr1	51394380	synonymous	G	A	NM_031584	Slc22a2
chr1	51490373	non-synonymous	C	G	NM_012756	Igf2r
chr1	51645274	synonymous	A	G	NM_012757	Mas1
chr1	51645487	synonymous	A	G	NM_012757	Mas1
chr1	51645808	synonymous	T	C	NM_012757	Mas1
chr1	51682692	synonymous	G	A	NM_001002281	Mrgprh
chr1	51714005	synonymous	T	C	NM_001106205	Mrpl18
chr1	51714011	synonymous	G	A	NM_001106205	Mrpl18
chr1	51718141	non-synonymous	C	T	NM_001106205	Mrpl18
chr1	51718209	non-synonymous	G	T	NM_001106205	Mrpl18
chr1	51718210	non-synonymous	C	T	NM_001106205	Mrpl18
chr1	51718512	non-synonymous	C	T	NM_001106205	Mrpl18
chr1	51721660	synonymous	T	A	NM_012670	Tcp1
chr1	51725454	synonymous	C	T	NM_012670	Tcp1
chr1	53606621	synonymous	T	C	NM_001044277	MGC94891
chr1	53606885	synonymous	G	A	NM_001044277	MGC94891
chr1	53607281	synonymous	G	A	NM_001044277	MGC94891
chr1	53624571	synonymous	A	G	NM_022236	Pde10a
chr1	53650350	synonymous	A	G	NM_022236	Pde10a
chr1	54212397	synonymous	T	C	NM_001161835	T2
chr1	54767764	non-synonymous	C	T	NM_001169132	Gpr31
chr1	54768289	synonymous	C	T	NM_001169132	Gpr31
chr1	54809837	non-synonymous	C	T	NM_001169136	Ttll2
chr1	54810330	non-synonymous	C	T	NM_001169136	Ttll2
chr1	55850310	synonymous	G	A	NM_001099463	Vom2r7
chr1	57355040	non-synonymous	T	C	NM_001107464	Dact2
chr1	57530011	synonymous	G	A	NM_001106215	Smoc2
chr1	58443133	synonymous	C	T	NM_031638	Pdcd2
chr1	58444355	synonymous	C	T	NM_031638	Pdcd2
chr1	58464012	non-synonymous	G	A	NM_001108903	Prdm9
chr1	58475771	synonymous	G	A	NM_001108903	Prdm9
chr1	58479074	synonymous	G	A	NM_001108903	Prdm9
chr1	58479141	synonymous	C	T	NM_001108903	Prdm9
chr1	60067773	synonymous	C	T	NM_001009687	Riok2
chr1	60067991	synonymous	G	A	NM_001009687	Riok2
chr1	60073632	synonymous	A	G	NM_001009687	Riok2
chr1	60647058	synonymous	A	G	NM_172323	Has1
chr1	60647085	synonymous	A	T	NM_172323	Has1
chr1	60647580	synonymous	T	C	NM_172323	Has1
chr1	60685364	non-synonymous	A	G	NM_001106216	Fpr1
chr1	60821280	non-synonymous	C	T	NM_001169140	Fpr-rs3
chr1	60821484	non-synonymous	T	C	NM_001169140	Fpr-rs3
chr1	60821499	non-synonymous	A	C	NM_001169140	Fpr-rs3
chr1	60960533	non-synonymous	T	A	NM_001009512	Vom1r6
chr1	60960737	non-synonymous	A	T	NM_001009512	Vom1r6
chr1	60960769	non-synonymous	T	G	NM_001009512	Vom1r6
chr1	60960836	non-synonymous	A	G	NM_001009512	Vom1r6
chr1	60960942	non-synonymous	C	A	NM_001009512	Vom1r6
chr1	60961234	synonymous	C	A	NM_001009512	Vom1r6
chr1	60961337	non-synonymous	T	C	NM_001009512	Vom1r6
chr1	61002105	synonymous	T	G	NM_001008907	Vom1r7
chr1	61002111	synonymous	A	G	NM_001008907	Vom1r7
chr1	61002114	synonymous	A	T	NM_001008907	Vom1r7
chr1	61002236	non-synonymous	A	G	NM_001008907	Vom1r7
chr1	61002243	synonymous	A	G	NM_001008907	Vom1r7
chr1	61002266	non-synonymous	C	T	NM_001008907	Vom1r7
chr1	61002478	non-synonymous	A	T	NM_001008907	Vom1r7
chr1	61002492	synonymous	G	A	NM_001008907	Vom1r7
chr1	61002540	synonymous	T	C	NM_001008907	Vom1r7
chr1	61002582	synonymous	T	C	NM_001008907	Vom1r7
chr1	61002822	synonymous	A	G	NM_001008907	Vom1r7
chr1	61174628	synonymous	G	A	NM_001167548	Vom1r13
chr1	61174692	non-synonymous	T	A	NM_001167548	Vom1r13
chr1	61174871	synonymous	T	A	NM_001167548	Vom1r13
chr1	61174874	synonymous	T	C	NM_001167548	Vom1r13
chr1	61174907	synonymous	C	T	NM_001167548	Vom1r13
chr1	61204459	non-synonymous	G	A	NM_001008961	Vom1r14
chr1	61205270	synonymous	A	G	NM_001008961	Vom1r14
chr1	61205282	non-synonymous	C	G	NM_001008961	Vom1r14
chr1	61682678	non-synonymous	A	G	NM_001008955	Vom1r11
chr1	61682707	synonymous	T	A	NM_001008955	Vom1r11
chr1	61683123	non-synonymous	C	T	NM_001008955	Vom1r11
chr1	61899695	synonymous	G	A	NM_057140	Ppp2r1a
chr1	62260772	non-synonymous	G	A	NM_001008954	Vom1r19
chr1	62260809	non-synonymous	A	G	NM_001008954	Vom1r19
chr1	62384960	synonymous	T	C	NM_001167572	Vom1r17
chr1	62385039	non-synonymous	A	T	NM_001167572	Vom1r17
chr1	62385200	synonymous	G	A	NM_001167572	Vom1r17
chr1	62385203	stoploss	A	T	NM_001167572	Vom1r17
chr1	63617606	non-synonymous	C	T	NM_001025639	LOC292543
chr1	63621082	non-synonymous	G	A	NM_001025639	LOC292543
chr1	63621334	synonymous	T	C	NM_001025639	LOC292543
chr1	63660872	synonymous	C	A	NM_173130	Vom2r27
chr1	63803446	synonymous	G	A	NM_001107467	Zfp51
chr1	66334028	synonymous	C	T	NM_001108470	Mzf1
chr1	66334133	non-synonymous	C	T	NM_001108470	Mzf1
chr1	66342256	non-synonymous	G	A	NM_001108470	Mzf1
chr1	66342527	synonymous	A	G	NM_001108470	Mzf1
chr1	66343157	synonymous	A	G	NM_001108470	Mzf1
chr1	66377363	synonymous	C	T	NM_001107478	Zbtb45
chr1	66377651	synonymous	T	G	NM_001107478	Zbtb45
chr1	66377848	non-synonymous	A	G	NM_001107478	Zbtb45
chr1	66378893	synonymous	T	C	NM_001107478	Zbtb45
chr1	66553758	synonymous	C	T	NM_001024775	Zfp110
chr1	66554098	non-synonymous	C	T	NM_001024775	Zfp110
chr1	66554268	synonymous	T	C	NM_001024775	Zfp110
chr1	66554302	non-synonymous	C	T	NM_001024775	Zfp110
chr1	66554332	non-synonymous	C	T	NM_001024775	Zfp110
chr1	66554730	synonymous	C	T	NM_001024775	Zfp110
chr1	66558174	non-synonymous	A	G	NM_001024775	Zfp110
chr1	66604465	synonymous	T	C	NM_001107477	Zfp329
chr1	66822590	synonymous	C	A	NM_001099473	Vom2r35
chr1	66822704	non-synonymous	C	T	NM_001099473	Vom2r35
chr1	66828415	synonymous	A	G	NM_001099473	Vom2r35
chr1	66828419	non-synonymous	A	C	NM_001099473	Vom2r35
chr1	66828561	non-synonymous	T	C	NM_001099473	Vom2r35
chr1	66828631	synonymous	C	A	NM_001099473	Vom2r35
chr1	66829179	non-synonymous	A	C	NM_001099473	Vom2r35
chr1	66958187	non-synonymous	A	G	NM_001099483	Vom2r36
chr1	66958211	non-synonymous	G	T	NM_001099483	Vom2r36
chr1	67187137	non-synonymous	T	A	NM_001008963	Vom1r54
chr1	67661776	non-synonymous	G	T	NM_001008933	Vom1r51
chr1	67751310	non-synonymous	C	T	NM_001008920	Vom1r49
chr1	67751359	synonymous	T	C	NM_001008920	Vom1r49
chr1	67751362	synonymous	G	C	NM_001008920	Vom1r49
chr1	67751368	synonymous	A	C	NM_001008920	Vom1r49
chr1	67751463	non-synonymous	T	C	NM_001008920	Vom1r49
chr1	67751852	non-synonymous	A	T	NM_001008920	Vom1r49
chr1	67806700	synonymous	C	T	NM_001008916	Vom1r47
chr1	68531457	non-synonymous	T	A	NM_001008909	Vom1r41
chr1	70791988	non-synonymous	T	C	NM_001106220	Nlrp4a
chr1	70801426	synonymous	C	T	NM_001106220	Nlrp4a
chr1	70801603	synonymous	A	T	NM_001106220	Nlrp4a
chr1	70801908	non-synonymous	T	C	NM_001106220	Nlrp4a
chr1	70802070	non-synonymous	T	A	NM_001106220	Nlrp4a
chr1	70894778	non-synonymous	C	A	NM_001099472	Vom2r28
chr1	70974599	non-synonymous	A	G	NM_001099472	Vom2r28
chr1	70974635	non-synonymous	C	T	NM_001099472	Vom2r28
chr1	70985316	non-synonymous	A	G	NM_001099472	Vom2r28
chr1	70985571	non-synonymous	T	C	NM_001099472	Vom2r28
chr1	71023438	non-synonymous	G	T	NM_001191620	Zfp418
chr1	71134584	synonymous	T	C	NM_001025677	Zfp978
chr1	71255042	non-synonymous	C	T	NM_001107472	Zfp772
chr1	71622759	synonymous	A	G	NM_001304816	Peg3
chr1	71623021	non-synonymous	G	A	NM_001304816	Peg3
chr1	71833485	non-synonymous	C	T	NM_001000110	Olr3
chr1	71833529	synonymous	T	C	NM_001000110	Olr3
chr1	71833601	synonymous	A	G	NM_001000110	Olr3
chr1	71833667	synonymous	A	C	NM_001000110	Olr3
chr1	71833675	non-synonymous	A	C	NM_001000110	Olr3
chr1	71834215	non-synonymous	T	C	NM_001000110	Olr3
chr1	71834222	synonymous	T	C	NM_001000110	Olr3
chr1	71834405	synonymous	C	T	NM_001000110	Olr3
chr1	71850109	non-synonymous	G	A	NM_001000111	Olr4
chr1	71850613	non-synonymous	A	G	NM_001000111	Olr4
chr1	71850954	synonymous	T	C	NM_001000111	Olr4
chr1	72655154	synonymous	G	A	NM_001134609	Zfp583
chr1	72665200	synonymous	T	C	NM_001008557	Zfp667
chr1	72665587	synonymous	C	T	NM_001008557	Zfp667
chr1	72665953	synonymous	T	C	NM_001008557	Zfp667
chr1	72782897	synonymous	G	A	NM_001169143	Zfp444
chr1	72854505	synonymous	T	C	NM_001107474	Nlrp5
chr1	72866057	synonymous	T	A	NM_001107474	Nlrp5
chr1	72866069	synonymous	G	A	NM_001107474	Nlrp5
chr1	72866132	synonymous	G	A	NM_001107474	Nlrp5
chr1	72870177	synonymous	T	C	NM_001107474	Nlrp5
chr1	72870333	synonymous	C	G	NM_001107474	Nlrp5
chr1	73283782	synonymous	A	G	NM_001169149	Nlrp9
chr1	73284528	synonymous	G	A	NM_001169149	Nlrp9
chr1	73342782	non-synonymous	C	T	NM_001008947	Vom1r34
chr1	74285715	non-synonymous	T	A	NM_001099496	Vom2r29
chr1	74300118	synonymous	A	G	NM_001099496	Vom2r29
chr1	74680017	synonymous	T	C	NM_001029928	Lair1
chr1	74680545	non-synonymous	A	G	NM_001029928	Lair1
chr1	74892054	synonymous	G	A	NM_001076793	Lilra5
chr1	75149799	non-synonymous	G	T	NM_001013894	Lilrb4
chr1	75149852	non-synonymous	A	G	NM_001013894	Lilrb4
chr1	75149992	non-synonymous	G	A	NM_001013894	Lilrb4
chr1	75322930	synonymous	T	C	NM_057199	Ncr1
chr1	75588243	synonymous	A	G	NM_001108468	Rdh13
chr1	75614277	synonymous	A	G	NM_001108467	Eps8l1
chr1	75615541	synonymous	G	C	NM_001108467	Eps8l1
chr1	75616543	non-synonymous	G	A	NM_001108467	Eps8l1
chr1	75621625	non-synonymous	T	C	NM_001108467	Eps8l1
chr1	75626218	synonymous	T	G	NM_001191946	Ppp1r12c
chr1	75648378	non-synonymous	T	C	NM_001191946	Ppp1r12c
chr1	75666213	synonymous	T	C	NM_017144	Tnni3
chr1	75668691	synonymous	A	G	NM_017144	Tnni3
chr1	75673174	synonymous	A	G	NM_001271115	Dnaaf3
chr1	75720028	synonymous	C	G	NM_001191945	Ptprh
chr1	75720047	non-synonymous	G	C	NM_001191945	Ptprh
chr1	75720055	non-synonymous	T	G	NM_001191945	Ptprh
chr1	75720062	non-synonymous	G	T	NM_001191945	Ptprh
chr1	75720063	non-synonymous	G	T	NM_001191945	Ptprh
chr1	75749675	synonymous	A	G	NM_001109604	Tmem86b
chr1	75763423	synonymous	A	C	NM_001135849	Ppp6r1
chr1	75784164	synonymous	G	A	NM_139261	Hspbp1
chr1	75867600	synonymous	G	A	NM_001107475	Suv420h2
chr1	75914065	synonymous	A	G	NM_022697	Rpl28
chr1	75952125	synonymous	C	T	NM_001106224	Ube2s
chr1	75976501	synonymous	C	G	NM_001145175	Shisa7
chr1	75977262	synonymous	C	A	NM_001145175	Shisa7
chr1	75983078	synonymous	C	T	NM_001145175	Shisa7
chr1	75999017	synonymous	T	C	NM_001008367	Isoc2b
chr1	76074673	synonymous	T	C	NM_001134545	Ssc5d
chr1	76083781	non-synonymous	A	G	NM_001134545	Ssc5d
chr1	76091835	non-synonymous	A	C	NM_001134545	Ssc5d
chr1	76092062	non-synonymous	G	A	NM_001134545	Ssc5d
chr1	76092150	synonymous	A	G	NM_001134545	Ssc5d
chr1	76092225	synonymous	G	A	NM_001134545	Ssc5d
chr1	76103911	non-synonymous	C	T	NM_001127539	Sbk2
chr1	76104209	synonymous	G	A	NM_001127539	Sbk2
chr1	76105382	synonymous	G	A	NM_001127539	Sbk2
chr1	76108937	synonymous	A	G	NM_001127539	Sbk2
chr1	76134347	non-synonymous	A	G	NM_001126276	Zfp579
chr1	76159199	synonymous	A	C	NM_001108905	Zfp524
chr1	76305774	synonymous	A	G	NM_001008964	Vom1r38
chr1	76305963	synonymous	T	C	NM_001008964	Vom1r38
chr1	76325385	synonymous	C	T	NM_001008923	Vom1r37
chr1	76325402	non-synonymous	C	T	NM_001008923	Vom1r37
chr1	76325432	non-synonymous	T	C	NM_001008923	Vom1r37
chr1	76325965	non-synonymous	C	A	NM_001008923	Vom1r37
chr1	76326009	synonymous	A	G	NM_001008923	Vom1r37
chr1	76407780	synonymous	C	A	NM_001008919	Vom1r35
chr1	76534160	non-synonymous	C	T	NM_001008944	Vom1r59
chr1	76563588	synonymous	C	T	NM_001167552	Vom1r60
chr1	76667056	synonymous	C	T	NM_001008935	Vom1r61
chr1	76667105	non-synonymous	T	G	NM_001008935	Vom1r61
chr1	77825765	synonymous	T	C	NM_012695	Sult2a6
chr1	77846819	non-synonymous	A	T	NM_012695	Sult2a6
chr1	77863708	non-synonymous	A	G	NM_131903	Sult2a1
chr1	77863710	synonymous	T	A	NM_131903	Sult2a1
chr1	79010350	synonymous	G	A	NM_021855	Crx
chr1	79104878	synonymous	A	G	NM_207591	Gltscr2
chr1	79112923	non-synonymous	C	A	NM_001024897	Ehd2
chr1	79113075	synonymous	G	A	NM_001024897	Ehd2
chr1	79135044	non-synonymous	A	G	NM_001106226	Gltscr1
chr1	79135281	non-synonymous	C	T	NM_001106226	Gltscr1
chr1	79151067	synonymous	G	A	NM_001106226	Gltscr1
chr1	80312789	synonymous	C	A	NM_001025679	Psg16
chr1	80373362	synonymous	T	C	NM_012702	Ceacam3
chr1	80373365	synonymous	A	G	NM_012702	Ceacam3
chr1	80375088	non-synonymous	C	T	NM_012702	Ceacam3
chr1	80375092	synonymous	T	C	NM_012702	Ceacam3
chr1	80375136	non-synonymous	C	T	NM_012702	Ceacam3
chr1	80376577	non-synonymous	C	T	NM_012702	Ceacam3
chr1	80376689	synonymous	T	C	NM_012702	Ceacam3
chr1	80376737	synonymous	C	T	NM_012702	Ceacam3
chr1	80376866	synonymous	T	A	NM_012702	Ceacam3
chr1	80378632	synonymous	A	G	NM_012702	Ceacam3
chr1	80379668	non-synonymous	T	C	NM_012702	Ceacam3
chr1	80379669	synonymous	G	A	NM_012702	Ceacam3
chr1	80434751	non-synonymous	G	C	NM_021677	Psgb1
chr1	80437517	non-synonymous	G	A	NM_021677	Psgb1
chr1	80483242	synonymous	G	A	NM_001025641	Psg29
chr1	80503091	synonymous	G	A	NM_001025641	Psg29
chr1	80503197	synonymous	G	A	NM_001025641	Psg29
chr1	80905896	synonymous	T	C	NM_001011931	Mill1
chr1	80907866	non-synonymous	T	A	NM_001011931	Mill1
chr1	80937978	non-synonymous	C	T	NM_019126	Psg19
chr1	80938049	synonymous	C	T	NM_019126	Psg19
chr1	80938071	non-synonymous	A	T	NM_019126	Psg19
chr1	80938076	synonymous	A	T	NM_019126	Psg19
chr1	80938221	non-synonymous	A	T	NM_019126	Psg19
chr1	80941031	synonymous	T	C	NM_019126	Psg19
chr1	80941109	synonymous	G	A	NM_019126	Psg19
chr1	81071566	synonymous	G	A	NM_001106229	Ccdc61
chr1	81181927	synonymous	A	G	NM_017077	Foxa3
chr1	81182386	synonymous	A	G	NM_017077	Foxa3
chr1	81218842	non-synonymous	G	A	NM_001100830	Sympk
chr1	81219130	synonymous	A	G	NM_001100830	Sympk
chr1	81219872	synonymous	A	G	NM_001024748	Rsph6a
chr1	81221867	synonymous	C	T	NM_001024748	Rsph6a
chr1	81369655	synonymous	T	C	NM_138921	Eml2
chr1	81525914	synonymous	G	A	NM_001106228	Ercc1
chr1	81535022	synonymous	T	G	NM_001109416	Cd3eap
chr1	81560223	synonymous	C	G	NM_001172809	Ercc2
chr1	81565193	synonymous	T	C	NM_001172809	Ercc2
chr1	81574974	synonymous	G	A	NM_138520	Klc3
chr1	81576008	synonymous	T	C	NM_138520	Klc3
chr1	81626956	synonymous	G	A	NM_001191071	Mark4
chr1	81709086	synonymous	G	A	NM_001107482	Ppp1r37
chr1	81709525	synonymous	A	C	NM_001107482	Ppp1r37
chr1	81709680	synonymous	G	A	NM_001107482	Ppp1r37
chr1	81709681	synonymous	C	A	NM_001107482	Ppp1r37
chr1	81815472	non-synonymous	G	T	NM_001106232	Clptm1
chr1	81817464	synonymous	A	G	NM_001106232	Clptm1
chr1	81970181	non-synonymous	T	C	NM_001034920	Cblc
chr1	81973643	non-synonymous	A	T	NM_001034920	Cblc
chr1	82000317	synonymous	G	A	NM_001109422	Bcl3
chr1	82049014	non-synonymous	C	A	NM_001169579	Ceacam16
chr1	82070242	non-synonymous	T	C	NM_001198970	Ceacam19
chr1	82089147	non-synonymous	A	G	NM_017076	PVR
chr1	82090593	synonymous	C	T	NM_017076	PVR
chr1	82096267	synonymous	T	C	NM_017076	PVR
chr1	82202113	non-synonymous	G	T	NM_144757	Zfp180
chr1	82202636	synonymous	G	A	NM_144757	Zfp180
chr1	82220328	synonymous	G	A	NM_001107487	Zfp112
chr1	82222032	synonymous	G	T	NM_001107487	Zfp112
chr1	82222095	synonymous	C	T	NM_001107487	Zfp112
chr1	82222141	non-synonymous	C	T	NM_001107487	Zfp112
chr1	82222308	synonymous	C	T	NM_001107487	Zfp112
chr1	82222545	synonymous	C	T	NM_001107487	Zfp112
chr1	82223304	synonymous	G	A	NM_001107487	Zfp112
chr1	82223679	non-synonymous	C	A	NM_001107487	Zfp112
chr1	82301442	synonymous	G	A	NM_133323	Zfp111
chr1	82302159	synonymous	G	A	NM_133323	Zfp111
chr1	82302363	synonymous	G	A	NM_133323	Zfp111
chr1	82302527	non-synonymous	C	G	NM_133323	Zfp111
chr1	82302532	non-synonymous	G	C	NM_133323	Zfp111
chr1	82302605	non-synonymous	T	G	NM_133323	Zfp111
chr1	82302693	non-synonymous	T	C	NM_133323	Zfp111
chr1	82302695	non-synonymous	T	C	NM_133323	Zfp111
chr1	82387065	non-synonymous	G	A	NM_001017512	Zfp61
chr1	82388373	synonymous	C	T	NM_001017512	Zfp61
chr1	82401783	non-synonymous	A	C	NM_001037212	Zfp94
chr1	82401799	synonymous	G	A	NM_001037212	Zfp94
chr1	82401838	synonymous	G	A	NM_001037212	Zfp94
chr1	82401955	synonymous	T	C	NM_001037212	Zfp94
chr1	82402123	synonymous	C	T	NM_001037212	Zfp94
chr1	82402474	synonymous	T	C	NM_001037212	Zfp94
chr1	82402513	synonymous	G	A	NM_001037212	Zfp94
chr1	82402675	synonymous	C	G	NM_001037212	Zfp94
chr1	82402693	synonymous	C	G	NM_001037212	Zfp94
chr1	82402694	non-synonymous	A	T	NM_001037212	Zfp94
chr1	82402744	synonymous	A	G	NM_001037212	Zfp94
chr1	82402828	synonymous	G	C	NM_001037212	Zfp94
chr1	82402882	non-synonymous	A	T	NM_001037212	Zfp94
chr1	82402930	synonymous	A	G	NM_001037212	Zfp94
chr1	82403051	non-synonymous	C	T	NM_001037212	Zfp94
chr1	82528366	synonymous	A	G	NM_001014243	Smg9
chr1	82555317	synonymous	T	G	NM_001014016	Irgc
chr1	82667558	synonymous	A	G	NM_001107488	Pinlyp
chr1	82694339	synonymous	T	C	NM_053435	Xrcc1
chr1	82707462	synonymous	T	C	NM_001107489	Zfp575
chr1	82707492	synonymous	G	A	NM_001107489	Zfp575
chr1	82707609	synonymous	C	T	NM_001107489	Zfp575
chr1	82708628	non-synonymous	T	C	NM_001107489	Zfp575
chr1	82759653	synonymous	C	T	NM_021759	Lypd3
chr1	87633358	non-synonymous	G	T	NM_001009517	Vom1r3
chr1	87633459	synonymous	T	C	NM_001009517	Vom1r3
chr1	87633550	non-synonymous	C	G	NM_001009517	Vom1r3
chr1	87633615	synonymous	C	T	NM_001009517	Vom1r3
chr1	87634042	non-synonymous	G	A	NM_001009517	Vom1r3
chr1	87719245	non-synonymous	T	C	NM_001009516	Vom1r4
chr1	87719546	synonymous	T	G	NM_001009516	Vom1r4
chr1	87719550	non-synonymous	T	A	NM_001009516	Vom1r4
chr1	87719553	non-synonymous	G	T	NM_001009516	Vom1r4
chr1	87719557	non-synonymous	G	A	NM_001009516	Vom1r4
chr1	87799628	non-synonymous	T	A	NM_001099470	Vom2r11
chr1	87800224	synonymous	A	G	NM_001099470	Vom2r11
chr1	87800335	synonymous	T	C	NM_001099470	Vom2r11
chr1	87805412	non-synonymous	C	T	NM_001099470	Vom2r11
chr1	87860137	synonymous	C	T	NM_001009526	Vom1r5
chr1	88123295	synonymous	C	T	NM_030867	Nfkbib
chr1	92983119	synonymous	C	T	NM_001109142	Rgs9bp
chr1	95700922	non-synonymous	T	C	NM_001013148	Plekhf1
chr1	95701166	synonymous	T	G	NM_001013148	Plekhf1
chr1	95881550	synonymous	C	T	NM_001108913	LOC365238
chr1	95881572	non-synonymous	G	A	NM_001108913	LOC365238
chr1	95881664	non-synonymous	C	T	NM_001108913	LOC365238
chr1	95881665	non-synonymous	A	G	NM_001108913	LOC365238
chr1	95881778	synonymous	G	A	NM_001108913	LOC365238
chr1	98801939	synonymous	A	G	NM_001024907	MGC114499
chr1	99590231	non-synonymous	T	G	NM_001106250	Siglec10
chr1	99594822	synonymous	G	A	NM_001106250	Siglec10
chr1	99646689	non-synonymous	C	G	NM_001106249	Siglec5
chr1	99647010	non-synonymous	A	C	NM_001106249	Siglec5
chr1	99647013	non-synonymous	C	G	NM_001106249	Siglec5
chr1	99647015	non-synonymous	A	C	NM_001106249	Siglec5
chr1	99647019	non-synonymous	C	T	NM_001106249	Siglec5
chr1	99647218	non-synonymous	C	T	NM_001106249	Siglec5
chr1	99647220	non-synonymous	T	C	NM_001106249	Siglec5
chr1	99647303	synonymous	C	T	NM_001106249	Siglec5
chr1	100067546	non-synonymous	A	C	NM_001099487	Vom2r37
chr1	100067558	non-synonymous	G	A	NM_001099487	Vom2r37
chr1	100067800	non-synonymous	C	G	NM_001099487	Vom2r37
chr1	100067980	synonymous	T	C	NM_001099487	Vom2r37
chr1	100206656	synonymous	T	G	NM_001099487	Vom2r37
chr1	100207088	synonymous	A	G	NM_001099487	Vom2r37
chr1	100207747	non-synonymous	A	G	NM_001099487	Vom2r37
chr1	100207885	non-synonymous	T	G	NM_001099487	Vom2r37
chr1	100607037	synonymous	T	G	NM_001014017	Zfp819
chr1	100607146	non-synonymous	A	T	NM_001014017	Zfp819
chr1	100607457	synonymous	C	T	NM_001014017	Zfp819
chr1	100671487	synonymous	T	C	NM_001106251	Ctu1
chr1	100672699	synonymous	C	G	NM_001106251	Ctu1
chr1	100798777	synonymous	A	G	NM_001106253	Klk9
chr1	100809057	synonymous	A	G	NM_001107509	Klk8
chr1	103136217	non-synonymous	G	C	NM_001108484	Nomo1
chr1	104133777	synonymous	C	T	NM_001009519	Vom1r70
chr1	104134517	non-synonymous	C	T	NM_001009519	Vom1r70
chr1	105794522	non-synonymous	C	A	NM_138529	Nav2
chr1	108078723	non-synonymous	G	T	NM_053427	Slc17a6
chr1	113937322	synonymous	G	A	NM_017295	Gabra5
chr1	115302298	synonymous	A	C	NM_001107517	Cyfip1
chr1	115491131	synonymous	T	C	NM_001107520	Herc2
chr1	115508600	non-synonymous	C	T	NM_001107520	Herc2
chr1	115518686	synonymous	A	C	NM_001107520	Herc2
chr1	115556569	synonymous	C	T	NM_001107520	Herc2
chr1	115563246	synonymous	T	G	NM_001107520	Herc2
chr1	115602981	synonymous	G	T	NM_001107520	Herc2
chr1	115619745	synonymous	C	T	NM_001107520	Herc2
chr1	115619756	non-synonymous	T	C	NM_001107520	Herc2
chr1	115632647	synonymous	T	C	NM_001107520	Herc2
chr1	115643107	synonymous	T	G	NM_001107520	Herc2
chr1	124237733	synonymous	C	G	NM_001170562	Peg12
chr1	124237856	synonymous	G	A	NM_001170562	Peg12
chr1	125883728	synonymous	A	G	NM_001109147	Klf13
chr1	126145204	non-synonymous	G	A	NM_001037734	Trpm1
chr1	126148558	synonymous	C	T	NM_001037734	Trpm1
chr1	126208023	synonymous	A	G	NM_001037734	Trpm1
chr1	126279540	synonymous	A	G	NM_001100846	Mtmr10
chr1	126279549	synonymous	C	T	NM_001100846	Mtmr10
chr1	126282090	synonymous	T	C	NM_001100846	Mtmr10
chr1	126282242	synonymous	T	C	NM_001100846	Mtmr10
chr1	126317483	synonymous	G	A	NM_001191633	Fan1
chr1	126324289	synonymous	G	A	NM_001106340	Mphosph10
chr1	126335912	synonymous	G	A	NM_001106340	Mphosph10
chr1	126335984	synonymous	G	A	NM_001106340	Mphosph10
chr1	126336017	synonymous	C	T	NM_001106340	Mphosph10
chr1	126348556	non-synonymous	C	G	NM_001106341	Mcee
chr1	126771034	non-synonymous	A	G	NM_001173527	Ndnl2
chr1	126771464	non-synonymous	C	T	NM_001173527	Ndnl2
chr1	126771715	non-synonymous	G	A	NM_001173527	Ndnl2
chr1	129760491	synonymous	A	C	NM_001134858	Synm
chr1	129761430	synonymous	G	T	NM_001134858	Synm
chr1	129762805	non-synonymous	T	G	NM_001134858	Synm
chr1	129763028	non-synonymous	T	C	NM_001134858	Synm
chr1	130038339	synonymous	G	A	NM_052807	Igf1r
chr1	130217772	synonymous	G	A	NM_052807	Igf1r
chr1	130217907	synonymous	G	A	NM_052807	Igf1r
chr1	134489039	synonymous	G	A	NM_001191625	Mctp2
chr1	134500368	synonymous	C	T	NM_001191625	Mctp2
chr1	135824141	synonymous	C	T	NM_001107523	Chd2
chr1	136821240	synonymous	A	T	NM_177481	Slco3a1
chr1	136861705	synonymous	G	A	NM_177481	Slco3a1
chr1	138129921	synonymous	A	G	NM_001106271	Akap13
chr1	138170818	non-synonymous	C	G	NM_001106271	Akap13
chr1	138171165	non-synonymous	G	A	NM_001106271	Akap13
chr1	138172573	non-synonymous	A	G	NM_001106271	Akap13
chr1	138173036	synonymous	A	G	NM_001106271	Akap13
chr1	138261615	synonymous	C	T	NM_001106271	Akap13
chr1	138294358	synonymous	A	G	NM_001106271	Akap13
chr1	138306329	non-synonymous	A	G	NM_001106271	Akap13
chr1	138335430	non-synonymous	C	G	NM_001039006	Klhl25
chr1	141445618	synonymous	G	A	NM_001013068	Mrpl46
chr1	141450608	synonymous	G	A	NM_001013068	Mrpl46
chr1	141507933	synonymous	C	T	NM_001037194	Det1
chr1	141797468	synonymous	A	G	NM_001008559	Hapln3
chr1	142144164	non-synonymous	T	G	NM_053528	Polg
chr1	142144499	synonymous	T	C	NM_053528	Polg
chr1	142294428	synonymous	T	C	NM_183053	Rhcg
chr1	142425067	non-synonymous	A	G	NM_013094	Plin1
chr1	142436906	synonymous	G	A	NM_053487	Pex11a
chr1	142437164	synonymous	C	T	NM_053487	Pex11a
chr1	142437217	synonymous	T	G	NM_053487	Pex11a
chr1	142449732	synonymous	T	C	NM_001191949	Wdr93
chr1	142450731	synonymous	T	C	NM_001191949	Wdr93
chr1	142474722	synonymous	G	T	NM_001191949	Wdr93
chr1	142475794	synonymous	G	C	NM_001191949	Wdr93
chr1	142475824	synonymous	A	C	NM_001191949	Wdr93
chr1	142477449	synonymous	A	C	NM_001191949	Wdr93
chr1	142479049	synonymous	A	G	NM_001191949	Wdr93
chr1	142479184	synonymous	A	G	NM_001191949	Wdr93
chr1	142488459	synonymous	C	T	NM_001191949	Wdr93
chr1	142511933	synonymous	T	G	NM_001106273	Mesp2
chr1	142512344	synonymous	G	C	NM_001106273	Mesp2
chr1	142512429	non-synonymous	A	T	NM_001106273	Mesp2
chr1	142526953	non-synonymous	C	G	NM_031012	Anpep
chr1	142540501	synonymous	G	A	NM_031012	Anpep
chr1	143053245	non-synonymous	T	C	NM_001107529	Prc1
chr1	143053250	non-synonymous	A	C	NM_001107529	Prc1
chr1	143077275	synonymous	T	C	NM_001037647	Unc45a
chr1	143080307	synonymous	G	A	NM_001037647	Unc45a
chr1	143108846	synonymous	C	T	NM_001107527	Man2a2
chr1	143111964	synonymous	C	T	NM_001107527	Man2a2
chr1	143133479	synonymous	G	A	NM_001108488	Fes
chr1	143139626	synonymous	A	G	NM_019331	Furin
chr1	143499042	synonymous	A	G	NM_001108489	Iqgap1
chr1	143509331	synonymous	G	A	NM_001108489	Iqgap1
chr1	143521045	non-synonymous	C	A	NM_001108489	Iqgap1
chr1	143664387	synonymous	G	A	NM_001107525	Wdr73
chr1	143664512	non-synonymous	C	G	NM_001107525	Wdr73
chr1	143671605	synonymous	T	C	NM_001107525	Wdr73
chr1	143850889	synonymous	G	A	NM_001191895	Alpk3
chr1	143852011	synonymous	T	C	NM_001191895	Alpk3
chr1	143863171	synonymous	G	A	NM_001191895	Alpk3
chr1	143863834	synonymous	A	G	NM_001191895	Alpk3
chr1	143863853	non-synonymous	G	A	NM_001191895	Alpk3
chr1	143864494	synonymous	C	T	NM_001191895	Alpk3
chr1	143934960	synonymous	T	C	NM_053863	Slc28a1
chr1	144260026	synonymous	A	G	NM_001193275	LOC100360933
chr1	144311876	non-synonymous	A	G	NM_001191627	Fsd2
chr1	144323042	non-synonymous	C	G	NM_001191627	Fsd2
chr1	144325291	non-synonymous	C	T	NM_001191627	Fsd2
chr1	144327217	synonymous	C	T	NM_001191627	Fsd2
chr1	144336210	synonymous	G	A	NM_001191627	Fsd2
chr1	144345876	synonymous	C	T	NM_001130728	Whamm
chr1	144371488	synonymous	T	C	NM_001130728	Whamm
chr1	144373445	non-synonymous	A	G	NM_001130728	Whamm
chr1	144391614	synonymous	T	C	NM_053309	Homer2
chr1	144556393	synonymous	G	A	NM_001011932	Btbd1
chr1	144569681	non-synonymous	C	T	NM_001011932	Btbd1
chr1	144580113	synonymous	G	A	NM_001011932	Btbd1
chr1	144634001	synonymous	C	A	NM_001108490	Tm6sf1
chr1	144636396	non-synonymous	A	G	NM_001108490	Tm6sf1
chr1	145381686	non-synonymous	A	G	NM_001107533	Adamtsl3
chr1	145392997	synonymous	G	A	NM_001107533	Adamtsl3
chr1	145422469	synonymous	T	C	NM_001107533	Adamtsl3
chr1	145525119	non-synonymous	C	T	NM_001106277	Saxo2
chr1	145581035	synonymous	G	A	NM_001107534	Eftud1
chr1	146665099	synonymous	G	A	NM_001170432	Tmc3
chr1	146728319	non-synonymous	G	T	NM_001105749	Il16
chr1	147421319	synonymous	A	G	NM_012781	Arnt2
chr1	151565346	non-synonymous	C	T	NM_133419	Dkc1
chr1	155796060	non-synonymous	T	A	NM_001099512	Vom2r43
chr1	155796534	non-synonymous	A	G	NM_001099512	Vom2r43
chr1	155799885	non-synonymous	T	G	NM_001099512	Vom2r43
chr1	155801186	synonymous	G	T	NM_001099512	Vom2r43
chr1	155801410	non-synonymous	T	C	NM_001099512	Vom2r43
chr1	155802424	non-synonymous	G	T	NM_001099512	Vom2r43
chr1	155867771	non-synonymous	C	T	NM_001000540	Olr12
chr1	156405602	synonymous	G	A	NM_001000693	Olr24
chr1	156435446	synonymous	A	G	NM_001000692	Olr25
chr1	156435948	non-synonymous	G	A	NM_001000692	Olr25
chr1	156436179	non-synonymous	A	G	NM_001000692	Olr25
chr1	156480781	non-synonymous	A	G	NM_001000936	Olr27
chr1	156480791	non-synonymous	C	A	NM_001000936	Olr27
chr1	156480956	non-synonymous	C	T	NM_001000936	Olr27
chr1	156480957	synonymous	C	T	NM_001000936	Olr27
chr1	156481023	synonymous	A	G	NM_001000936	Olr27
chr1	156481043	non-synonymous	G	T	NM_001000936	Olr27
chr1	156481106	non-synonymous	A	C	NM_001000936	Olr27
chr1	156517755	non-synonymous	T	C	NM_001000691	Olr29
chr1	156517758	non-synonymous	A	G	NM_001000691	Olr29
chr1	156517963	non-synonymous	G	T	NM_001000691	Olr29
chr1	156518559	non-synonymous	T	C	NM_001000691	Olr29
chr1	156569555	non-synonymous	C	A	NM_001000690	Olr32
chr1	156569600	non-synonymous	A	C	NM_001000690	Olr32
chr1	156569733	synonymous	G	T	NM_001000690	Olr32
chr1	156569927	non-synonymous	C	A	NM_001000690	Olr32
chr1	156570427	non-synonymous	T	C	NM_001000690	Olr32
chr1	156570431	non-synonymous	T	A	NM_001000690	Olr32
chr1	156688228	synonymous	T	G	NM_057185	Folh1
chr1	156689519	synonymous	C	T	NM_057185	Folh1
chr1	156702835	synonymous	A	G	NM_057185	Folh1
chr1	156702843	non-synonymous	T	C	NM_057185	Folh1
chr1	157265437	synonymous	C	T	NM_053524	Nox4
chr1	157407330	synonymous	A	G	NM_001107535	Tyr
chr1	157407398	non-synonymous	C	T	NM_001107535	Tyr
chr1	157535447	synonymous	C	A	NM_017012	Grm5
chr1	157535783	synonymous	T	G	NM_017012	Grm5
chr1	157749940	synonymous	G	A	NM_017012	Grm5
chr1	158041458	synonymous	G	A	NM_017012	Grm5
chr1	158095061	synonymous	G	C	NM_017012	Grm5
chr1	160038295	synonymous	A	G	NM_001007691	Prss23
chr1	160038616	synonymous	A	G	NM_001007691	Prss23
chr1	160038731	non-synonymous	C	A	NM_001007691	Prss23
chr1	160166793	synonymous	C	T	NM_001108491	Me3
chr1	160358575	synonymous	A	C	NM_001108491	Me3
chr1	160391051	non-synonymous	C	T	NM_001014021	Ccdc81
chr1	160394839	synonymous	T	C	NM_001014021	Ccdc81
chr1	160397895	synonymous	A	G	NM_001014021	Ccdc81
chr1	162511646	synonymous	A	G	NM_001106280	Tmem126b
chr1	162513842	synonymous	C	T	NM_001106280	Tmem126b
chr1	162534538	non-synonymous	A	G	NM_001011557	Tmem126a
chr1	162541937	non-synonymous	C	T	NM_001271791	Crebzf
chr1	163213339	synonymous	G	T	NM_022282	Dlg2
chr1	163651617	non-synonymous	G	T	NM_001024885	Ccdc90b
chr1	163920127	non-synonymous	G	A	NM_001126294	Ddias
chr1	163920162	synonymous	G	A	NM_001126294	Ddias
chr1	163920373	non-synonymous	T	C	NM_001126294	Ddias
chr1	163920558	synonymous	A	G	NM_001126294	Ddias
chr1	163920889	non-synonymous	A	G	NM_001126294	Ddias
chr1	163920897	synonymous	C	T	NM_001126294	Ddias
chr1	163921472	non-synonymous	G	A	NM_001126294	Ddias
chr1	163921829	non-synonymous	T	C	NM_001126294	Ddias
chr1	163980185	synonymous	T	C	NM_001106281	Prcp
chr1	163980279	non-synonymous	G	A	NM_001106281	Prcp
chr1	163982412	non-synonymous	A	G	NM_001106281	Prcp
chr1	164164312	non-synonymous	C	G	NM_001109150	Fam181b
chr1	167733352	synonymous	C	T	NM_001191628	Tenm4
chr1	167894815	synonymous	G	A	NM_001191628	Tenm4
chr1	167961957	synonymous	C	T	NM_001191628	Tenm4
chr1	167965689	synonymous	G	A	NM_001191628	Tenm4
chr1	167965857	synonymous	T	C	NM_001191628	Tenm4
chr1	168081489	synonymous	G	A	NM_001191628	Tenm4
chr1	168082572	synonymous	C	T	NM_001191628	Tenm4
chr1	168556135	synonymous	A	G	NM_001034127	Alg8
chr1	168560641	non-synonymous	G	A	NM_001034127	Alg8
chr1	168568166	non-synonymous	G	A	NM_001034127	Alg8
chr1	168709713	synonymous	T	A	NM_001191629	Ints4
chr1	169078826	synonymous	C	A	NM_017198	Pak1
chr1	169249912	synonymous	G	A	NM_153473	Myo7a
chr1	169321413	synonymous	C	T	NM_134461	Capn5
chr1	169525848	non-synonymous	T	C	NM_001009965	Tsku
chr1	169880573	synonymous	A	G	NM_001191630	Prkrir
chr1	170012842	synonymous	A	G	NM_080401	Wnt11
chr1	170012852	non-synonymous	C	T	NM_080401	Wnt11
chr1	170248996	synonymous	T	C	NM_001107536	Uvrag
chr1	170429145	synonymous	A	C	NM_017204	Map6
chr1	170429195	non-synonymous	A	T	NM_017204	Map6
chr1	170429206	non-synonymous	G	T	NM_017204	Map6
chr1	170429216	non-synonymous	G	C	NM_017204	Map6
chr1	170430480	synonymous	A	C	NM_017204	Map6
chr1	170763655	synonymous	G	A	NM_012910	Arrb1
chr1	171225593	non-synonymous	T	C	NM_001107537	Chrdl2
chr1	171225688	synonymous	C	T	NM_001107537	Chrdl2
chr1	171228516	non-synonymous	C	T	NM_001107537	Chrdl2
chr1	171504343	synonymous	C	T	NM_198775	P4ha3
chr1	171550952	synonymous	T	C	NM_001191838	Ppme1
chr1	171665188	synonymous	A	T	NM_001191602	C2cd3
chr1	172228157	non-synonymous	A	G	NM_017255	P2ry2
chr1	172593765	non-synonymous	C	G	NM_001191560	Atg16l2
chr1	172594945	synonymous	C	T	NM_001191560	Atg16l2
chr1	172647322	synonymous	G	A	NM_001013069	Stard10
chr1	172809236	synonymous	A	T	NM_001270604	Pde2a
chr1	172858136	non-synonymous	G	T	NM_198735	Art2b
chr1	172858175	non-synonymous	C	T	NM_198735	Art2b
chr1	172859982	non-synonymous	C	T	NM_198735	Art2b
chr1	172859983	non-synonymous	G	A	NM_198735	Art2b
chr1	172860043	non-synonymous	G	C	NM_198735	Art2b
chr1	172860060	non-synonymous	T	G	NM_198735	Art2b
chr1	172860075	non-synonymous	T	G	NM_198735	Art2b
chr1	172860083	synonymous	T	C	NM_198735	Art2b
chr1	172860086	synonymous	A	T	NM_198735	Art2b
chr1	172860221	synonymous	G	A	NM_198735	Art2b
chr1	172860285	non-synonymous	G	C	NM_198735	Art2b
chr1	172860351	non-synonymous	C	A	NM_198735	Art2b
chr1	172860433	non-synonymous	G	T	NM_198735	Art2b
chr1	173105735	synonymous	A	G	NM_001106283	Folr2
chr1	173281606	synonymous	T	A	NM_053374	Il18bp
chr1	173323058	synonymous	A	G	NM_001107540	Rnf121
chr1	173383141	synonymous	G	A	NM_001013039	Art5
chr1	173397467	synonymous	T	C	NM_022639	Chrna10
chr1	173472291	synonymous	T	A	NM_031074	Nup98
chr1	173481140	non-synonymous	T	C	NM_031074	Nup98
chr1	173521821	synonymous	C	T	NM_053895	Pgap2
chr1	173525685	synonymous	G	A	NM_001037195	Rhog
chr1	173791737	synonymous	T	A	NM_001000127	Olr40
chr1	173846434	non-synonymous	C	T	NM_001000126	Olr41
chr1	173846712	non-synonymous	A	C	NM_001000126	Olr41
chr1	173846984	synonymous	A	T	NM_001000126	Olr41
chr1	173847253	non-synonymous	T	C	NM_001000126	Olr41
chr1	173917518	synonymous	T	C	NM_001000125	Olr44
chr1	173933934	synonymous	T	C	NM_001000124	Olr45
chr1	173934243	synonymous	T	C	NM_001000124	Olr45
chr1	173944285	synonymous	T	C	NM_001001001	Olr46
chr1	173944683	synonymous	T	C	NM_001001001	Olr46
chr1	173944944	synonymous	T	C	NM_001001001	Olr46
chr1	173972367	synonymous	C	T	NM_001000122	Olr48
chr1	174053629	non-synonymous	G	A	NM_001000542	Olr63
chr1	174060686	non-synonymous	G	A	NM_001001022	Olr61
chr1	174083802	non-synonymous	G	A	NM_173293	Olr59
chr1	174084151	non-synonymous	T	C	NM_173293	Olr59
chr1	174145944	non-synonymous	C	T	NM_001001008	Olr53
chr1	174146054	non-synonymous	A	C	NM_001001008	Olr53
chr1	174146075	synonymous	C	T	NM_001001008	Olr53
chr1	174146210	synonymous	G	A	NM_001001008	Olr53
chr1	174146418	non-synonymous	A	G	NM_001001008	Olr53
chr1	174146613	non-synonymous	C	T	NM_001001008	Olr53
chr1	174146617	non-synonymous	T	C	NM_001001008	Olr53
chr1	174146620	non-synonymous	C	T	NM_001001008	Olr53
chr1	174146759	synonymous	T	C	NM_001001008	Olr53
chr1	174190334	synonymous	A	T	NM_001000131	Olr50
chr1	174190952	synonymous	C	T	NM_001000131	Olr50
chr1	174204650	synonymous	T	C	NM_001000132	Olr49
chr1	174204863	synonymous	T	C	NM_001000132	Olr49
chr1	174205063	non-synonymous	C	T	NM_001000132	Olr49
chr1	174235902	synonymous	A	C	NM_001000130	Olr56
chr1	174292604	non-synonymous	T	C	NM_001001279	Olr67
chr1	174292830	synonymous	C	G	NM_001001279	Olr67
chr1	174292865	non-synonymous	C	T	NM_001001279	Olr67
chr1	174351105	non-synonymous	C	T	NM_001001284	Olr72
chr1	174379841	non-synonymous	T	G	NM_001001281	Olr75
chr1	174379963	synonymous	A	C	NM_001001281	Olr75
chr1	174380156	non-synonymous	C	T	NM_001001281	Olr75
chr1	174380164	synonymous	C	T	NM_001001281	Olr75
chr1	174380306	non-synonymous	T	G	NM_001001281	Olr75
chr1	174467608	non-synonymous	A	G	NM_001001271	Olr81
chr1	174482703	non-synonymous	T	G	NM_001001282	Olr82
chr1	174483036	non-synonymous	G	A	NM_001001282	Olr82
chr1	174483097	non-synonymous	G	A	NM_001001282	Olr82
chr1	174483113	synonymous	G	A	NM_001001282	Olr82
chr1	174500878	synonymous	C	T	NM_001000136	Olr83
chr1	174501041	non-synonymous	T	G	NM_001000136	Olr83
chr1	174501151	synonymous	T	C	NM_001000136	Olr83
chr1	174501220	synonymous	T	C	NM_001000136	Olr83
chr1	174501241	synonymous	G	A	NM_001000136	Olr83
chr1	174501352	synonymous	T	C	NM_001000136	Olr83
chr1	174522776	non-synonymous	G	T	NM_001000138	Olr85
chr1	174564480	non-synonymous	C	T	NM_001000543	Olr87
chr1	174565162	synonymous	A	T	NM_001000543	Olr87
chr1	174620673	synonymous	C	T	NM_001000139	Olr91
chr1	174628176	synonymous	A	G	NM_001000140	Olr92
chr1	174628268	non-synonymous	T	C	NM_001000140	Olr92
chr1	174628511	non-synonymous	T	G	NM_001000140	Olr92
chr1	174637749	non-synonymous	C	G	NM_001000141	Olr93
chr1	174643179	non-synonymous	T	C	NM_001001023	Olr94
chr1	174643188	non-synonymous	C	A	NM_001001023	Olr94
chr1	174643197	non-synonymous	G	T	NM_001001023	Olr94
chr1	174643278	non-synonymous	C	T	NM_001001023	Olr94
chr1	174643300	non-synonymous	G	A	NM_001001023	Olr94
chr1	174643340	synonymous	T	C	NM_001001023	Olr94
chr1	174643361	synonymous	C	T	NM_001001023	Olr94
chr1	174643405	non-synonymous	T	C	NM_001001023	Olr94
chr1	174643498	non-synonymous	G	A	NM_001001023	Olr94
chr1	174643536	non-synonymous	C	A	NM_001001023	Olr94
chr1	174643564	non-synonymous	C	A	NM_001001023	Olr94
chr1	174643574	synonymous	A	G	NM_001001023	Olr94
chr1	174643665	non-synonymous	C	T	NM_001001023	Olr94
chr1	174643775	non-synonymous	G	C	NM_001001023	Olr94
chr1	174643791	non-synonymous	A	G	NM_001001023	Olr94
chr1	174643796	synonymous	A	G	NM_001001023	Olr94
chr1	174643815	non-synonymous	G	A	NM_001001023	Olr94
chr1	174643849	non-synonymous	G	A	NM_001001023	Olr94
chr1	174651376	synonymous	T	C	NM_001001024	Olr95
chr1	174651567	synonymous	A	G	NM_001001024	Olr95
chr1	174651568	synonymous	G	A	NM_001001024	Olr95
chr1	174651635	non-synonymous	G	A	NM_001001024	Olr95
chr1	174651796	synonymous	T	G	NM_001001024	Olr95
chr1	174652051	synonymous	T	G	NM_001001024	Olr95
chr1	174662115	synonymous	C	T	NM_001001025	Olr96
chr1	174662159	non-synonymous	C	T	NM_001001025	Olr96
chr1	174662178	synonymous	A	G	NM_001001025	Olr96
chr1	174662817	non-synonymous	C	G	NM_001001025	Olr96
chr1	174691163	synonymous	A	T	NM_001000143	Olr98
chr1	174691460	synonymous	A	C	NM_001000143	Olr98
chr1	174691478	synonymous	T	G	NM_001000143	Olr98
chr1	174691523	non-synonymous	T	G	NM_001000143	Olr98
chr1	174780887	non-synonymous	C	T	NM_001000147	Olr106
chr1	174781028	non-synonymous	G	A	NM_001000147	Olr106
chr1	174781448	synonymous	A	G	NM_001000147	Olr106
chr1	174860933	non-synonymous	A	C	NM_001000150	Olr112
chr1	174861100	synonymous	A	G	NM_001000150	Olr112
chr1	174861199	non-synonymous	G	T	NM_001000150	Olr112
chr1	174861360	non-synonymous	T	C	NM_001000150	Olr112
chr1	174892691	synonymous	G	A	NM_001000152	Olr115
chr1	174893075	synonymous	A	G	NM_001000152	Olr115
chr1	174960851	synonymous	A	G	NM_001000153	Olr119
chr1	174961343	non-synonymous	C	A	NM_001000153	Olr119
chr1	174968911	non-synonymous	A	G	NM_001000154	Olr120
chr1	174979844	non-synonymous	G	A	NM_001000155	Olr121
chr1	174980052	non-synonymous	A	T	NM_001000155	Olr121
chr1	174991405	non-synonymous	G	C	NM_001000156	Olr122
chr1	175013378	synonymous	T	C	NM_001000157	Olr124
chr1	175013452	non-synonymous	G	T	NM_001000157	Olr124
chr1	175029681	non-synonymous	G	A	NM_001000740	Olr125
chr1	175043177	synonymous	A	G	NM_001000158	Olr126
chr1	175043225	synonymous	G	A	NM_001000158	Olr126
chr1	175043267	synonymous	C	T	NM_001000158	Olr126
chr1	175043274	non-synonymous	G	A	NM_001000158	Olr126
chr1	175043339	synonymous	A	T	NM_001000158	Olr126
chr1	175043366	synonymous	G	A	NM_001000158	Olr126
chr1	175043549	synonymous	A	G	NM_001000158	Olr126
chr1	175043585	synonymous	T	C	NM_001000158	Olr126
chr1	175043676	non-synonymous	A	G	NM_001000158	Olr126
chr1	175043830	non-synonymous	C	G	NM_001000158	Olr126
chr1	175065137	synonymous	G	A	NM_001001026	Olr127
chr1	175065144	synonymous	A	G	NM_001001026	Olr127
chr1	175065177	synonymous	G	A	NM_001001026	Olr127
chr1	175065198	synonymous	G	A	NM_001001026	Olr127
chr1	175065252	synonymous	A	G	NM_001001026	Olr127
chr1	175065660	synonymous	T	C	NM_001001026	Olr127
chr1	175065717	synonymous	G	T	NM_001001026	Olr127
chr1	175065741	synonymous	A	T	NM_001001026	Olr127
chr1	175087798	synonymous	G	A	NM_001000159	Olr128
chr1	175087964	non-synonymous	A	G	NM_001000159	Olr128
chr1	175088134	synonymous	A	G	NM_001000159	Olr128
chr1	175088185	synonymous	C	T	NM_001000159	Olr128
chr1	175098907	synonymous	C	A	NM_001111269	LOC689064
chr1	175098928	synonymous	C	T	NM_001111269	LOC689064
chr1	175098956	non-synonymous	C	G	NM_001111269	LOC689064
chr1	175104490	synonymous	T	C	NM_198776	Hbb-b1
chr1	175164879	non-synonymous	T	C	NM_001024805	Hbe2
chr1	175164884	synonymous	A	G	NM_001024805	Hbe2
chr1	175165305	synonymous	G	T	NM_001024805	Hbe2
chr1	175165358	non-synonymous	C	T	NM_001024805	Hbe2
chr1	175165380	synonymous	G	A	NM_001024805	Hbe2
chr1	175193608	non-synonymous	T	C	NM_001001027	Olr129
chr1	175194026	non-synonymous	T	A	NM_001001027	Olr129
chr1	175194230	non-synonymous	G	A	NM_001001027	Olr129
chr1	175194234	synonymous	G	A	NM_001001027	Olr129
chr1	175202802	synonymous	G	A	NM_001001272	Olr130
chr1	175271753	non-synonymous	G	A	NM_001001288	Olr135
chr1	175284460	synonymous	C	T	NM_001000160	Olr136
chr1	175284803	non-synonymous	C	T	NM_001000160	Olr136
chr1	175335513	synonymous	A	C	NM_001000161	Olr139
chr1	175336137	synonymous	C	A	NM_001000161	Olr139
chr1	175336209	synonymous	T	C	NM_001000161	Olr139
chr1	175336274	non-synonymous	G	A	NM_001000161	Olr139
chr1	175358916	non-synonymous	C	T	NM_001000162	Olr140
chr1	175358990	non-synonymous	G	C	NM_001000162	Olr140
chr1	175359140	non-synonymous	T	A	NM_001000162	Olr140
chr1	175359156	synonymous	C	T	NM_001000162	Olr140
chr1	175359230	non-synonymous	T	G	NM_001000162	Olr140
chr1	175363495	synonymous	G	A	NM_001001274	Olr141
chr1	175379213	synonymous	G	A	NM_001000544	Olr142
chr1	175390563	synonymous	C	T	NM_001000163	Olr143
chr1	175390767	non-synonymous	C	T	NM_001000163	Olr143
chr1	175397409	non-synonymous	C	T	NM_001000164	Olr144
chr1	175397426	synonymous	G	A	NM_001000164	Olr144
chr1	175397450	synonymous	G	A	NM_001000164	Olr144
chr1	175417083	synonymous	A	G	NM_001000545	Olr145
chr1	175417276	non-synonymous	C	A	NM_001000545	Olr145
chr1	175417414	non-synonymous	C	T	NM_001000545	Olr145
chr1	175417483	non-synonymous	G	A	NM_001000545	Olr145
chr1	175417767	synonymous	G	A	NM_001000545	Olr145
chr1	175467725	non-synonymous	A	G	NM_001077678	RGD1562433
chr1	175480164	synonymous	G	A	NM_001107543	Ubqln3
chr1	175481298	synonymous	C	T	NM_001107543	Ubqln3
chr1	175489546	synonymous	A	G	NM_001013899	Ubqlnl
chr1	175490032	synonymous	T	C	NM_001013899	Ubqlnl
chr1	175495340	synonymous	A	G	NM_001106287	RGD1310717
chr1	175512656	synonymous	A	G	NM_001000166	Olr149
chr1	175513015	non-synonymous	G	A	NM_001000166	Olr149
chr1	175513023	non-synonymous	C	T	NM_001000166	Olr149
chr1	175513036	non-synonymous	T	C	NM_001000166	Olr149
chr1	175525981	synonymous	G	A	NM_001000739	Olr150
chr1	175526680	synonymous	G	A	NM_001000739	Olr150
chr1	175562137	non-synonymous	G	A	NM_001170461	Trim6
chr1	175562298	synonymous	G	A	NM_001170461	Trim6
chr1	175587997	synonymous	T	G	NM_001014023	Trim5
chr1	175588000	synonymous	G	A	NM_001014023	Trim5
chr1	175592652	non-synonymous	C	T	NM_001014023	Trim5
chr1	175592655	non-synonymous	A	T	NM_001014023	Trim5
chr1	175595737	synonymous	C	T	NM_001014023	Trim5
chr1	175702393	non-synonymous	G	A	NM_001000167	Olr153
chr1	175702451	synonymous	C	T	NM_001000167	Olr153
chr1	175702536	non-synonymous	C	T	NM_001000167	Olr153
chr1	175703007	synonymous	C	T	NM_001000167	Olr153
chr1	175703321	synonymous	G	A	NM_001000167	Olr153
chr1	175976741	non-synonymous	C	A	NM_001000174	Olr168
chr1	175976998	synonymous	A	G	NM_001000174	Olr168
chr1	175977048	non-synonymous	G	A	NM_001000174	Olr168
chr1	175977320	non-synonymous	T	C	NM_001000174	Olr168
chr1	175977338	non-synonymous	T	A	NM_001000174	Olr168
chr1	175996956	synonymous	G	A	NM_001000175	Olr170
chr1	175996974	synonymous	G	A	NM_001000175	Olr170
chr1	176035585	non-synonymous	G	A	NM_001000176	Olr171
chr1	176035847	non-synonymous	C	T	NM_001000176	Olr171
chr1	176043687	non-synonymous	G	C	NM_001000177	Olr172
chr1	176504675	non-synonymous	G	A	NM_001000241	Olr307
chr1	176504846	non-synonymous	T	G	NM_001000241	Olr307
chr1	176504879	synonymous	C	T	NM_001000241	Olr307
chr1	176504956	synonymous	C	T	NM_001000241	Olr307
chr1	176505236	non-synonymous	A	C	NM_001000241	Olr307
chr1	176505533	non-synonymous	G	A	NM_001000241	Olr307
chr1	176857532	synonymous	A	G	NM_001000949	Olr179
chr1	176868489	non-synonymous	C	T	NM_001000180	Olr180
chr1	176894466	synonymous	A	G	NM_001001030	Olr181
chr1	176894523	synonymous	G	A	NM_001001030	Olr181
chr1	176894591	non-synonymous	A	T	NM_001001030	Olr181
chr1	176894675	non-synonymous	C	T	NM_001001030	Olr181
chr1	176905075	synonymous	G	A	NM_001000181	Olr183
chr1	176905136	non-synonymous	C	T	NM_001000181	Olr183
chr1	176915796	non-synonymous	C	A	NM_001000182	Olr184
chr1	176916013	synonymous	G	A	NM_001000182	Olr184
chr1	176916215	non-synonymous	A	C	NM_001000182	Olr184
chr1	176916403	synonymous	C	T	NM_001000182	Olr184
chr1	176916523	synonymous	T	G	NM_001000182	Olr184
chr1	176916567	non-synonymous	C	T	NM_001000182	Olr184
chr1	176916647	non-synonymous	C	T	NM_001000182	Olr184
chr1	176925634	synonymous	T	C	NM_001000183	Olr185
chr1	176925876	synonymous	G	A	NM_001000183	Olr185
chr1	176925931	non-synonymous	G	A	NM_001000183	Olr185
chr1	176926038	synonymous	G	T	NM_001000183	Olr185
chr1	176926247	non-synonymous	G	A	NM_001000183	Olr185
chr1	176926494	synonymous	A	G	NM_001000183	Olr185
chr1	176926500	synonymous	G	A	NM_001000183	Olr185
chr1	176932267	synonymous	G	A	NM_001001031	Olr186
chr1	176932436	non-synonymous	A	G	NM_001001031	Olr186
chr1	176932474	synonymous	C	T	NM_001001031	Olr186
chr1	176932598	non-synonymous	G	C	NM_001001031	Olr186
chr1	176932603	synonymous	C	T	NM_001001031	Olr186
chr1	176932604	non-synonymous	A	G	NM_001001031	Olr186
chr1	176933044	synonymous	A	T	NM_001001031	Olr186
chr1	176959423	synonymous	A	G	NM_001001032	Olr188
chr1	176959618	synonymous	T	C	NM_001001032	Olr188
chr1	176959718	synonymous	T	C	NM_001001032	Olr188
chr1	176960029	synonymous	T	C	NM_001001032	Olr188
chr1	176966628	synonymous	G	A	NM_001000184	Olr189
chr1	176966634	synonymous	G	A	NM_001000184	Olr189
chr1	176966841	synonymous	C	T	NM_001000184	Olr189
chr1	176966896	non-synonymous	G	A	NM_001000184	Olr189
chr1	176966971	non-synonymous	A	G	NM_001000184	Olr189
chr1	176980875	synonymous	T	C	NM_001000185	Olr190
chr1	176980905	synonymous	T	C	NM_001000185	Olr190
chr1	176981148	synonymous	T	C	NM_001000185	Olr190
chr1	176981445	synonymous	T	C	NM_001000185	Olr190
chr1	176981641	non-synonymous	A	G	NM_001000185	Olr190
chr1	176981706	synonymous	T	C	NM_001000185	Olr190
chr1	177005308	non-synonymous	A	C	NM_001000549	Olr192
chr1	177005774	synonymous	A	C	NM_001000549	Olr192
chr1	177005996	synonymous	T	A	NM_001000549	Olr192
chr1	177019304	synonymous	C	A	NM_001000186	Olr193
chr1	177019433	synonymous	G	A	NM_001000186	Olr193
chr1	177019506	non-synonymous	A	G	NM_001000186	Olr193
chr1	177019526	synonymous	A	G	NM_001000186	Olr193
chr1	177019912	non-synonymous	G	T	NM_001000186	Olr193
chr1	177020105	synonymous	T	C	NM_001000186	Olr193
chr1	177020118	non-synonymous	T	A	NM_001000186	Olr193
chr1	177020126	synonymous	A	G	NM_001000186	Olr193
chr1	177020138	synonymous	G	A	NM_001000186	Olr193
chr1	177020141	synonymous	A	G	NM_001000186	Olr193
chr1	177020144	non-synonymous	T	G	NM_001000186	Olr193
chr1	177048558	synonymous	T	C	NM_001000948	Olr194
chr1	177048892	non-synonymous	A	G	NM_001000948	Olr194
chr1	177099410	non-synonymous	A	T	NM_001000188	Olr197
chr1	177117714	synonymous	G	A	NM_001001033	Olr198
chr1	177117735	non-synonymous	G	T	NM_001001033	Olr198
chr1	177117803	non-synonymous	A	G	NM_001001033	Olr198
chr1	177117852	synonymous	T	C	NM_001001033	Olr198
chr1	177117894	synonymous	C	A	NM_001001033	Olr198
chr1	177118074	synonymous	T	C	NM_001001033	Olr198
chr1	177134314	non-synonymous	C	G	NM_001001034	Olr199
chr1	177193884	non-synonymous	T	C	NM_001000550	Olr202
chr1	177390934	synonymous	A	G	NM_001006997	Smpd1
chr1	177390965	non-synonymous	T	A	NM_001006997	Smpd1
chr1	177392812	synonymous	G	C	NM_001006997	Smpd1
chr1	177402948	synonymous	C	T	NM_080478	Apbb1
chr1	177581168	non-synonymous	T	C	NM_001008346	Rrp8
chr1	177583030	non-synonymous	A	G	NM_001008346	Rrp8
chr1	177598092	non-synonymous	A	G	NM_031357	Tpp1
chr1	177603210	synonymous	G	A	NM_001107544	Dchs1
chr1	177603640	synonymous	G	A	NM_001107544	Dchs1
chr1	177612088	synonymous	A	G	NM_001107544	Dchs1
chr1	177619932	synonymous	A	G	NM_001107544	Dchs1
chr1	177747040	synonymous	T	C	NM_001000194	Olr208
chr1	177766606	non-synonymous	T	C	NM_001000736	Olr209
chr1	177766731	non-synonymous	G	A	NM_001000736	Olr209
chr1	177805259	non-synonymous	G	A	NM_001000196	Olr211
chr1	177805470	synonymous	G	T	NM_001000196	Olr211
chr1	177844736	non-synonymous	T	C	NM_001000735	Olr213
chr1	177844920	synonymous	C	T	NM_001000735	Olr213
chr1	177844985	non-synonymous	T	C	NM_001000735	Olr213
chr1	177845004	synonymous	C	T	NM_001000735	Olr213
chr1	177891442	non-synonymous	G	A	NM_001000198	Olr215
chr1	177891725	synonymous	C	G	NM_001000198	Olr215
chr1	177919252	synonymous	G	T	NM_001000199	Olr217
chr1	177919810	synonymous	A	G	NM_001000199	Olr217
chr1	177931742	synonymous	T	C	NM_001000551	Olr218
chr1	177931896	non-synonymous	G	A	NM_001000551	Olr218
chr1	177937715	synonymous	G	A	NM_001001372	Olr219
chr1	177967949	synonymous	C	G	NM_001000552	Olr220
chr1	177994149	non-synonymous	G	A	NM_001000200	Olr221
chr1	178814488	synonymous	C	T	NM_001013192	Olfml1
chr1	178930705	synonymous	A	G	NM_001100582	Ppfibp2
chr1	178970367	synonymous	A	G	NM_001014244	Cyb5r2
chr1	179048616	non-synonymous	G	A	NM_001000209	Olr235
chr1	179048902	synonymous	T	C	NM_001000209	Olr235
chr1	179049037	non-synonymous	T	A	NM_001000209	Olr235
chr1	179049087	non-synonymous	C	T	NM_001000209	Olr235
chr1	179049116	non-synonymous	C	T	NM_001000209	Olr235
chr1	179049217	synonymous	A	C	NM_001000209	Olr235
chr1	179072542	non-synonymous	G	A	NM_001000211	Olr239
chr1	179127170	non-synonymous	G	A	NM_001000734	Olr241
chr1	179127591	synonymous	C	G	NM_001000734	Olr241
chr1	179238601	non-synonymous	T	A	NM_001000215	Olr245
chr1	179238630	non-synonymous	A	G	NM_001000215	Olr245
chr1	179260575	synonymous	C	T	NM_001000216	Olr246
chr1	179260640	non-synonymous	T	C	NM_001000216	Olr246
chr1	179279592	non-synonymous	G	A	NM_001000217	Olr247
chr1	179279951	synonymous	C	T	NM_001000217	Olr247
chr1	179344794	non-synonymous	T	C	NM_001001037	Olr250
chr1	179365014	non-synonymous	G	T	NM_001000218	Olr251
chr1	179390712	non-synonymous	C	T	NM_001000219	Olr252
chr1	179391059	non-synonymous	A	G	NM_001000219	Olr252
chr1	179391328	synonymous	G	T	NM_001000219	Olr252
chr1	179391388	synonymous	G	A	NM_001000219	Olr252
chr1	179391394	non-synonymous	C	T	NM_001000219	Olr252
chr1	179391433	synonymous	T	G	NM_001000219	Olr252
chr1	179556457	synonymous	A	C	NM_001000222	Olr259
chr1	179556900	synonymous	A	G	NM_001000222	Olr259
chr1	179588700	synonymous	A	C	NM_001000946	Olr260
chr1	179589186	synonymous	G	A	NM_001000946	Olr260
chr1	179589206	non-synonymous	T	C	NM_001000946	Olr260
chr1	179604543	synonymous	C	T	NM_001000221	Olr262
chr1	179604562	non-synonymous	A	G	NM_001000221	Olr262
chr1	179604787	non-synonymous	C	G	NM_001000221	Olr262
chr1	179604906	synonymous	T	G	NM_001000221	Olr262
chr1	179604978	synonymous	C	A	NM_001000221	Olr262
chr1	179605086	synonymous	G	A	NM_001000221	Olr262
chr1	179614494	non-synonymous	A	G	NM_001000220	Olr263
chr1	179614715	synonymous	C	T	NM_001000220	Olr263
chr1	179713794	synonymous	T	G	NM_001000228	Olr267
chr1	179713846	non-synonymous	C	T	NM_001000228	Olr267
chr1	179714094	synonymous	A	G	NM_001000228	Olr267
chr1	179714095	non-synonymous	G	A	NM_001000228	Olr267
chr1	179714105	non-synonymous	G	A	NM_001000228	Olr267
chr1	179714287	non-synonymous	G	A	NM_001000228	Olr267
chr1	179751635	non-synonymous	A	G	NM_001000733	Olr268
chr1	179751962	non-synonymous	A	G	NM_001000733	Olr268
chr1	179752069	synonymous	G	A	NM_001000733	Olr268
chr1	179752177	synonymous	G	A	NM_001000733	Olr268
chr1	179806533	synonymous	A	C	NM_001000732	Olr271
chr1	179806599	synonymous	G	A	NM_001000732	Olr271
chr1	179806740	non-synonymous	A	T	NM_001000732	Olr271
chr1	179807020	non-synonymous	T	A	NM_001000732	Olr271
chr1	179807062	non-synonymous	G	A	NM_001000732	Olr271
chr1	179813139	non-synonymous	C	A	NM_001000230	Olr272
chr1	179813195	synonymous	T	A	NM_001000230	Olr272
chr1	179892082	synonymous	A	T	NM_001000227	Olr276
chr1	179892259	synonymous	C	T	NM_001000227	Olr276
chr1	179892322	synonymous	G	T	NM_001000227	Olr276
chr1	179892398	non-synonymous	A	C	NM_001000227	Olr276
chr1	179892404	non-synonymous	A	G	NM_001000227	Olr276
chr1	179892685	synonymous	A	G	NM_001000227	Olr276
chr1	180117436	synonymous	T	C	NM_001000226	Olr279
chr1	180431462	non-synonymous	A	G	NM_001001010	Olr283
chr1	180512283	non-synonymous	A	G	NM_001106291	Nlrp10
chr1	180512470	non-synonymous	C	T	NM_001106291	Nlrp10
chr1	180512867	synonymous	C	T	NM_001106291	Nlrp10
chr1	180513129	non-synonymous	A	G	NM_001106291	Nlrp10
chr1	180513142	non-synonymous	A	T	NM_001106291	Nlrp10
chr1	180513557	synonymous	G	C	NM_001106291	Nlrp10
chr1	180515442	non-synonymous	C	A	NM_001106291	Nlrp10
chr1	180515613	synonymous	G	A	NM_001106291	Nlrp10
chr1	180515634	synonymous	T	C	NM_001106291	Nlrp10
chr1	180531029	synonymous	A	G	NM_001277302	Eif3f
chr1	180720662	synonymous	A	G	NM_139112	Lmo1
chr1	181062390	synonymous	G	A	NM_001191839	Trim66
chr1	181108234	non-synonymous	A	C	NM_001191839	Trim66
chr1	181329951	non-synonymous	A	G	NM_001024287	LOC499240
chr1	181524713	synonymous	T	C	NM_001107546	Dennd5a
chr1	181534832	synonymous	A	G	NM_001107546	Dennd5a
chr1	181595030	synonymous	C	T	NM_001012358	Tmem41b
chr1	181605343	synonymous	C	T	NM_001012358	Tmem41b
chr1	181675332	synonymous	T	C	NM_001107545	Ipo7
chr1	181684952	non-synonymous	C	T	NM_001107545	Ipo7
chr1	181689977	synonymous	C	T	NM_001107545	Ipo7
chr1	181728255	synonymous	T	C	NM_001012169	Zfp143
chr1	181883489	synonymous	C	T	NM_001106288	Swap70
chr1	181949143	synonymous	A	G	NM_001134970	Sbf2
chr1	182600003	non-synonymous	A	G	NM_031544	Ampd3
chr1	182654381	non-synonymous	G	A	NM_001106286	Lyve1
chr1	182677820	synonymous	C	A	NM_001105210	Mrvi1
chr1	182849504	synonymous	C	T	NM_001100661	Ctr9
chr1	182853158	synonymous	G	A	NM_001100661	Ctr9
chr1	183887833	synonymous	T	C	NM_001107542	Usp47
chr1	184177537	synonymous	G	A	NM_182669	Micalcl
chr1	184178342	non-synonymous	A	G	NM_182669	Micalcl
chr1	184178392	synonymous	C	T	NM_182669	Micalcl
chr1	184178443	synonymous	G	C	NM_182669	Micalcl
chr1	184178618	non-synonymous	G	T	NM_182669	Micalcl
chr1	184178873	non-synonymous	A	G	NM_182669	Micalcl
chr1	184179032	non-synonymous	G	A	NM_182669	Micalcl
chr1	184179073	synonymous	A	C	NM_182669	Micalcl
chr1	184191363	non-synonymous	C	T	NM_182669	Micalcl
chr1	184192423	synonymous	G	A	NM_182669	Micalcl
chr1	184210834	non-synonymous	G	A	NM_182669	Micalcl
chr1	184371165	synonymous	A	G	NM_020656	Parva
chr1	184644484	synonymous	A	G	NM_001198589	Tead1
chr1	185118976	synonymous	G	A	NM_001014022	Btbd10
chr1	185122780	synonymous	G	A	NM_001014022	Btbd10
chr1	185183952	synonymous	T	C	NM_017044	Pth
chr1	185356896	synonymous	A	G	NM_001011933	Far1
chr1	185898916	synonymous	C	T	NM_172067	Spon1
chr1	190717797	synonymous	G	A	NM_017278	Psma1
chr1	191023857	synonymous	C	T	NM_017229	Pde3b
chr1	191043822	non-synonymous	G	T	NM_017229	Pde3b
chr1	191045399	synonymous	C	T	NM_017229	Pde3b
chr1	191045467	non-synonymous	A	C	NM_017229	Pde3b
chr1	191068761	synonymous	C	A	NM_001108499	Cyp2r1
chr1	191068766	non-synonymous	C	T	NM_001108499	Cyp2r1
chr1	191160358	synonymous	T	C	NM_017338	Calca
chr1	191323202	synonymous	T	C	NM_001106285	Insc
chr1	192079192	synonymous	G	A	NM_021663	Nucb2
chr1	192082601	non-synonymous	T	C	NM_021663	Nucb2
chr1	192235707	non-synonymous	A	G	NM_001108500	Pik3c2a
chr1	195088755	synonymous	C	T	NM_001127303	Itpripl2
chr1	195127504	non-synonymous	T	C	NM_012785	Coq7
chr1	195154532	synonymous	G	A	NM_001191950	Tmc7
chr1	195368772	non-synonymous	T	C	NM_001108501	Ccp110
chr1	195369053	synonymous	A	T	NM_001108501	Ccp110
chr1	195369240	non-synonymous	G	A	NM_001108501	Ccp110
chr1	195374196	non-synonymous	A	T	NM_001108501	Ccp110
chr1	195459153	synonymous	T	C	NM_001017463	LOC361635
chr1	196111553	non-synonymous	C	T	NM_134418	Gp2
chr1	196111555	synonymous	T	G	NM_134418	Gp2
chr1	196116148	non-synonymous	A	G	NM_134418	Gp2
chr1	196118273	non-synonymous	G	T	NM_134418	Gp2
chr1	196118825	synonymous	A	G	NM_134418	Gp2
chr1	196120334	synonymous	T	C	NM_134418	Gp2
chr1	196120338	non-synonymous	T	C	NM_134418	Gp2
chr1	196120394	synonymous	T	C	NM_134418	Gp2
chr1	196120460	synonymous	C	T	NM_134418	Gp2
chr1	196134728	synonymous	G	A	NM_017082	Umod
chr1	196139557	synonymous	T	G	NM_017082	Umod
chr1	196139973	non-synonymous	T	C	NM_017082	Umod
chr1	196150462	synonymous	A	G	NM_001013902	Pdilt
chr1	196151885	synonymous	A	G	NM_001013902	Pdilt
chr1	196185077	synonymous	G	A	NM_001014162	Acsm5
chr1	196188276	non-synonymous	T	G	NM_001014162	Acsm5
chr1	196188313	non-synonymous	G	A	NM_001014162	Acsm5
chr1	196188324	synonymous	A	G	NM_001014162	Acsm5
chr1	196188339	synonymous	A	G	NM_001014162	Acsm5
chr1	196188445	non-synonymous	A	G	NM_001014162	Acsm5
chr1	196190791	non-synonymous	G	A	NM_001014162	Acsm5
chr1	196190813	non-synonymous	G	C	NM_001014162	Acsm5
chr1	196190816	non-synonymous	G	A	NM_001014162	Acsm5
chr1	196192742	non-synonymous	T	C	NM_001014162	Acsm5
chr1	196192765	non-synonymous	C	G	NM_001014162	Acsm5
chr1	196192789	non-synonymous	A	G	NM_001014162	Acsm5
chr1	196192822	non-synonymous	A	G	NM_001014162	Acsm5
chr1	196192878	synonymous	T	C	NM_001014162	Acsm5
chr1	196193262	non-synonymous	G	A	NM_001014162	Acsm5
chr1	196193265	non-synonymous	T	G	NM_001014162	Acsm5
chr1	196193272	synonymous	C	T	NM_001014162	Acsm5
chr1	196193281	synonymous	A	G	NM_001014162	Acsm5
chr1	196193284	synonymous	C	T	NM_001014162	Acsm5
chr1	196193366	non-synonymous	G	A	NM_001014162	Acsm5
chr1	196193398	synonymous	C	T	NM_001014162	Acsm5
chr1	196193399	non-synonymous	C	A	NM_001014162	Acsm5
chr1	196199275	synonymous	C	T	NM_001014162	Acsm5
chr1	196199413	synonymous	C	T	NM_001014162	Acsm5
chr1	196199489	non-synonymous	C	T	NM_001014162	Acsm5
chr1	196201597	non-synonymous	C	T	NM_001014162	Acsm5
chr1	196229263	non-synonymous	A	T	NM_144748	Acsm2a
chr1	196241209	non-synonymous	A	G	NM_144748	Acsm2a
chr1	196266322	synonymous	G	A	NM_144748	Acsm2a
chr1	196285797	stoploss	A	G	NM_001109153	RGD1559600
chr1	196285804	synonymous	A	G	NM_001109153	RGD1559600
chr1	196285871	non-synonymous	G	A	NM_001109153	RGD1559600
chr1	196286056	synonymous	G	A	NM_001109153	RGD1559600
chr1	196286108	non-synonymous	T	C	NM_001109153	RGD1559600
chr1	196286111	non-synonymous	T	G	NM_001109153	RGD1559600
chr1	196286127	non-synonymous	G	A	NM_001109153	RGD1559600
chr1	196286158	non-synonymous	T	G	NM_001109153	RGD1559600
chr1	196301445	non-synonymous	T	C	NM_001108502	Acsm1
chr1	196306498	non-synonymous	G	A	NM_001108502	Acsm1
chr1	196329299	non-synonymous	G	C	NM_001108502	Acsm1
chr1	196371631	synonymous	G	A	NM_181695	Acsm4
chr1	196387706	synonymous	G	A	NM_181695	Acsm4
chr1	196394826	synonymous	C	T	NM_001009688	Thumpd1
chr1	196474536	synonymous	A	G	NM_033231	Acsm3
chr1	196476967	non-synonymous	C	T	NM_001191114	Eri2
chr1	196477019	non-synonymous	T	C	NM_001191114	Eri2
chr1	196549118	non-synonymous	A	G	NM_001079706	Exnef
chr1	196832322	non-synonymous	A	G	NM_031150	Zp2
chr1	197005132	non-synonymous	T	C	NM_001106293	Abca15
chr1	197005206	non-synonymous	G	A	NM_001106293	Abca15
chr1	197022069	non-synonymous	C	T	NM_001106293	Abca15
chr1	197028061	non-synonymous	A	G	NM_001106293	Abca15
chr1	197051935	synonymous	G	A	NM_001106293	Abca15
chr1	197070879	synonymous	G	A	NM_001106293	Abca15
chr1	197073815	synonymous	A	T	NM_001106293	Abca15
chr1	197073999	non-synonymous	A	G	NM_001106293	Abca15
chr1	197074020	non-synonymous	C	A	NM_001106293	Abca15
chr1	197092867	synonymous	G	A	NM_001106293	Abca15
chr1	197617729	synonymous	G	A	NM_001198653	Vwa3a
chr1	197655450	synonymous	T	C	NM_001198653	Vwa3a
chr1	197800723	non-synonymous	C	A	NM_001108503	Polr3e
chr1	197800724	synonymous	A	G	NM_001108503	Polr3e
chr1	198535250	synonymous	C	T	NM_001107548	Usp31
chr1	198539820	synonymous	A	G	NM_001107548	Usp31
chr1	198567428	synonymous	C	T	NM_001107548	Usp31
chr1	198628402	non-synonymous	A	G	NM_017046	Scnn1g
chr1	198632652	synonymous	C	T	NM_017046	Scnn1g
chr1	198649231	synonymous	T	C	NM_017046	Scnn1g
chr1	198910686	non-synonymous	A	G	NM_001033889	Cog7
chr1	198936466	synonymous	A	G	NM_012648	Scnn1b
chr1	199142143	synonymous	G	A	NM_001191603	Palb2
chr1	199187469	synonymous	T	C	NM_017100	Plk1
chr1	199196312	non-synonymous	G	C	NM_001108919	Ern2
chr1	199199939	synonymous	A	G	NM_001108919	Ern2
chr1	200261052	synonymous	T	C	NM_001100482	Slc5a11
chr1	200271287	synonymous	C	T	NM_001100482	Slc5a11
chr1	200282440	non-synonymous	G	A	NM_001100482	Slc5a11
chr1	200305467	non-synonymous	C	G	NM_001270693	Arhgap17
chr1	200305468	non-synonymous	C	G	NM_001270693	Arhgap17
chr1	200484050	synonymous	A	G	NM_019158	Aqp8
chr1	200486580	synonymous	G	A	NM_019158	Aqp8
chr1	203941905	synonymous	T	C	NM_133380	Il4r
chr1	203950957	non-synonymous	C	T	NM_133380	Il4r
chr1	204020054	non-synonymous	T	C	NM_133541	Gtf3c1
chr1	204020120	non-synonymous	T	A	NM_133541	Gtf3c1
chr1	204021754	synonymous	T	C	NM_133541	Gtf3c1
chr1	204022597	non-synonymous	T	C	NM_133541	Gtf3c1
chr1	204022653	synonymous	C	T	NM_133541	Gtf3c1
chr1	204022791	non-synonymous	A	C	NM_133541	Gtf3c1
chr1	204037257	non-synonymous	G	A	NM_133541	Gtf3c1
chr1	204037837	synonymous	A	G	NM_133541	Gtf3c1
chr1	204171605	non-synonymous	T	C	NM_001134574	LOC361646
chr1	204192221	non-synonymous	C	T	NM_001134574	LOC361646
chr1	204755226	non-synonymous	A	C	NM_001039208	Spns1
chr1	204782491	non-synonymous	T	C	NM_001007692	Nfatc2ip
chr1	204798326	synonymous	G	A	NM_001013237	Cd19
chr1	204799543	synonymous	C	T	NM_001013237	Cd19
chr1	204829176	synonymous	T	C	NM_030585	Rabep2
chr1	204839312	synonymous	G	A	NM_058213	Atp2a1
chr1	204943576	synonymous	C	T	NM_001100662	Eif3c
chr1	204979268	synonymous	T	C	NM_001109154	Apobr
chr1	204979436	non-synonymous	C	G	NM_001109154	Apobr
chr1	204979448	synonymous	G	A	NM_001109154	Apobr
chr1	204980601	non-synonymous	C	G	NM_001109154	Apobr
chr1	205103466	synonymous	T	C	NM_130411	Coro1a
chr1	205104489	non-synonymous	A	C	NM_130411	Coro1a
chr1	205176481	synonymous	T	G	NM_017347	Mapk3
chr1	205281054	synonymous	T	C	NM_001025725	Hirip3
chr1	205401859	synonymous	C	G	NM_022715	Mvp
chr1	212617968	non-synonymous	G	T	NM_001024288	Tex36
chr1	212617972	synonymous	G	A	NM_001024288	Tex36
chr1	212670030	non-synonymous	A	G	NM_001107557	Edrf1
chr1	212676526	synonymous	G	A	NM_001107557	Edrf1
chr1	212695670	synonymous	G	A	NM_001106308	Mmp21
chr1	212715956	synonymous	A	G	NM_001012068	Uros
chr1	212740890	synonymous	G	A	NM_001130039	Dhx32
chr1	212742406	synonymous	T	C	NM_001130039	Dhx32
chr1	212860379	synonymous	C	T	NM_001008347	Fank1
chr1	212878595	synonymous	C	T	NM_001008347	Fank1
chr1	212879266	synonymous	G	A	NM_001008347	Fank1
chr1	213301209	synonymous	C	G	NM_001163214	LOC100302465
chr1	213915470	synonymous	G	A	NM_001143858	Dock1
chr1	213915476	synonymous	T	C	NM_001143858	Dock1
chr1	213923607	synonymous	A	G	NM_001143858	Dock1
chr1	214321528	synonymous	T	C	NM_001143858	Dock1
chr1	214342681	synonymous	C	T	NM_001143858	Dock1
chr1	214934051	non-synonymous	C	G	NM_001271366	Mki67
chr1	214935222	non-synonymous	G	A	NM_001271366	Mki67
chr1	214938014	synonymous	G	A	NM_001271366	Mki67
chr1	214939984	non-synonymous	A	G	NM_001271366	Mki67
chr1	214940284	synonymous	C	T	NM_001271366	Mki67
chr1	214943170	non-synonymous	T	G	NM_001271366	Mki67
chr1	214943259	non-synonymous	C	G	NM_001271366	Mki67
chr1	214943284	non-synonymous	T	C	NM_001271366	Mki67
chr1	218378684	synonymous	A	G	NM_001108922	Stk32c
chr1	218485916	non-synonymous	A	G	NM_001143756	Lrrc27
chr1	218512867	synonymous	A	G	NM_001108507	Pwwp2b
chr1	218512941	non-synonymous	G	A	NM_001108507	Pwwp2b
chr1	218513008	synonymous	T	C	NM_001108507	Pwwp2b
chr1	218840089	synonymous	G	A	NM_001108923	Inpp5a
chr1	218847597	synonymous	G	A	NM_001107558	Nkx6-2
chr1	219253864	non-synonymous	T	C	NM_001107560	Tubgcp2
chr1	219256430	synonymous	C	T	NM_001107560	Tubgcp2
chr1	219262151	synonymous	C	T	NM_001107560	Tubgcp2
chr1	219515601	synonymous	A	G	NM_001106311	Paox
chr1	219547618	synonymous	T	C	NM_001000554	Olr286
chr1	219566769	synonymous	A	G	NM_173334	Olr287
chr1	219566994	synonymous	C	T	NM_173334	Olr287
chr1	219592799	synonymous	T	C	NM_001000231	Olr288
chr1	219593474	synonymous	G	A	NM_001000231	Olr288
chr1	219593506	non-synonymous	C	T	NM_001000231	Olr288
chr1	219593710	non-synonymous	T	C	NM_001000231	Olr288
chr1	219613202	synonymous	C	T	NM_001106312	Cd163l1
chr1	219613427	synonymous	G	A	NM_001106312	Cd163l1
chr1	219614184	synonymous	A	G	NM_001106312	Cd163l1
chr1	219614214	synonymous	C	T	NM_001106312	Cd163l1
chr1	219615404	non-synonymous	A	G	NM_001106312	Cd163l1
chr1	219615922	non-synonymous	T	C	NM_001106312	Cd163l1
chr1	219615962	synonymous	C	T	NM_001106312	Cd163l1
chr1	219619118	synonymous	T	C	NM_001106312	Cd163l1
chr1	219619289	synonymous	A	G	NM_001106312	Cd163l1
chr1	219749184	non-synonymous	T	C	NM_001000767	Olr289
chr1	219869623	synonymous	T	A	NM_001000234	Olr297
chr1	219936693	non-synonymous	A	C	NM_001000236	Olr299
chr1	220181352	non-synonymous	T	A	NM_001000955	Olr308
chr1	220181406	synonymous	T	C	NM_001000955	Olr308
chr1	220181502	synonymous	C	A	NM_001000955	Olr308
chr1	220181665	non-synonymous	T	C	NM_001000955	Olr308
chr1	220181834	non-synonymous	T	A	NM_001000955	Olr308
chr1	220181857	non-synonymous	A	T	NM_001000955	Olr308
chr1	220181943	synonymous	T	C	NM_001000955	Olr308
chr1	220182067	non-synonymous	A	G	NM_001000955	Olr308
chr1	220229831	non-synonymous	A	G	NM_001000242	Olr309
chr1	220230103	synonymous	A	G	NM_001000242	Olr309
chr1	220242366	non-synonymous	A	G	NM_001000765	Olr310
chr1	220269651	non-synonymous	A	G	NM_001000555	Olr311
chr1	220270086	non-synonymous	G	A	NM_001000555	Olr311
chr1	220298676	synonymous	A	G	NM_001000764	Olr312
chr1	220298889	synonymous	G	T	NM_001000764	Olr312
chr1	220299114	synonymous	T	C	NM_001000764	Olr312
chr1	220299183	synonymous	C	T	NM_001000764	Olr312
chr1	220321198	synonymous	G	C	NM_001001040	Olr313
chr1	220321200	non-synonymous	C	T	NM_001001040	Olr313
chr1	220321405	synonymous	C	A	NM_001001040	Olr313
chr1	220346002	non-synonymous	C	T	NM_001000243	Olr315
chr1	220346003	synonymous	T	C	NM_001000243	Olr315
chr1	220429294	synonymous	C	T	NM_001025058	Syce1
chr1	220523715	synonymous	T	C	NM_001108924	Odf3
chr1	220525722	synonymous	A	G	NM_001108924	Odf3
chr1	220533250	non-synonymous	A	T	NM_001100520	Ric8a
chr1	220552647	synonymous	A	G	NM_001106313	Sirt3
chr1	220575620	synonymous	A	G	NM_012786	Cox8b
chr1	220688057	non-synonymous	C	A	NM_001106314	Ifitm1
chr1	220688767	synonymous	T	C	NM_001106314	Ifitm1
chr1	220792878	non-synonymous	G	A	NM_001107562	B4galnt4
chr1	220796209	synonymous	A	G	NM_001107562	B4galnt4
chr1	220807861	synonymous	G	T	NM_001106315	Pkp3
chr1	220815114	synonymous	T	C	NM_001106315	Pkp3
chr1	220815477	synonymous	G	A	NM_001106315	Pkp3
chr1	221117604	synonymous	C	T	NM_001127540	Lmntd2
chr1	221162683	non-synonymous	T	C	NM_139093	Phrf1
chr1	221165115	non-synonymous	A	G	NM_139093	Phrf1
chr1	221167240	synonymous	C	T	NM_001033691	Irf7
chr1	221168552	non-synonymous	A	G	NM_001033691	Irf7
chr1	221177638	synonymous	A	G	NM_138525	Cdhr5
chr1	221201666	non-synonymous	T	C	NM_031801	Deaf1
chr1	221265021	synonymous	G	A	NM_001108508	Eps8l2
chr1	221292760	synonymous	T	A	NM_031811	Taldo1
chr1	221491604	synonymous	T	C	NM_031008	Ap2a2
chr1	222524200	synonymous	A	G	NM_001025420	Lsp1
chr1	222935828	synonymous	C	T	NM_012740	Th
chr1	222939540	synonymous	A	G	NM_012740	Th
chr1	223014233	synonymous	C	G	NM_031503	Ascl2
chr1	223109716	synonymous	A	G	NM_013087	Cd81
chr1	223113524	synonymous	C	T	NM_013087	Cd81
chr1	223114388	synonymous	C	T	NM_013087	Cd81
chr1	223114572	synonymous	A	G	NM_013087	Cd81
chr1	223117902	synonymous	A	G	NM_001013194	Tssc4
chr1	223154982	synonymous	G	A	NM_032073	Kcnq1
chr1	223240839	synonymous	A	G	NM_032073	Kcnq1
chr1	223542674	non-synonymous	A	G	NM_001004260	Slc22a18
chr1	223558579	non-synonymous	G	A	NM_001004260	Slc22a18
chr1	223620358	non-synonymous	G	A	NM_001106319	Cars
chr1	223639758	non-synonymous	A	G	NM_001106319	Cars
chr1	223673145	synonymous	A	G	NM_001108511	Tnfrsf26
chr1	223730449	non-synonymous	C	T	NM_001015024	Osbpl5
chr1	223740416	synonymous	T	C	NM_001015024	Osbpl5
chr1	223826807	synonymous	T	C	NM_001002288	Mrgpre
chr1	223857523	synonymous	T	G	NM_181480	Nadsyn1
chr1	224201875	synonymous	C	T	NM_133441	Shank2
chr1	224516455	synonymous	A	G	NM_001106320	Ppfia1
chr1	224565749	non-synonymous	A	G	NM_001177828	LOC100364769
chr1	224945611	non-synonymous	T	G	NM_001107565	Oraov1
chr1	224962984	non-synonymous	T	G	NM_171992	Ccnd1
chr1	224969353	non-synonymous	C	A	NM_171992	Ccnd1
chr1	225316566	non-synonymous	G	A	NM_001107566	Tpcn2
chr1	225343131	non-synonymous	A	G	NM_153722	Mrgprf
chr1	225355787	non-synonymous	G	T	NM_001001506	Mrgprd
chr1	225380505	non-synonymous	A	T	NM_031586	Ighmbp2
chr1	225380574	non-synonymous	A	G	NM_031586	Ighmbp2
chr1	225380731	synonymous	A	G	NM_031586	Ighmbp2
chr1	225380770	synonymous	A	C	NM_031586	Ighmbp2
chr1	225380793	non-synonymous	A	G	NM_031586	Ighmbp2
chr1	225398512	synonymous	A	G	NM_031586	Ighmbp2
chr1	225463356	synonymous	T	C	NM_031559	Cpt1a
chr1	225468876	synonymous	A	C	NM_031559	Cpt1a
chr1	225473096	synonymous	G	A	NM_031559	Cpt1a
chr1	225477457	synonymous	A	G	NM_031559	Cpt1a
chr1	225483352	non-synonymous	G	A	NM_031559	Cpt1a
chr1	225494333	synonymous	T	C	NM_031559	Cpt1a
chr1	225522526	synonymous	C	T	NM_033237	Gal
chr1	225525409	non-synonymous	C	T	NM_033237	Gal
chr1	225566315	non-synonymous	C	T	NM_001287134	Ppp6r3
chr1	225709231	synonymous	T	C	NM_001106321	Lrp5
chr1	225719195	synonymous	A	G	NM_001106321	Lrp5
chr1	225728199	synonymous	A	G	NM_001106321	Lrp5
chr1	225738315	synonymous	T	G	NM_001106321	Lrp5
chr1	225765100	synonymous	T	C	NM_001106321	Lrp5
chr1	225765151	synonymous	G	A	NM_001106321	Lrp5
chr1	225826639	synonymous	T	C	NM_001025683	RGD1311946
chr1	225827032	synonymous	A	G	NM_001025683	RGD1311946
chr1	225827567	non-synonymous	A	G	NM_001025683	RGD1311946
chr1	225827666	synonymous	T	C	NM_001025683	RGD1311946
chr1	226001166	synonymous	G	A	NM_199089	Tcirg1
chr1	226003426	synonymous	T	C	NM_199089	Tcirg1
chr1	226054132	synonymous	A	G	NM_001108513	Unc93b1
chr1	226107595	synonymous	A	C	NM_001009603	Acy3
chr1	226182152	non-synonymous	T	C	NM_001134508	RGD1307603
chr1	226182594	non-synonymous	G	A	NM_001134508	RGD1307603
chr1	226217418	non-synonymous	G	A	NM_001109498	Cdk2ap2
chr1	226232419	non-synonymous	T	G	NM_001008369	Pitpnm1
chr1	226303731	non-synonymous	G	A	NM_001081980	Tbc1d10c
chr1	226473269	synonymous	C	T	NM_001108515	Kdm2a
chr1	226728900	non-synonymous	G	A	NM_001100585	Rce1
chr1	226729523	non-synonymous	C	G	NM_001100585	Rce1
chr1	227046136	non-synonymous	G	A	NM_001034110	Ctsf
chr1	227049604	synonymous	C	T	NM_001034110	Ctsf
chr1	227060931	synonymous	T	C	NM_133424	Actn3
chr1	227104290	synonymous	G	A	NM_053748	Dpp3
chr1	227406457	synonymous	A	G	NM_001025132	Cnih2
chr1	227692038	synonymous	G	A	NM_031596	Sart1
chr1	227693175	synonymous	C	T	NM_031596	Sart1
chr1	227695775	synonymous	A	G	NM_031596	Sart1
chr1	227695782	non-synonymous	G	A	NM_031596	Sart1
chr1	227708335	synonymous	C	T	NM_001004278	Tsga10ip
chr1	227795882	non-synonymous	C	T	NM_001025645	Mus81
chr1	227878904	non-synonymous	T	G	NM_001271032	Ap5b1
chr1	227879327	synonymous	G	A	NM_001271032	Ap5b1
chr1	227879427	non-synonymous	G	C	NM_001271032	Ap5b1
chr1	227930722	synonymous	G	A	NM_199267	Rela
chr1	227979505	synonymous	G	T	NM_001013150	Map3k11
chr1	228008743	non-synonymous	G	A	NM_001129997	Ehbp1l1
chr1	228008909	non-synonymous	C	T	NM_001129997	Ehbp1l1
chr1	228009746	non-synonymous	A	G	NM_001129997	Ehbp1l1
chr1	228010280	non-synonymous	C	T	NM_001129997	Ehbp1l1
chr1	228011185	non-synonymous	A	G	NM_001129997	Ehbp1l1
chr1	228041944	synonymous	A	G	NM_001191561	Ltbp3
chr1	228046450	synonymous	A	G	NM_001191561	Ltbp3
chr1	228047899	synonymous	A	T	NM_001191561	Ltbp3
chr1	228049207	synonymous	T	C	NM_001011938	Scyl1
chr1	228050575	synonymous	A	G	NM_001011938	Scyl1
chr1	228050898	synonymous	A	G	NM_001011938	Scyl1
chr1	228148402	synonymous	A	G	NM_001008348	Frmd8
chr1	228176682	non-synonymous	G	A	NM_001271179	Slc25a45
chr1	228181959	synonymous	G	A	NM_001107573	Tigd3
chr1	228182154	synonymous	C	T	NM_001107573	Tigd3
chr1	228182160	non-synonymous	C	T	NM_001107573	Tigd3
chr1	228182199	synonymous	C	T	NM_001107573	Tigd3
chr1	228182317	non-synonymous	C	A	NM_001107573	Tigd3
chr1	228182574	synonymous	T	G	NM_001107573	Tigd3
chr1	228204480	non-synonymous	A	G	NM_001009689	Cdc42ep2
chr1	228243790	non-synonymous	T	C	NM_053480	Pola2
chr1	228243797	synonymous	T	C	NM_053480	Pola2
chr1	228245296	non-synonymous	G	C	NM_053480	Pola2
chr1	228282894	non-synonymous	T	C	NM_019152	Capn1
chr1	228283890	synonymous	T	G	NM_019152	Capn1
chr1	228360335	synonymous	T	C	NM_001107574	Znhit2
chr1	228360836	non-synonymous	C	T	NM_001107574	Znhit2
chr1	228503927	synonymous	A	G	NM_001024291	LOC499306
chr1	228649507	synonymous	T	C	NM_001011939	Ehd1
chr1	228664212	synonymous	G	A	NM_001130013	Cdc42bpg
chr1	228671386	synonymous	G	A	NM_001130013	Cdc42bpg
chr1	228697516	synonymous	G	A	NM_019208	Men1
chr1	228744220	synonymous	T	C	NM_012638	Pygm
chr1	229180280	non-synonymous	C	T	NM_053804	Kcnk4
chr1	229190097	non-synonymous	G	T	NM_022698	Bad
chr1	229258895	synonymous	G	A	NM_001127543	Fermt3
chr1	229338992	synonymous	T	G	NM_001109160	Flrt1
chr1	229339898	synonymous	G	A	NM_001109160	Flrt1
chr1	229340444	synonymous	A	G	NM_001109160	Flrt1
chr1	229440855	synonymous	C	T	NM_139337	Macrod1
chr1	231845942	synonymous	A	C	NM_019283	Slc3a2
chr1	231873718	non-synonymous	G	A	NM_001109569	Wdr74
chr1	231909943	synonymous	G	A	NM_001191104	Tmem223
chr1	231910593	stopgain	G	A	NM_001109572	Tmem179b
chr1	231921327	synonymous	A	G	NM_001107575	Taf6l
chr1	231944529	synonymous	G	A	NM_001007693	Ttc9c
chr1	231986675	non-synonymous	C	G	NM_001109579	Lrrn4cl
chr1	232030975	non-synonymous	A	G	NM_001107576	Ints5
chr1	232033251	synonymous	A	G	NM_001107576	Ints5
chr1	232138293	non-synonymous	C	T	NM_001191951	Ahnak
chr1	232138409	non-synonymous	T	C	NM_001191951	Ahnak
chr1	232138595	non-synonymous	A	G	NM_001191951	Ahnak
chr1	232138789	synonymous	T	C	NM_001191951	Ahnak
chr1	232138952	non-synonymous	C	A	NM_001191951	Ahnak
chr1	232139137	synonymous	T	C	NM_001191951	Ahnak
chr1	232139458	synonymous	T	C	NM_001191951	Ahnak
chr1	232140121	synonymous	A	T	NM_001191951	Ahnak
chr1	232141222	synonymous	T	G	NM_001191951	Ahnak
chr1	232141732	synonymous	G	T	NM_001191951	Ahnak
chr1	232143213	non-synonymous	A	C	NM_001191951	Ahnak
chr1	232143498	non-synonymous	T	C	NM_001191951	Ahnak
chr1	232143689	non-synonymous	T	C	NM_001191951	Ahnak
chr1	232143724	synonymous	A	G	NM_001191951	Ahnak
chr1	232143898	synonymous	A	G	NM_001191951	Ahnak
chr1	232144306	synonymous	G	A	NM_001191951	Ahnak
chr1	232145092	synonymous	A	G	NM_001191951	Ahnak
chr1	232146841	synonymous	T	C	NM_001191951	Ahnak
chr1	232147666	synonymous	G	A	NM_001191951	Ahnak
chr1	232149461	non-synonymous	A	G	NM_001191951	Ahnak
chr1	232149679	synonymous	T	C	NM_001191951	Ahnak
chr1	232896944	synonymous	G	A	NM_001106335	Incenp
chr1	233052839	synonymous	T	C	NM_173137	Fads3
chr1	233197269	synonymous	G	A	NM_053430	Fen1
chr1	233197806	synonymous	A	G	NM_053430	Fen1
chr1	233211766	non-synonymous	C	T	NM_001170487	Myrf
chr1	233212299	synonymous	T	C	NM_001170487	Myrf
chr1	233219316	synonymous	T	C	NM_001170487	Myrf
chr1	233245055	synonymous	A	G	NM_001005886	Dagla
chr1	233590539	synonymous	A	G	NM_001039031	Tkfc
chr1	233612007	synonymous	C	A	NM_171995	Ddb1
chr1	233620205	synonymous	C	T	NM_171995	Ddb1
chr1	233621695	synonymous	T	C	NM_171995	Ddb1
chr1	233983821	synonymous	C	T	NM_178021	Tmem132a
chr1	233985728	synonymous	C	A	NM_178021	Tmem132a
chr1	233985758	synonymous	A	G	NM_178021	Tmem132a
chr1	233994309	non-synonymous	G	A	NM_001007736	Tmem109
chr1	234215216	non-synonymous	C	T	NM_001108519	Ms4a8
chr1	234537237	synonymous	G	A	NM_181082	Ms4a14
chr1	234537481	synonymous	G	A	NM_181082	Ms4a14
chr1	234538935	non-synonymous	A	G	NM_181082	Ms4a14
chr1	234568702	synonymous	C	G	NM_001106338	Ms4a7
chr1	234568709	non-synonymous	A	C	NM_001106338	Ms4a7
chr1	234568726	synonymous	A	T	NM_001106338	Ms4a7
chr1	234568730	non-synonymous	C	A	NM_001106338	Ms4a7
chr1	234568731	non-synonymous	C	G	NM_001106338	Ms4a7
chr1	234568746	non-synonymous	C	T	NM_001106338	Ms4a7
chr1	234569737	synonymous	C	T	NM_001106338	Ms4a7
chr1	234569759	non-synonymous	G	A	NM_001106338	Ms4a7
chr1	234569763	non-synonymous	C	A	NM_001106338	Ms4a7
chr1	234569768	non-synonymous	C	T	NM_001106338	Ms4a7
chr1	234721303	synonymous	A	T	NM_001106339	Ms4a4c
chr1	234725699	non-synonymous	A	G	NM_001106339	Ms4a4c
chr1	235200019	synonymous	A	G	NM_017162	Gif
chr1	235215016	non-synonymous	G	A	NM_001009647	Mrpl16
chr1	235225387	synonymous	T	C	NM_031124	Stx3
chr1	235329608	non-synonymous	A	G	NM_001000505	Olr318
chr1	235465227	synonymous	C	T	NM_001108927	Osbp
chr1	235569287	non-synonymous	G	T	NM_001000762	Olr322
chr1	235587956	synonymous	C	T	NM_001000245	Olr323
chr1	235600881	non-synonymous	T	C	NM_001000246	Olr324
chr1	235609938	synonymous	G	A	NM_001000247	Olr325
chr1	235610037	synonymous	C	G	NM_001000247	Olr325
chr1	235620928	non-synonymous	C	T	NM_001000248	Olr326
chr1	235621453	non-synonymous	A	G	NM_001000248	Olr326
chr1	235621754	non-synonymous	C	A	NM_001000248	Olr326
chr1	235621830	synonymous	T	C	NM_001000248	Olr326
chr1	235673280	non-synonymous	T	G	NM_001000249	Olr327
chr1	235673760	non-synonymous	A	C	NM_001000249	Olr327
chr1	235673776	non-synonymous	C	G	NM_001000249	Olr327
chr1	235673872	non-synonymous	A	C	NM_001000249	Olr327
chr1	235673893	non-synonymous	G	A	NM_001000249	Olr327
chr1	235673899	non-synonymous	T	C	NM_001000249	Olr327
chr1	235744644	non-synonymous	G	A	NM_001000251	Olr329
chr1	235788874	synonymous	A	T	NM_001000761	Olr330
chr1	235788878	non-synonymous	T	C	NM_001000761	Olr330
chr1	235789189	synonymous	A	C	NM_001000761	Olr330
chr1	235789237	synonymous	C	T	NM_001000761	Olr330
chr1	235789453	synonymous	T	C	NM_001000761	Olr330
chr1	235789594	synonymous	C	T	NM_001000761	Olr330
chr1	236176781	synonymous	C	A	NM_001109163	Fam111a
chr1	236177063	synonymous	A	G	NM_001109163	Fam111a
chr1	236177427	non-synonymous	T	G	NM_001109163	Fam111a
chr1	236177717	synonymous	G	A	NM_001109163	Fam111a
chr1	236177743	non-synonymous	A	C	NM_001109163	Fam111a
chr1	236177756	synonymous	A	G	NM_001109163	Fam111a
chr1	236177816	synonymous	C	G	NM_001109163	Fam111a
chr1	236209071	synonymous	A	C	NM_001126278	Glyatl1
chr1	236266624	non-synonymous	A	T	NM_001000252	Olr338
chr1	236572196	non-synonymous	G	A	NM_001000759	Olr336
chr1	236572971	non-synonymous	T	G	NM_001000759	Olr336
chr1	236598161	synonymous	A	G	NM_001001041	Olr334
chr1	236615291	non-synonymous	A	G	NM_001000250	Olr332
chr1	236615853	non-synonymous	A	G	NM_001000250	Olr332
chr1	236701955	non-synonymous	G	T	NM_134330	Glyatl2
chr1	236752824	non-synonymous	G	A	NM_013166	Cntf
chr1	236874267	non-synonymous	T	G	NM_001000954	Olr339
chr1	236904756	non-synonymous	A	G	NM_001000253	Olr340
chr1	236904851	non-synonymous	T	A	NM_001000253	Olr340
chr1	236913375	non-synonymous	G	C	NM_001001042	Olr341
chr1	236913853	synonymous	C	T	NM_001001042	Olr341
chr1	236971801	non-synonymous	A	T	NM_001001043	Olr344
chr1	236971954	non-synonymous	C	T	NM_001001043	Olr344
chr1	236998274	non-synonymous	A	G	NM_001000255	Olr346
chr1	236998606	synonymous	C	T	NM_001000255	Olr346
chr1	237037583	synonymous	G	C	NM_001000757	Olr348
chr1	237037718	non-synonymous	C	A	NM_001000757	Olr348
chr1	237037724	synonymous	C	T	NM_001000757	Olr348
chr1	237037931	non-synonymous	A	C	NM_001000757	Olr348
chr1	237075169	non-synonymous	G	A	NM_001001019	Olr349
chr1	240255344	synonymous	G	A	NM_198738	Psat1
chr1	240255401	synonymous	G	A	NM_198738	Psat1
chr1	240255410	synonymous	G	A	NM_198738	Psat1
chr1	240257498	synonymous	C	T	NM_198738	Psat1
chr1	240307744	non-synonymous	T	C	NM_021741	Cep78
chr1	242108561	synonymous	T	C	NM_032063	Dll1
chr1	242139165	non-synonymous	G	A	NM_001107466	Fam120b
chr1	242140197	non-synonymous	G	C	NM_001107466	Fam120b
chr1	242172685	synonymous	A	C	NM_001107466	Fam120b
chr1	243025048	synonymous	A	T	NM_001100975	Vps13a
chr1	243063215	non-synonymous	C	T	NM_001100975	Vps13a
chr1	246139614	synonymous	T	C	NM_001106356	Zfand5
chr1	246270919	synonymous	G	A	NM_031776	Gda
chr1	246714329	non-synonymous	G	C	NM_001107596	Tmem2
chr1	246717493	non-synonymous	T	A	NM_001107596	Tmem2
chr1	246741472	synonymous	C	T	NM_001107596	Tmem2
chr1	246741475	synonymous	G	T	NM_001107596	Tmem2
chr1	246760473	synonymous	G	T	NM_001107596	Tmem2
chr1	248638005	synonymous	C	T	NM_001109164	RGD1560242
chr1	248791942	non-synonymous	C	A	NM_001105760	Ptar1
chr1	248803401	non-synonymous	C	G	NM_001105760	Ptar1
chr1	249013582	synonymous	G	C	NM_031779	Apba1
chr1	249066191	synonymous	A	G	NM_031779	Apba1
chr1	249230791	synonymous	A	G	NM_053773	Tjp2
chr1	249230800	synonymous	G	A	NM_053773	Tjp2
chr1	249250919	synonymous	C	T	NM_053773	Tjp2
chr1	249259080	non-synonymous	C	T	NM_053773	Tjp2
chr1	249420080	non-synonymous	T	C	NM_001191952	Fxn
chr1	249503480	synonymous	T	C	NM_001012743	Pip5k1b
chr1	249548695	synonymous	T	C	NM_001012743	Pip5k1b
chr1	250129423	non-synonymous	C	T	NM_133535	Cbwd1
chr1	250296420	non-synonymous	G	A	NM_001037793	Dock8
chr1	250341457	synonymous	C	T	NM_001037793	Dock8
chr1	250375823	synonymous	G	A	NM_001037793	Dock8
chr1	250380070	synonymous	T	C	NM_001037793	Dock8
chr1	250386772	synonymous	G	A	NM_001037793	Dock8
chr1	250634786	synonymous	C	T	NM_001037197	Kank1
chr1	250635143	synonymous	C	T	NM_001037197	Kank1
chr1	250636039	non-synonymous	A	G	NM_001037197	Kank1
chr1	250636192	non-synonymous	T	C	NM_001037197	Kank1
chr1	250636277	synonymous	C	T	NM_001037197	Kank1
chr1	250636559	synonymous	T	C	NM_001037197	Kank1
chr1	250637040	non-synonymous	C	G	NM_001037197	Kank1
chr1	250655950	non-synonymous	G	A	NM_001037197	Kank1
chr1	252516937	synonymous	T	C	NM_013155	Vldlr
chr1	252516946	synonymous	T	C	NM_013155	Vldlr
chr1	252646978	synonymous	G	A	NM_001106370	Kcnv2
chr1	252732638	non-synonymous	C	G	NM_001025036	LOC499339
chr1	252756629	non-synonymous	C	T	NM_001025036	LOC499339
chr1	252759841	non-synonymous	G	C	NM_001025036	LOC499339
chr1	254260726	synonymous	T	C	NM_013032	Slc1a1
chr1	254268286	synonymous	G	A	NM_013032	Slc1a1
chr1	254387861	non-synonymous	A	T	NM_013218	Ak3
chr1	254693377	synonymous	C	T	NM_031514	Jak2
chr1	254693437	synonymous	C	A	NM_031514	Jak2
chr1	254699281	synonymous	G	A	NM_031514	Jak2
chr1	254731961	non-synonymous	T	C	NM_013413	Rln1
chr1	255056294	synonymous	G	A	NM_184050	Ermp1
chr1	257702620	synonymous	A	C	NM_133400	A1cf
chr1	264237824	non-synonymous	G	C	NM_001025646	Cep55
chr1	264237845	non-synonymous	G	A	NM_001025646	Cep55
chr1	264238519	synonymous	T	C	NM_001025646	Cep55
chr1	264267164	synonymous	G	T	NM_001047088	Ffar4
chr1	264276948	synonymous	T	C	NM_001047088	Ffar4
chr1	264288790	synonymous	A	G	NM_013162	Rbp4
chr1	264322660	non-synonymous	G	A	NM_001108522	Pde6c
chr1	264323832	synonymous	A	G	NM_001108522	Pde6c
chr1	264323857	non-synonymous	A	G	NM_001108522	Pde6c
chr1	264334162	synonymous	G	C	NM_001108522	Pde6c
chr1	264363598	non-synonymous	C	T	NM_001014246	Fra10ac1
chr1	264377822	synonymous	A	G	NM_001014246	Fra10ac1
chr1	264560821	synonymous	G	A	NM_001191635	Slc35g1
chr1	264562747	synonymous	T	C	NM_001191635	Slc35g1
chr1	264563074	synonymous	T	C	NM_001191635	Slc35g1
chr1	264563125	synonymous	A	G	NM_001191635	Slc35g1
chr1	264867141	synonymous	T	C	NM_053758	Plce1
chr1	264891752	synonymous	C	T	NM_053758	Plce1
chr1	264891774	non-synonymous	G	A	NM_053758	Plce1
chr1	264971660	synonymous	A	G	NM_001108523	Noc3l
chr1	265438121	non-synonymous	G	A	NM_019184	Cyp2c11
chr1	265547176	non-synonymous	G	C	NM_001271354	Cyp2c24
chr1	265547216	non-synonymous	A	G	NM_001271354	Cyp2c24
chr1	265585918	non-synonymous	C	T	NM_001271354	Cyp2c24
chr1	266173366	synonymous	A	G	NM_031572	Cyp2c12
chr1	266704392	synonymous	T	C	NM_138512	Cyp2c22
chr1	267616354	non-synonymous	G	A	NM_001030038	Zfp518a
chr1	267616383	synonymous	C	T	NM_001030038	Zfp518a
chr1	267636672	synonymous	A	G	NM_001025767	Blnk
chr1	267666697	synonymous	C	T	NM_001025767	Blnk
chr1	267666709	synonymous	G	C	NM_001025767	Blnk
chr1	267742427	synonymous	C	T	NM_001012461	Dntt
chr1	267756968	synonymous	C	T	NM_001012461	Dntt
chr1	267760141	synonymous	A	G	NM_001012461	Dntt
chr1	267769070	non-synonymous	C	T	NM_001017386	Opalin
chr1	267769097	non-synonymous	T	C	NM_001017386	Opalin
chr1	267773875	synonymous	G	A	NM_001017386	Opalin
chr1	267773899	synonymous	A	C	NM_001017386	Opalin
chr1	267779732	non-synonymous	A	G	NM_001017386	Opalin
chr1	267818919	synonymous	A	G	NM_001191898	Tll2
chr1	268007058	synonymous	G	A	NM_001106368	Pik3ap1
chr1	268085013	synonymous	G	A	NM_001106368	Pik3ap1
chr1	268301949	synonymous	A	G	NM_022953	Slit1
chr1	268329764	synonymous	T	C	NM_022953	Slit1
chr1	268339456	synonymous	T	C	NM_022953	Slit1
chr1	268750951	synonymous	G	A	NM_001044281	MGC93861
chr1	268770736	synonymous	C	T	NM_001106355	Hoga1
chr1	268810690	synonymous	G	T	NM_053735	Pi4k2a
chr1	268818597	synonymous	T	C	NM_134373	Avpi1
chr1	268818622	non-synonymous	G	A	NM_134373	Avpi1
chr1	268882508	synonymous	A	C	NM_199104	Zfyve27
chr1	268962126	non-synonymous	G	A	NM_001305219	Golga7b
chr1	269426284	synonymous	G	C	NM_001004261	Pyroxd2
chr1	269441956	synonymous	A	C	NM_040669	Hps1
chr1	269442496	synonymous	T	G	NM_040669	Hps1
chr1	269449161	non-synonymous	A	G	NM_040669	Hps1
chr1	269453579	non-synonymous	G	A	NM_040669	Hps1
chr1	270675604	synonymous	C	T	NM_001107593	Cnnm1
chr1	270675673	synonymous	C	T	NM_001107593	Cnnm1
chr1	270812544	synonymous	T	G	NM_001107594	Nkx2-3
chr1	270814494	synonymous	A	G	NM_001107594	Nkx2-3
chr1	270959140	synonymous	A	G	NM_001108525	Cutc
chr1	270959155	synonymous	G	T	NM_001108525	Cutc
chr1	271235562	non-synonymous	T	C	NM_031839	Cyp2c23
chr1	271241317	synonymous	T	C	NM_031839	Cyp2c23
chr1	271257465	non-synonymous	G	A	NM_001106353	Erlin1
chr1	271329183	synonymous	G	A	NM_001107588	Chuk
chr1	271350416	synonymous	G	A	NM_001108928	Cwf19l1
chr1	271355148	synonymous	C	T	NM_001108928	Cwf19l1
chr1	271373240	non-synonymous	T	C	NM_001106352	Pkd2l1
chr1	271375076	synonymous	A	G	NM_001106352	Pkd2l1
chr1	271404210	non-synonymous	C	A	NM_001106352	Pkd2l1
chr1	271509752	synonymous	G	A	NM_031841	Scd2
chr1	271509761	synonymous	C	T	NM_031841	Scd2
chr1	272213782	synonymous	C	T	NM_001014247	Lzts2
chr1	272213868	non-synonymous	G	A	NM_001014247	Lzts2
chr1	272215611	non-synonymous	A	G	NM_001014247	Lzts2
chr1	272220699	non-synonymous	A	G	NM_001106362	Pdzd7
chr1	272231695	synonymous	T	C	NM_001106362	Pdzd7
chr1	272236999	synonymous	A	G	NM_001106362	Pdzd7
chr1	272241825	non-synonymous	A	G	NM_022948	Sfxn3
chr1	272241890	synonymous	G	A	NM_022948	Sfxn3
chr1	272243600	synonymous	A	G	NM_022948	Sfxn3
chr1	272246025	non-synonymous	C	A	NM_022948	Sfxn3
chr1	272271068	synonymous	T	G	NM_001033064	Kazald1
chr1	272271134	synonymous	A	G	NM_001033064	Kazald1
chr1	272272429	synonymous	T	C	NM_001033064	Kazald1
chr1	272735673	synonymous	A	G	NM_001014168	Poll
chr1	273217939	synonymous	G	A	NM_001107601	Ldb1
chr1	273248620	synonymous	A	G	NM_001106363	Pprc1
chr1	273249750	non-synonymous	C	T	NM_001106363	Pprc1
chr1	273250446	synonymous	T	C	NM_001106363	Pprc1
chr1	273267709	synonymous	G	A	NM_022869	Nolc1
chr1	273316275	synonymous	T	C	NM_001107602	Elovl3
chr1	273316371	synonymous	C	T	NM_001107602	Elovl3
chr1	273318224	synonymous	C	T	NM_019247	Pitx3
chr1	273486580	synonymous	G	A	NM_001008349	Nfkb2
chr1	273490001	synonymous	G	A	NM_001008349	Nfkb2
chr1	273546395	non-synonymous	G	A	NM_001014030	Tmem180
chr1	273546440	non-synonymous	G	T	NM_001014030	Tmem180
chr1	273558998	synonymous	T	C	NM_001106364	Actr1a
chr1	273840043	synonymous	A	C	NM_001127484	Wbp1l
chr1	273842134	synonymous	C	T	NM_001127484	Wbp1l
chr1	273842188	synonymous	G	A	NM_001127484	Wbp1l
chr1	273855845	non-synonymous	C	A	NM_012753	Cyp17a1
chr1	273891201	synonymous	C	T	NM_001134509	RGD1311783
chr1	273962888	synonymous	T	C	NM_001011942	Cnnm2
chr1	274222749	synonymous	T	C	NM_019128	Ina
chr1	274261214	synonymous	T	G	NM_001013154	Pcgf6
chr1	274301606	synonymous	C	T	NM_001107604	Pdcd11
chr1	274311645	synonymous	C	T	NM_001107604	Pdcd11
chr1	274312132	synonymous	A	G	NM_001107604	Pdcd11
chr1	274320457	non-synonymous	T	C	NM_001107604	Pdcd11
chr1	274347020	synonymous	G	A	NM_001109168	Calhm1
chr1	274359950	synonymous	G	A	NM_001191956	Calhm3
chr1	274362533	non-synonymous	C	T	NM_001191956	Calhm3
chr1	274364525	non-synonymous	T	C	NM_001191956	Calhm3
chr1	274450603	synonymous	C	T	NM_001107605	Neurl1
chr1	274477884	synonymous	A	G	NM_001107606	Sh3pxd2a
chr1	274478310	synonymous	A	G	NM_001107606	Sh3pxd2a
chr1	274484162	synonymous	C	T	NM_001107606	Sh3pxd2a
chr1	274484324	synonymous	C	T	NM_001107606	Sh3pxd2a
chr1	274484330	synonymous	A	T	NM_001107606	Sh3pxd2a
chr1	274741133	synonymous	A	G	NM_001011943	Obfc1
chr1	274824480	non-synonymous	G	C	NM_019349	Slk
chr1	274824519	non-synonymous	A	G	NM_019349	Slk
chr1	274824560	synonymous	T	C	NM_019349	Slk
chr1	274826160	synonymous	C	A	NM_019349	Slk
chr1	274852962	synonymous	T	C	NM_001106366	Col17a1
chr1	274856676	synonymous	T	C	NM_001106366	Col17a1
chr1	274870988	synonymous	A	T	NM_001106366	Col17a1
chr1	274872480	synonymous	G	A	NM_001106366	Col17a1
chr1	274872543	synonymous	G	A	NM_001106366	Col17a1
chr1	274878895	synonymous	T	C	NM_001106366	Col17a1
chr1	274879586	synonymous	G	A	NM_001106366	Col17a1
chr1	274881081	synonymous	C	T	NM_001106366	Col17a1
chr1	275040142	synonymous	G	A	NM_001007602	Gsto1
chr1	275417033	synonymous	T	C	NM_001106367	Sorcs3
chr1	275956166	synonymous	C	T	NM_001106367	Sorcs3
chr1	281132795	synonymous	C	T	NM_131913	Xpnpep1
chr1	281140417	synonymous	T	C	NM_131913	Xpnpep1
chr1	281156600	synonymous	C	T	NM_131913	Xpnpep1
chr1	281344207	non-synonymous	C	G	NM_001164103	Add3
chr1	281344289	synonymous	C	T	NM_001164103	Add3
chr1	281360322	synonymous	T	C	NM_001164103	Add3
chr1	281364155	synonymous	T	C	NM_001164103	Add3
chr1	281370630	non-synonymous	A	C	NM_001164103	Add3
chr1	281372323	synonymous	C	T	NM_001164103	Add3
chr1	281662989	synonymous	G	A	NM_133578	Dusp5
chr1	281667145	synonymous	C	A	NM_133578	Dusp5
chr1	281801584	non-synonymous	T	C	NM_001107611	Rbm20
chr1	281801609	synonymous	A	G	NM_001107611	Rbm20
chr1	281952319	synonymous	C	T	NM_001107611	Rbm20
chr1	281952763	synonymous	A	G	NM_001107611	Rbm20
chr1	281956360	synonymous	A	G	NM_001107611	Rbm20
chr1	281957011	synonymous	A	G	NM_001107611	Rbm20
chr1	281986409	synonymous	A	G	NM_001107611	Rbm20
chr1	281986777	non-synonymous	A	G	NM_001107611	Rbm20
chr1	282057772	synonymous	C	T	NM_022265	Pdcd4
chr1	283594602	non-synonymous	A	G	NM_139042	Gucy2g
chr1	283607129	non-synonymous	C	T	NM_139042	Gucy2g
chr1	283610121	synonymous	C	G	NM_139042	Gucy2g
chr1	283619238	non-synonymous	T	C	NM_139042	Gucy2g
chr1	284479370	non-synonymous	T	G	NM_001001505	Habp2
chr1	284479495	synonymous	G	A	NM_001001505	Habp2
chr1	284479579	synonymous	T	C	NM_001001505	Habp2
chr1	284502990	synonymous	T	C	NM_001113743	Nrap
chr1	284508661	non-synonymous	G	T	NM_001113743	Nrap
chr1	284561759	synonymous	C	T	NM_001113743	Nrap
chr1	284591716	synonymous	C	T	NM_022260	Casp7
chr1	284614984	synonymous	T	C	NM_022260	Casp7
chr1	284615056	synonymous	C	T	NM_022260	Casp7
chr1	284646122	non-synonymous	C	G	NM_001134613	Plekhs1
chr1	284658715	synonymous	G	A	NM_001134613	Plekhs1
chr1	284663987	non-synonymous	G	C	NM_001134613	Plekhs1
chr1	284717017	synonymous	T	C	NM_001106201	Dclre1a
chr1	284786629	non-synonymous	G	A	NM_001107444	Nhlrc2
chr1	284789200	non-synonymous	T	C	NM_001107444	Nhlrc2
chr1	285026241	non-synonymous	C	G	NM_001106202	Tdrd1
chr1	285039698	synonymous	T	C	NM_001106202	Tdrd1
chr1	285040754	non-synonymous	C	A	NM_001106202	Tdrd1
chr1	285053544	synonymous	C	T	NM_001106202	Tdrd1
chr1	285126767	synonymous	T	C	NM_001305184	Afap1l2
chr1	285126824	synonymous	A	G	NM_001305184	Afap1l2
chr1	285141236	synonymous	C	T	NM_001305184	Afap1l2
chr1	285148025	non-synonymous	C	T	NM_001305184	Afap1l2
chr1	285704751	non-synonymous	C	T	NM_001012173	Trub1
chr1	285782710	synonymous	G	A	NM_001012173	Trub1
chr1	287229357	synonymous	C	T	NM_032081	Pnliprp1
chr1	287229426	synonymous	C	T	NM_032081	Pnliprp1
chr1	287232884	synonymous	A	G	NM_032081	Pnliprp1
chr1	287234081	synonymous	C	T	NM_032081	Pnliprp1
chr1	287236565	synonymous	G	A	NM_032081	Pnliprp1
chr1	287236595	synonymous	T	C	NM_032081	Pnliprp1
chr1	287240068	non-synonymous	A	G	NM_032081	Pnliprp1
chr1	287240075	synonymous	T	C	NM_032081	Pnliprp1
chr1	287240735	synonymous	A	G	NM_032081	Pnliprp1
chr1	287313416	synonymous	G	A	NM_001107445	Hspa12a
chr1	287469049	non-synonymous	G	T	NM_001134505	Eno4
chr1	287560386	synonymous	T	C	NM_001079705	RGD1311558
chr1	287744332	synonymous	T	C	NM_001134912	Kcnk18
chr1	287794328	synonymous	G	A	NM_013031	Slc18a2
chr1	287795833	synonymous	A	G	NM_013031	Slc18a2
chr1	289552477	non-synonymous	A	G	NM_001108527	Sfxn4
chr1	289585057	synonymous	A	C	NM_022540	Prdx3
chr1	290030464	non-synonymous	G	A	NM_001190369	LOC100365112
chr2	4092896	non-synonymous	C	G	NM_001106400	Ankrd32
chr2	4100268	non-synonymous	T	C	NM_001106400	Ankrd32
chr2	4779818	synonymous	T	C	NM_001000193	Olr206
chr2	4779998	synonymous	A	G	NM_001000193	Olr206
chr2	4780160	synonymous	C	T	NM_001000193	Olr206
chr2	4799308	non-synonymous	T	A	NM_001001018	Olr205
chr2	4838442	non-synonymous	A	G	NM_001000192	Olr204
chr2	4838540	synonymous	A	G	NM_001000192	Olr204
chr2	4838799	synonymous	C	A	NM_001000192	Olr204
chr2	13510598	synonymous	T	G	NM_013135	Rasa1
chr2	13551695	non-synonymous	T	G	NM_013135	Rasa1
chr2	18553514	non-synonymous	T	C	NM_001006999	Xrcc4
chr2	18553515	non-synonymous	C	G	NM_001006999	Xrcc4
chr2	19657822	non-synonymous	A	G	NM_001191843	Atp6ap1l
chr2	19657827	synonymous	G	C	NM_001191843	Atp6ap1l
chr2	19657838	synonymous	G	A	NM_001191843	Atp6ap1l
chr2	19657872	synonymous	G	A	NM_001191843	Atp6ap1l
chr2	19664517	non-synonymous	C	A	NM_001191843	Atp6ap1l
chr2	19678241	synonymous	A	G	NM_001191843	Atp6ap1l
chr2	19678337	synonymous	A	G	NM_001191843	Atp6ap1l
chr2	19679388	synonymous	T	C	NM_001191843	Atp6ap1l
chr2	19700066	synonymous	G	A	NM_078617	Rps23
chr2	19731041	synonymous	T	C	NM_001109505	Atg10
chr2	19953550	synonymous	A	G	NM_001109505	Atg10
chr2	19953563	non-synonymous	T	C	NM_001109505	Atg10
chr2	41007242	synonymous	G	A	NM_001191957	Msh3
chr2	41046094	synonymous	A	G	NM_001191957	Msh3
chr2	41134114	non-synonymous	A	G	NM_001191957	Msh3
chr2	41217303	synonymous	C	T	NM_001109174	Ankrd34b
chr2	41217609	synonymous	G	T	NM_001109174	Ankrd34b
chr2	41218296	non-synonymous	T	G	NM_001109174	Ankrd34b
chr2	41218503	synonymous	A	G	NM_001109174	Ankrd34b
chr2	41242710	synonymous	G	A	NM_001134748	Fam151b
chr2	41271443	non-synonymous	G	A	NM_001191958	Zfyve16
chr2	41280622	synonymous	T	C	NM_001191958	Zfyve16
chr2	41285404	non-synonymous	T	C	NM_001191958	Zfyve16
chr2	41297281	non-synonymous	C	T	NM_001191958	Zfyve16
chr2	41298078	non-synonymous	G	A	NM_001191958	Zfyve16
chr2	41298254	non-synonymous	A	C	NM_001191958	Zfyve16
chr2	41298255	non-synonymous	C	T	NM_001191958	Zfyve16
chr2	41299037	synonymous	A	G	NM_001191958	Zfyve16
chr2	41468535	synonymous	T	C	NM_133395	Serinc5
chr2	41512416	synonymous	T	C	NM_133395	Serinc5
chr2	41549923	synonymous	G	A	NM_017133	Thbs4
chr2	41569782	synonymous	A	G	NM_017133	Thbs4
chr2	42496577	non-synonymous	A	G	NM_139102	Dmgdh
[truncated: 11,321 more rows]

## Sheet: DOB_Oda
Chromosome	Position	Type	Ref	Alt	RefSeq	Gene
chr1	2811677	non-synonymous	T	C	NM_001013063	Raet1l
chr1	3440978	synonymous	A	G	NM_013073	Pcmt1		The slash ("/") in the strain name of the sheet was replaced with underscore ("_") due to the naming restriction.
chr1	3667139	synonymous	G	A	NM_001107469	Zc3h12d
chr1	3667387	non-synonymous	T	C	NM_001107469	Zc3h12d
chr1	3710343	synonymous	C	T	NM_001012062	Tab2
chr1	4022252	synonymous	A	G	NM_001108458	Ust
chr1	4063651	synonymous	A	G	NM_001108458	Ust
chr1	4065430	synonymous	G	A	NM_001108458	Ust
chr1	4065460	synonymous	G	A	NM_001108458	Ust
chr1	4065466	synonymous	A	G	NM_001108458	Ust
chr1	4065472	synonymous	G	A	NM_001108458	Ust
chr1	4138725	non-synonymous	T	A	NM_001108458	Ust
chr1	5437374	non-synonymous	A	G	NM_001108901	Samd5
chr1	6314226	synonymous	G	C	NM_001108902	Rab32
chr1	6314349	synonymous	A	T	NM_001108902	Rab32
chr1	6314362	non-synonymous	G	C	NM_001108902	Rab32
chr1	6314366	non-synonymous	C	T	NM_001108902	Rab32
chr1	6314384	non-synonymous	T	C	NM_001108902	Rab32
chr1	6416547	non-synonymous	T	A	NM_017011	Grm1
chr1	6416548	non-synonymous	C	T	NM_017011	Grm1
chr1	6893701	synonymous	C	T	NM_001107470	Shprh
chr1	6893788	synonymous	T	C	NM_001107470	Shprh
chr1	6897128	synonymous	G	A	NM_001107470	Shprh
chr1	6899218	synonymous	T	C	NM_001107470	Shprh
chr1	6899314	non-synonymous	A	C	NM_001107470	Shprh
chr1	6928146	synonymous	G	A	NM_001107470	Shprh
chr1	6930531	synonymous	C	A	NM_001107470	Shprh
chr1	7031603	synonymous	G	A	NM_001007690	Fbxo30
chr1	7031969	non-synonymous	A	T	NM_001007690	Fbxo30
chr1	7100782	synonymous	C	A	NM_001276762	Epm2a
chr1	7100809	synonymous	T	G	NM_001276762	Epm2a
chr1	8108056	synonymous	G	A	NM_013070	Utrn
chr1	8112544	non-synonymous	A	G	NM_013070	Utrn
chr1	8179433	synonymous	C	T	NM_013070	Utrn
chr1	8368594	synonymous	A	G	NM_013070	Utrn
chr1	8378332	non-synonymous	T	C	NM_013070	Utrn
chr1	8386825	synonymous	G	A	NM_013070	Utrn
chr1	8406962	synonymous	G	A	NM_013070	Utrn
chr1	8407019	non-synonymous	C	T	NM_013070	Utrn
chr1	8407039	non-synonymous	C	T	NM_013070	Utrn
chr1	8412731	non-synonymous	T	C	NM_013070	Utrn
chr1	8412786	synonymous	G	A	NM_013070	Utrn
chr1	8412810	synonymous	T	C	NM_013070	Utrn
chr1	8415372	synonymous	G	C	NM_013070	Utrn
chr1	8418148	synonymous	T	C	NM_013070	Utrn
chr1	8419377	synonymous	C	T	NM_013070	Utrn
chr1	8423263	non-synonymous	A	C	NM_013070	Utrn
chr1	8431848	synonymous	G	A	NM_013070	Utrn
chr1	8448407	synonymous	G	A	NM_013070	Utrn
chr1	8470881	synonymous	G	C	NM_013070	Utrn
chr1	8892547	synonymous	C	T	NM_012760	Plagl1
chr1	8893336	synonymous	C	T	NM_012760	Plagl1
chr1	8951671	non-synonymous	T	C	NM_001271310	Zc2hc1b
chr1	8959048	synonymous	T	C	NM_001014157	Ltv1
chr1	8968925	synonymous	C	T	NM_001014157	Ltv1
chr1	9020884	non-synonymous	G	A	NM_214458	Phactr2
chr1	9287289	synonymous	C	A	NM_001004218	Fuca2
chr1	9334745	synonymous	G	A	NM_031350	Pex3
chr1	9932136	synonymous	A	G	NM_024137	Hivep2
chr1	9932726	non-synonymous	T	C	NM_024137	Hivep2
chr1	9933104	non-synonymous	T	C	NM_024137	Hivep2
chr1	9935097	synonymous	A	G	NM_024137	Hivep2
chr1	9936339	non-synonymous	C	G	NM_024137	Hivep2
chr1	14516589	synonymous	G	T	NM_053698	Cited2
chr1	14642476	synonymous	A	G	NM_001135859	Txlnb
chr1	14648336	synonymous	G	A	NM_001135859	Txlnb
chr1	15399311	synonymous	T	C	NM_001107515	Hebp2
chr1	15399461	synonymous	G	A	NM_001107515	Hebp2
chr1	15402729	non-synonymous	A	G	NM_001107515	Hebp2
chr1	15404045	non-synonymous	T	C	NM_001107515	Hebp2
chr1	15404097	synonymous	A	G	NM_001107515	Hebp2
chr1	15786975	non-synonymous	G	A	NM_001106265	Perp
chr1	16612557	synonymous	G	A	NM_053783	Ifngr1
chr1	16616561	non-synonymous	A	G	NM_053783	Ifngr1
chr1	16622604	non-synonymous	C	T	NM_053783	Ifngr1
chr1	16624506	synonymous	T	C	NM_053783	Ifngr1
chr1	16625597	non-synonymous	A	G	NM_053783	Ifngr1
chr1	16653295	synonymous	T	C	NM_001003404	Il22ra2
chr1	16759473	synonymous	A	G	NM_001107521	Il20ra
chr1	16769967	synonymous	G	A	NM_001107521	Il20ra
chr1	16770036	synonymous	C	T	NM_001107521	Il20ra
chr1	16770157	non-synonymous	T	C	NM_001107521	Il20ra
chr1	16770216	synonymous	A	G	NM_001107521	Il20ra
chr1	16922889	synonymous	C	G	NM_001034147	Pex7
chr1	16922929	non-synonymous	G	C	NM_001034147	Pex7
chr1	17277514	synonymous	T	G	NM_001106270	Map7
chr1	17282655	non-synonymous	A	G	NM_001106270	Map7
chr1	17282716	synonymous	G	A	NM_001106270	Map7
chr1	17357224	non-synonymous	A	G	NM_001047852	Bclaf1
chr1	17363976	synonymous	G	A	NM_001047852	Bclaf1
chr1	17384922	synonymous	A	G	NM_001290110	LOC100911069
chr1	17385439	non-synonymous	C	A	NM_001290110	LOC100911069
chr1	17389211	synonymous	C	T	NM_001290110	LOC100911069
chr1	17389247	synonymous	T	C	NM_001290110	LOC100911069
chr1	20764461	synonymous	G	A	NM_001170575	Arhgap18
chr1	21895922	non-synonymous	C	G	NM_001109135	Tmem200a
chr1	23022942	synonymous	G	A	NM_001277054	Med23
chr1	23034937	synonymous	T	C	NM_001277054	Med23
chr1	23042393	synonymous	G	A	NM_001277054	Med23
chr1	23097446	synonymous	C	A	NM_019370	Enpp3
chr1	23134264	synonymous	C	T	NM_019370	Enpp3
chr1	23141212	synonymous	A	G	NM_019370	Enpp3
chr1	23146010	synonymous	G	A	NM_019370	Enpp3
chr1	23149341	non-synonymous	T	G	NM_019370	Enpp3
chr1	23158897	synonymous	C	T	NM_019370	Enpp3
chr1	23162438	synonymous	C	T	NM_019370	Enpp3
chr1	23272440	synonymous	T	C	NM_053535	Enpp1
chr1	23288122	non-synonymous	A	T	NM_053535	Enpp1
chr1	23799680	synonymous	A	G	NM_175602	Taar9
chr1	23800070	synonymous	T	C	NM_175602	Taar9
chr1	23964301	non-synonymous	A	G	NM_175591	Taar7d
chr1	23964596	synonymous	A	G	NM_175591	Taar7d
chr1	23982438	synonymous	G	C	NM_001009975	Taar7c
chr1	23982440	non-synonymous	C	T	NM_001009975	Taar7c
chr1	23982441	synonymous	A	G	NM_001009975	Taar7c
chr1	24004363	synonymous	A	C	NM_175585	Taar7a
chr1	24011792	non-synonymous	G	A	NM_175584	Taar6
chr1	24099328	synonymous	A	C	NM_001025623	Vnn1
chr1	24125833	synonymous	G	A	NM_001109136	Vnn3
chr1	24127207	non-synonymous	A	G	NM_001109136	Vnn3
chr1	24127258	non-synonymous	T	C	NM_001109136	Vnn3
chr1	24127280	non-synonymous	A	G	NM_001109136	Vnn3
chr1	24128552	synonymous	C	T	NM_001109136	Vnn3
chr1	24128729	synonymous	T	C	NM_001109136	Vnn3
chr1	24135714	synonymous	A	G	NM_001109136	Vnn3
chr1	27002700	non-synonymous	T	G	NM_021666	Trdn
chr1	30635759	synonymous	T	G	NM_130417	Hey2
chr1	30641926	non-synonymous	T	G	NM_130417	Hey2
chr1	32338707	synonymous	A	G	NM_001007734	Echdc1
chr1	32471406	non-synonymous	T	C	NM_001144859	Kiaa0408
chr1	32477018	synonymous	A	G	NM_001144859	Kiaa0408
chr1	32959982	non-synonymous	C	G	NM_001109333	Lrrc14b
chr1	32981387	synonymous	T	C	NM_130428	Sdha
chr1	32993150	synonymous	A	C	NM_130428	Sdha
chr1	33296349	synonymous	T	C	NM_001108461	Tppp
chr1	33393729	synonymous	A	G	NM_001011930	Trip13
chr1	33503850	non-synonymous	T	C	NM_001107454	Nkd2
chr1	33534737	synonymous	T	C	NM_001013144	Slc12a7
chr1	33631196	synonymous	C	G	NM_001039722	Slc6a19
chr1	33649018	non-synonymous	A	G	NM_017163	Slc6a18
chr1	33651791	synonymous	A	G	NM_017163	Slc6a18
chr1	33656620	synonymous	C	T	NM_017163	Slc6a18
chr1	33685117	synonymous	A	G	NM_053423	Tert
chr1	33696177	non-synonymous	G	T	NM_053423	Tert
chr1	33719773	synonymous	A	G	NM_001108240	Clptm1l
chr1	33778273	synonymous	G	A	NM_012694	Slc6a3
chr1	33822941	synonymous	T	C	NM_001100735	Lpcat1
chr1	39122928	synonymous	T	C	NM_001082574	Fastkd3
chr1	39123280	non-synonymous	A	G	NM_001082574	Fastkd3
chr1	39152541	synonymous	C	T	NM_001039003	Mtrr
chr1	41945709	non-synonymous	A	G	NM_001108462	Mthfd1l
chr1	41958940	synonymous	A	T	NM_001108462	Mthfd1l
chr1	42162421	non-synonymous	G	A	NM_057103	Akap12
chr1	42669763	synonymous	T	C	NM_012689	Esr1
chr1	45143004	non-synonymous	A	G	NM_001012061	Cnksr3
chr1	45395199	non-synonymous	C	A	NM_139094	Scaf8
chr1	47922435	synonymous	T	C	NM_001039343	Zdhhc14
chr1	48537189	non-synonymous	A	G	NM_001127560	Sytl3
chr1	48560895	non-synonymous	A	G	NM_001127560	Sytl3
chr1	48569291	synonymous	C	T	NM_001127560	Sytl3
chr1	50070347	synonymous	T	C	NM_020093	Park2
chr1	50133595	non-synonymous	A	C	NM_020093	Park2
chr1	50260443	synonymous	A	C	NM_020093	Park2
chr1	51025849	synonymous	A	G	NM_133406	Agpat4
chr1	51394380	synonymous	G	A	NM_031584	Slc22a2
chr1	51408306	non-synonymous	T	A	NM_031584	Slc22a2
chr1	51414374	non-synonymous	A	G	NM_031584	Slc22a2
chr1	51416031	non-synonymous	A	C	NM_031584	Slc22a2
chr1	51416038	non-synonymous	A	T	NM_031584	Slc22a2
chr1	51490373	non-synonymous	C	G	NM_012756	Igf2r
chr1	51682283	non-synonymous	C	A	NM_001002281	Mrgprh
chr1	51714005	synonymous	T	C	NM_001106205	Mrpl18
chr1	51714011	synonymous	G	A	NM_001106205	Mrpl18
chr1	51718141	non-synonymous	C	T	NM_001106205	Mrpl18
chr1	51718209	non-synonymous	G	T	NM_001106205	Mrpl18
chr1	51718210	non-synonymous	C	T	NM_001106205	Mrpl18
chr1	51718512	non-synonymous	C	T	NM_001106205	Mrpl18
chr1	51721660	synonymous	T	A	NM_012670	Tcp1
chr1	51724460	synonymous	C	T	NM_012670	Tcp1
chr1	53606621	synonymous	T	C	NM_001044277	MGC94891
chr1	53606885	synonymous	G	A	NM_001044277	MGC94891
chr1	53607281	synonymous	G	A	NM_001044277	MGC94891
chr1	53624571	synonymous	A	G	NM_022236	Pde10a
chr1	53629452	synonymous	G	T	NM_022236	Pde10a
chr1	53650350	synonymous	A	G	NM_022236	Pde10a
chr1	54212397	synonymous	T	C	NM_001161835	T2
chr1	54403018	synonymous	A	C	NM_001101008	LOC683722
chr1	54767764	non-synonymous	C	T	NM_001169132	Gpr31
chr1	54768289	synonymous	C	T	NM_001169132	Gpr31
chr1	54809837	non-synonymous	C	T	NM_001169136	Ttll2
chr1	54810330	non-synonymous	C	T	NM_001169136	Ttll2
chr1	57354606	synonymous	C	T	NM_001107464	Dact2
chr1	57355065	synonymous	T	G	NM_001107464	Dact2
chr1	57490687	synonymous	C	T	NM_001106215	Smoc2
chr1	57847941	synonymous	G	A	NM_001169138	Thbs2
chr1	57850502	synonymous	C	T	NM_001169138	Thbs2
chr1	57850504	non-synonymous	A	T	NM_001169138	Thbs2
chr1	57851443	synonymous	A	G	NM_001169138	Thbs2
chr1	57861794	synonymous	A	G	NM_001169138	Thbs2
chr1	58159136	synonymous	G	A	NM_001191559	Tcte3
chr1	58443133	synonymous	C	T	NM_031638	Pdcd2
chr1	58444355	synonymous	C	T	NM_031638	Pdcd2
chr1	58448300	non-synonymous	T	G	NM_031638	Pdcd2
chr1	58464012	non-synonymous	G	A	NM_001108903	Prdm9
chr1	58464239	non-synonymous	C	T	NM_001108903	Prdm9
chr1	58464597	non-synonymous	A	T	NM_001108903	Prdm9
chr1	58475771	synonymous	G	A	NM_001108903	Prdm9
chr1	58479174	synonymous	T	C	NM_001108903	Prdm9
chr1	58479178	non-synonymous	A	G	NM_001108903	Prdm9
chr1	60067773	synonymous	C	T	NM_001009687	Riok2
chr1	60067991	synonymous	G	A	NM_001009687	Riok2
chr1	60073632	synonymous	A	G	NM_001009687	Riok2
chr1	60139441	synonymous	G	A	NM_001106214	Lix1
chr1	60647580	synonymous	T	C	NM_172323	Has1
chr1	60821280	non-synonymous	C	T	NM_001169140	Fpr-rs3
chr1	60821484	non-synonymous	T	C	NM_001169140	Fpr-rs3
chr1	60821499	non-synonymous	A	C	NM_001169140	Fpr-rs3
chr1	60960533	non-synonymous	T	A	NM_001009512	Vom1r6
chr1	60960737	non-synonymous	A	T	NM_001009512	Vom1r6
chr1	60960769	non-synonymous	T	G	NM_001009512	Vom1r6
chr1	60960836	non-synonymous	A	G	NM_001009512	Vom1r6
chr1	60960942	non-synonymous	C	A	NM_001009512	Vom1r6
chr1	60961234	synonymous	C	A	NM_001009512	Vom1r6
chr1	60961337	non-synonymous	T	C	NM_001009512	Vom1r6
chr1	61174628	synonymous	G	A	NM_001167548	Vom1r13
chr1	61174692	non-synonymous	T	A	NM_001167548	Vom1r13
chr1	61174871	synonymous	T	A	NM_001167548	Vom1r13
chr1	61174874	synonymous	T	C	NM_001167548	Vom1r13
chr1	61174907	synonymous	C	T	NM_001167548	Vom1r13
chr1	61204459	non-synonymous	G	A	NM_001008961	Vom1r14
chr1	61801051	synonymous	G	A	NM_001008960	Vom1r15
chr1	61801085	non-synonymous	A	G	NM_001008960	Vom1r15
chr1	61899695	synonymous	G	A	NM_057140	Ppp2r1a
chr1	62260772	non-synonymous	G	A	NM_001008954	Vom1r19
chr1	62260809	non-synonymous	A	G	NM_001008954	Vom1r19
chr1	62385039	non-synonymous	A	T	NM_001167572	Vom1r17
chr1	62385200	synonymous	G	A	NM_001167572	Vom1r17
chr1	62385203	stoploss	A	T	NM_001167572	Vom1r17
chr1	63803446	synonymous	G	A	NM_001107467	Zfp51
chr1	66342527	synonymous	A	G	NM_001108470	Mzf1
chr1	66343157	synonymous	A	G	NM_001108470	Mzf1
chr1	66354851	synonymous	C	T	NM_001108906	Chmp2a
chr1	66377651	synonymous	T	G	NM_001107478	Zbtb45
chr1	66377848	non-synonymous	A	G	NM_001107478	Zbtb45
chr1	66388311	non-synonymous	A	T	NM_024143	Slc27a5
chr1	66389110	synonymous	C	T	NM_024143	Slc27a5
chr1	66397238	synonymous	C	T	NM_024143	Slc27a5
chr1	66554562	synonymous	A	T	NM_001024775	Zfp110
chr1	66604465	synonymous	T	C	NM_001107477	Zfp329
chr1	66822590	synonymous	C	A	NM_001099473	Vom2r35
chr1	66958187	non-synonymous	A	G	NM_001099483	Vom2r36
chr1	66958257	non-synonymous	T	C	NM_001099483	Vom2r36
chr1	67745776	non-synonymous	G	T	NM_001008931	Vom1r48
chr1	67985188	synonymous	G	A	NM_001008932	Vom1r43
chr1	73232092	non-synonymous	C	A	NM_001008937	Vom1r32
chr1	73232216	synonymous	T	C	NM_001008937	Vom1r32
chr1	74300118	synonymous	A	G	NM_001099496	Vom2r29
chr1	74680017	synonymous	T	C	NM_001029928	Lair1
chr1	74680545	non-synonymous	A	G	NM_001029928	Lair1
chr1	75234929	synonymous	G	A	NM_181479	Kir3dl1
chr1	75588243	synonymous	A	G	NM_001108468	Rdh13
chr1	75618399	synonymous	C	T	NM_001108467	Eps8l1
chr1	75621406	synonymous	G	A	NM_001108467	Eps8l1
chr1	75621625	non-synonymous	T	C	NM_001108467	Eps8l1
chr1	75622592	synonymous	G	A	NM_001108467	Eps8l1
chr1	75626218	synonymous	T	G	NM_001191946	Ppp1r12c
chr1	75666213	synonymous	T	C	NM_017144	Tnni3
chr1	75668691	synonymous	A	G	NM_017144	Tnni3
chr1	75673174	synonymous	A	G	NM_001271115	Dnaaf3
chr1	75709579	synonymous	G	T	NM_001191945	Ptprh
chr1	75720028	synonymous	C	G	NM_001191945	Ptprh
chr1	75720047	non-synonymous	G	C	NM_001191945	Ptprh
chr1	75720055	non-synonymous	T	G	NM_001191945	Ptprh
chr1	75720062	non-synonymous	G	T	NM_001191945	Ptprh
chr1	75720063	non-synonymous	G	T	NM_001191945	Ptprh
chr1	75749675	synonymous	A	G	NM_001109604	Tmem86b
chr1	75874208	non-synonymous	C	T	NM_001039085	Cox6b2
chr1	75877354	non-synonymous	C	T	NM_001145401	Fam71e2
chr1	75877566	non-synonymous	G	T	NM_001145401	Fam71e2
chr1	75879521	synonymous	G	T	NM_001145401	Fam71e2
chr1	75880539	synonymous	A	G	NM_001145401	Fam71e2
chr1	75889535	synonymous	G	T	NM_001145401	Fam71e2
chr1	75952125	synonymous	C	T	NM_001106224	Ube2s
chr1	76074673	synonymous	T	C	NM_001134545	Ssc5d
chr1	76075822	synonymous	A	G	NM_001134545	Ssc5d
chr1	76078839	synonymous	A	G	NM_001134545	Ssc5d
chr1	76091216	non-synonymous	T	G	NM_001134545	Ssc5d
chr1	76091835	non-synonymous	A	C	NM_001134545	Ssc5d
chr1	76092150	synonymous	A	G	NM_001134545	Ssc5d
chr1	76092225	synonymous	G	A	NM_001134545	Ssc5d
chr1	76105382	synonymous	G	A	NM_001127539	Sbk2
chr1	76108937	synonymous	A	G	NM_001127539	Sbk2
chr1	76134347	non-synonymous	A	G	NM_001126276	Zfp579
chr1	76150823	non-synonymous	C	G	NM_001106223	Fiz1
chr1	76159199	synonymous	A	C	NM_001108905	Zfp524
chr1	76534138	non-synonymous	G	A	NM_001008944	Vom1r59
chr1	76534160	non-synonymous	C	T	NM_001008944	Vom1r59
chr1	76534180	non-synonymous	A	C	NM_001008944	Vom1r59
chr1	76534314	non-synonymous	G	T	NM_001008944	Vom1r59
chr1	76563588	synonymous	C	T	NM_001167552	Vom1r60
chr1	76667105	non-synonymous	T	G	NM_001008935	Vom1r61
chr1	76693849	non-synonymous	T	A	NM_001008943	Vom1r62
chr1	76694374	synonymous	C	G	NM_001008943	Vom1r62
chr1	77557308	non-synonymous	C	T	NM_001025131	Sult2a2
chr1	77825765	synonymous	T	C	NM_012695	Sult2a6
chr1	77846819	non-synonymous	A	T	NM_012695	Sult2a6
chr1	77902520	non-synonymous	C	T	NM_131903	Sult2a1
chr1	77902534	non-synonymous	A	C	NM_131903	Sult2a1
chr1	79104878	synonymous	A	G	NM_207591	Gltscr2
chr1	79112923	non-synonymous	C	A	NM_001024897	Ehd2
chr1	79113075	synonymous	G	A	NM_001024897	Ehd2
chr1	79120148	synonymous	G	A	NM_001024897	Ehd2
chr1	79135044	non-synonymous	A	G	NM_001106226	Gltscr1
chr1	79135281	non-synonymous	C	T	NM_001106226	Gltscr1
chr1	79149519	synonymous	A	G	NM_001106226	Gltscr1
chr1	79151067	synonymous	G	A	NM_001106226	Gltscr1
chr1	79361116	synonymous	T	C	NM_001271452	Dhx34
chr1	79367272	synonymous	G	A	NM_001271452	Dhx34
chr1	79369632	synonymous	T	C	NM_001271452	Dhx34
chr1	79369638	synonymous	A	G	NM_001271452	Dhx34
chr1	79373187	synonymous	T	C	NM_001271452	Dhx34
chr1	79373334	synonymous	A	G	NM_001271452	Dhx34
chr1	79375688	synonymous	C	T	NM_001271452	Dhx34
chr1	79433262	non-synonymous	C	T	NM_001003710	C5ar2
chr1	79453555	non-synonymous	G	A	NM_053619	C5ar1
chr1	79453698	synonymous	A	T	NM_053619	C5ar1
chr1	79673850	synonymous	C	G	NM_001107479	Npas1
chr1	79766262	synonymous	C	T	NM_001271132	Arhgap35
chr1	79768908	synonymous	C	T	NM_001271132	Arhgap35
chr1	80182005	non-synonymous	A	G	NM_001009533	Ccdc8
chr1	80182227	non-synonymous	C	T	NM_001009533	Ccdc8
chr1	80182901	non-synonymous	A	G	NM_001009533	Ccdc8
chr1	80237460	synonymous	A	G	NM_022528	Hif3a
chr1	80323946	non-synonymous	G	A	NM_001025679	Psg16
chr1	80373362	synonymous	T	C	NM_012702	Ceacam3
chr1	80373365	synonymous	A	G	NM_012702	Ceacam3
chr1	80375057	non-synonymous	G	A	NM_012702	Ceacam3
chr1	80376824	synonymous	A	G	NM_012702	Ceacam3
chr1	80376866	synonymous	T	A	NM_012702	Ceacam3
chr1	80376880	non-synonymous	T	G	NM_012702	Ceacam3
chr1	80378701	synonymous	C	T	NM_012702	Ceacam3
chr1	80379668	non-synonymous	T	C	NM_012702	Ceacam3
chr1	80434751	non-synonymous	G	C	NM_021677	Psgb1
chr1	80437517	non-synonymous	G	A	NM_021677	Psgb1
chr1	80503091	synonymous	G	A	NM_001025641	Psg29
chr1	80648577	non-synonymous	C	T	NM_001025404	Ceacam11
chr1	80907971	synonymous	G	A	NM_001011931	Mill1
chr1	80908072	non-synonymous	C	T	NM_001011931	Mill1
chr1	80937978	non-synonymous	C	T	NM_019126	Psg19
chr1	80938049	synonymous	C	T	NM_019126	Psg19
chr1	80938071	non-synonymous	A	T	NM_019126	Psg19
chr1	80938076	synonymous	A	T	NM_019126	Psg19
chr1	80938221	non-synonymous	A	T	NM_019126	Psg19
chr1	80941031	synonymous	T	C	NM_019126	Psg19
chr1	80941109	synonymous	G	A	NM_019126	Psg19
chr1	81060366	synonymous	C	G	NM_001106229	Ccdc61
chr1	81060853	synonymous	G	A	NM_001106229	Ccdc61
chr1	81067067	synonymous	G	A	NM_001106229	Ccdc61
chr1	81155454	synonymous	A	G	NM_001108908	Nanos2
chr1	81181927	synonymous	A	G	NM_017077	Foxa3
chr1	81182386	synonymous	A	G	NM_017077	Foxa3
chr1	81207737	synonymous	G	A	NM_001100830	Sympk
chr1	81218842	non-synonymous	G	A	NM_001100830	Sympk
chr1	81219130	synonymous	A	G	NM_001100830	Sympk
chr1	81219872	synonymous	A	G	NM_001024748	Rsph6a
chr1	81220065	non-synonymous	G	C	NM_001024748	Rsph6a
chr1	81221867	synonymous	C	T	NM_001024748	Rsph6a
chr1	81339092	non-synonymous	C	G	NM_012714	Gipr
chr1	81369655	synonymous	T	C	NM_138921	Eml2
chr1	81525914	synonymous	G	A	NM_001106228	Ercc1
chr1	81535022	synonymous	T	G	NM_001109416	Cd3eap
chr1	81560223	synonymous	C	G	NM_001172809	Ercc2
chr1	81565193	synonymous	T	C	NM_001172809	Ercc2
chr1	81574974	synonymous	G	A	NM_138520	Klc3
chr1	81576008	synonymous	T	C	NM_138520	Klc3
chr1	81602942	synonymous	G	A	NM_001191071	Mark4
chr1	81626956	synonymous	G	A	NM_001191071	Mark4
chr1	81709086	synonymous	G	A	NM_001107482	Ppp1r37
chr1	81710622	non-synonymous	C	T	NM_001107482	Ppp1r37
chr1	81815472	non-synonymous	G	T	NM_001106232	Clptm1
chr1	81817464	synonymous	A	G	NM_001106232	Clptm1
chr1	81915648	synonymous	C	T	NM_001012064	Pvrl2
chr1	81915654	synonymous	A	G	NM_001012064	Pvrl2
chr1	81942134	synonymous	A	C	NM_031752	Bcam
chr1	81966106	synonymous	G	A	NM_001034920	Cblc
chr1	81970181	non-synonymous	T	C	NM_001034920	Cblc
chr1	81973643	non-synonymous	A	T	NM_001034920	Cblc
chr1	82041002	synonymous	C	T	NM_001169579	Ceacam16
chr1	82049014	non-synonymous	C	A	NM_001169579	Ceacam16
chr1	82069098	non-synonymous	C	T	NM_001198970	Ceacam19
chr1	82070154	non-synonymous	C	T	NM_001198970	Ceacam19
chr1	82070180	synonymous	G	T	NM_001198970	Ceacam19
chr1	82070204	synonymous	C	T	NM_001198970	Ceacam19
chr1	82070242	non-synonymous	T	C	NM_001198970	Ceacam19
chr1	82089147	non-synonymous	A	G	NM_017076	PVR
chr1	82096267	synonymous	T	C	NM_017076	PVR
chr1	82202915	synonymous	C	T	NM_144757	Zfp180
chr1	82221323	non-synonymous	G	T	NM_001107487	Zfp112
chr1	82221373	non-synonymous	C	T	NM_001107487	Zfp112
chr1	82222095	synonymous	C	T	NM_001107487	Zfp112
chr1	82222141	non-synonymous	C	T	NM_001107487	Zfp112
chr1	82222308	synonymous	C	T	NM_001107487	Zfp112
chr1	82222545	synonymous	C	T	NM_001107487	Zfp112
chr1	82222995	synonymous	A	G	NM_001107487	Zfp112
chr1	82300671	synonymous	T	C	NM_133323	Zfp111
chr1	82300797	synonymous	A	G	NM_133323	Zfp111
chr1	82301439	synonymous	T	C	NM_133323	Zfp111
chr1	82301624	non-synonymous	T	G	NM_133323	Zfp111
chr1	82301835	synonymous	T	C	NM_133323	Zfp111
chr1	82301916	synonymous	G	A	NM_133323	Zfp111
chr1	82301919	synonymous	T	C	NM_133323	Zfp111
chr1	82302056	non-synonymous	A	T	NM_133323	Zfp111
chr1	82302327	non-synonymous	T	A	NM_133323	Zfp111
chr1	82387615	synonymous	G	T	NM_001017512	Zfp61
chr1	82388373	synonymous	C	T	NM_001017512	Zfp61
chr1	82401783	non-synonymous	A	C	NM_001037212	Zfp94
chr1	82401799	synonymous	G	A	NM_001037212	Zfp94
chr1	82401838	synonymous	G	A	NM_001037212	Zfp94
chr1	82401955	synonymous	T	C	NM_001037212	Zfp94
chr1	82402123	synonymous	C	T	NM_001037212	Zfp94
chr1	82402474	synonymous	T	C	NM_001037212	Zfp94
chr1	82402513	synonymous	G	A	NM_001037212	Zfp94
chr1	82402675	synonymous	C	G	NM_001037212	Zfp94
chr1	82402693	synonymous	C	G	NM_001037212	Zfp94
chr1	82402694	non-synonymous	A	T	NM_001037212	Zfp94
chr1	82402744	synonymous	A	G	NM_001037212	Zfp94
chr1	82402828	synonymous	G	C	NM_001037212	Zfp94
chr1	82402882	non-synonymous	A	T	NM_001037212	Zfp94
chr1	82402930	synonymous	A	G	NM_001037212	Zfp94
chr1	82474694	synonymous	T	C	NM_001192010	Lypd5
chr1	82493911	synonymous	C	T	NM_001270702	Kcnn4
chr1	82508051	synonymous	C	T	NM_001270703	Kcnn4
chr1	82555317	synonymous	T	G	NM_001014016	Irgc
chr1	82685843	synonymous	T	C	NM_053435	Xrcc1
chr1	82694339	synonymous	T	C	NM_053435	Xrcc1
chr1	82694672	synonymous	G	A	NM_053435	Xrcc1
chr1	83202825	synonymous	A	G	NM_031508	Grik5
chr1	83370817	synonymous	T	C	NM_017344	Gsk3a
chr1	83428044	synonymous	G	T	NM_053654	Pafah1b3
chr1	83465817	synonymous	T	C	NM_053628	Megf8
chr1	83480387	synonymous	T	C	NM_053628	Megf8
chr1	83512504	synonymous	A	G	NM_012859	Lipe
chr1	83516582	synonymous	C	T	NM_012859	Lipe
chr1	83531140	non-synonymous	T	C	NM_001107491	Cxcl17
chr1	83600271	synonymous	A	G	NM_031755	Ceacam1
chr1	83602311	synonymous	G	A	NM_031755	Ceacam1
chr1	83602377	synonymous	A	G	NM_031755	Ceacam1
chr1	83602946	synonymous	A	G	NM_031755	Ceacam1
chr1	83603078	synonymous	C	A	NM_031755	Ceacam1
chr1	83604747	non-synonymous	C	T	NM_031755	Ceacam1
chr1	83604754	non-synonymous	T	G	NM_031755	Ceacam1
chr1	83604759	non-synonymous	A	G	NM_031755	Ceacam1
chr1	83604765	non-synonymous	T	C	NM_031755	Ceacam1
chr1	83604766	non-synonymous	C	T	NM_031755	Ceacam1
chr1	83604803	non-synonymous	C	A	NM_031755	Ceacam1
chr1	83604813	non-synonymous	C	A	NM_031755	Ceacam1
chr1	83604859	non-synonymous	C	T	NM_031755	Ceacam1
chr1	83769541	synonymous	T	C	NM_001106235	Ccdc97
chr1	83867671	non-synonymous	T	C	NM_001107495	Cyp2s1
chr1	84447267	non-synonymous	G	A	NM_173294	Cyp2b3
chr1	84765974	synonymous	C	A	NM_017156	Cyp2b12
chr1	84774633	synonymous	T	C	NM_017156	Cyp2b12
chr1	84853776	synonymous	T	C	NM_012787	Cyp2g1
chr1	84870571	synonymous	G	C	NM_012542	Cyp2a3
chr1	85154411	synonymous	A	G	NM_019303	Cyp2f4
chr1	85195918	synonymous	A	G	NM_017355	Rab4b
chr1	85195957	synonymous	G	A	NM_017355	Rab4b
chr1	85195975	synonymous	C	A	NM_017355	Rab4b
chr1	85301360	non-synonymous	A	G	NM_001033888	Numbl
chr1	85345631	synonymous	G	A	NM_001170336	Ltbp4
chr1	85351436	synonymous	T	G	NM_001170336	Ltbp4
chr1	85366165	non-synonymous	C	T	NM_001271080	Shkbp1
chr1	85387295	synonymous	T	C	NM_001100845	Sptbn4
chr1	85389567	synonymous	A	G	NM_001100845	Sptbn4
chr1	85390827	non-synonymous	C	G	NM_001100845	Sptbn4
chr1	85390828	synonymous	G	T	NM_001100845	Sptbn4
chr1	85393483	synonymous	A	G	NM_001100845	Sptbn4
chr1	85393603	synonymous	C	T	NM_001100845	Sptbn4
chr1	85394996	non-synonymous	T	C	NM_001100845	Sptbn4
chr1	85412961	non-synonymous	C	T	NM_001100845	Sptbn4
chr1	85431250	synonymous	C	G	NM_001100845	Sptbn4
chr1	85435892	synonymous	A	T	NM_001100845	Sptbn4
chr1	85438337	synonymous	G	A	NM_001100845	Sptbn4
chr1	85438491	synonymous	C	G	NM_001100845	Sptbn4
chr1	85485692	synonymous	T	C	NM_001106236	Blvrb
chr1	85490572	synonymous	C	T	NM_001106236	Blvrb
chr1	85490638	synonymous	T	C	NM_001106236	Blvrb
chr1	85537746	non-synonymous	A	G	NM_023976	Prx
chr1	85538579	non-synonymous	G	A	NM_023976	Prx
chr1	85538765	non-synonymous	G	A	NM_023976	Prx
chr1	85538845	synonymous	A	G	NM_023976	Prx
chr1	85539004	synonymous	T	C	NM_023976	Prx
chr1	85539070	synonymous	A	C	NM_023976	Prx
chr1	85539378	non-synonymous	A	G	NM_023976	Prx
chr1	85539684	non-synonymous	C	T	NM_023976	Prx
chr1	85556452	synonymous	T	C	NM_001012167	Pld3
chr1	85557667	synonymous	T	C	NM_001012167	Pld3
chr1	85566310	synonymous	C	T	NM_001012167	Pld3
chr1	85592743	synonymous	G	T	NM_001109664	RGD1307554
chr1	85592755	synonymous	T	C	NM_001109664	RGD1307554
chr1	85684302	synonymous	T	C	NM_001108478	Ttc9b
chr1	85693317	synonymous	A	G	NM_001191621	Map3k10
chr1	85693389	synonymous	T	C	NM_001191621	Map3k10
chr1	86507904	non-synonymous	A	C	NM_001127694	Lrfn1
chr1	86507912	non-synonymous	C	G	NM_001127694	Lrfn1
chr1	86515722	synonymous	G	A	NM_001108910	Lrfn1
chr1	86529957	synonymous	A	G	NM_181091	Gmfg
chr1	86553355	synonymous	C	T	NM_001107498	Samd4b
chr1	86588138	synonymous	T	C	NM_001106237	Med29
chr1	86614085	non-synonymous	A	C	NM_001134972	Plekhg2
chr1	86700261	non-synonymous	G	A	NM_053666	Dll3
chr1	87567408	non-synonymous	C	G	NM_001008903	Vom1r2
chr1	87567438	non-synonymous	T	A	NM_001008903	Vom1r2
chr1	87567827	synonymous	G	A	NM_001008903	Vom1r2
chr1	87568082	synonymous	T	C	NM_001008903	Vom1r2
chr1	87800224	synonymous	A	G	NM_001099470	Vom2r11
chr1	87800335	synonymous	T	C	NM_001099470	Vom2r11
chr1	88055553	non-synonymous	C	T	NM_001110491	Fbxo27
chr1	88123295	synonymous	C	T	NM_030867	Nfkbib
chr1	88196180	synonymous	T	C	NM_022594	Ech1
chr1	88202294	synonymous	G	T	NM_012975	Lgals4
chr1	88227682	synonymous	C	T	NM_022582	Lgals7
chr1	88252930	synonymous	G	T	NM_001110808	Capn12
chr1	88252978	synonymous	C	A	NM_001110808	Capn12
chr1	88257978	synonymous	A	G	NM_001110808	Capn12
chr1	88259766	synonymous	G	A	NM_031675	Actn4
chr1	88263702	synonymous	A	G	NM_031675	Actn4
chr1	88284214	synonymous	A	G	NM_031675	Actn4
chr1	89289504	synonymous	C	G	NM_001013065	Ggn
chr1	89290266	synonymous	T	C	NM_001013065	Ggn
chr1	89314021	synonymous	T	G	NM_001170340	Catsperg1
chr1	89314035	non-synonymous	T	C	NM_001170340	Catsperg1
chr1	89747291	synonymous	T	C	NM_144749	Zfp382
chr1	89751799	synonymous	C	T	NM_144749	Zfp382
chr1	89752091	non-synonymous	C	A	NM_144749	Zfp382
chr1	89979612	synonymous	A	G	NM_001107502	Lrfn3
chr1	89979891	synonymous	G	A	NM_001107502	Lrfn3
chr1	90078443	non-synonymous	A	G	NM_022628	Nphs1
chr1	90079105	synonymous	A	G	NM_022628	Nphs1
chr1	90085907	synonymous	A	G	NM_022628	Nphs1
chr1	90151601	synonymous	C	T	NM_001127579	Proser3
chr1	90166384	synonymous	A	G	NM_001106245	Lin37
chr1	90216355	synonymous	T	C	NM_001108911	Upk1a
chr1	90223017	non-synonymous	C	T	NM_001108911	Upk1a
chr1	90264621	synonymous	C	T	NM_001014159	Rbm42
chr1	90264645	synonymous	T	C	NM_001014159	Rbm42
chr1	90317783	non-synonymous	A	G	NM_012509	Atp4a
chr1	90318463	synonymous	T	C	NM_012509	Atp4a
chr1	90323927	synonymous	A	G	NM_012509	Atp4a
chr1	90325134	synonymous	A	G	NM_012509	Atp4a
chr1	90328299	synonymous	G	A	NM_012509	Atp4a
chr1	90357368	synonymous	C	T	NM_001198590	Sbsn
chr1	90474851	non-synonymous	A	C	NM_001107503	Cd22
chr1	90513060	synonymous	T	C	NM_017190	Mag
chr1	90539611	synonymous	T	C	NM_032616	Lsr
chr1	90554320	synonymous	C	T	NM_032616	Lsr
chr1	90936314	synonymous	G	C	NM_001170400	LOC292801
chr1	91207824	synonymous	T	C	NM_207592	Gpi
chr1	91213192	synonymous	A	T	NM_207592	Gpi
chr1	91248470	synonymous	C	T	NM_001271233	RGD1308428
chr1	91249040	synonymous	G	C	NM_001271233	RGD1308428
chr1	91350663	synonymous	A	G	NM_001127552	Lsm14a
chr1	91681982	synonymous	A	G	NM_001107504	Chst8
chr1	91682066	synonymous	C	T	NM_001107504	Chst8
chr1	92983119	synonymous	C	T	NM_001109142	Rgs9bp
chr1	93826987	synonymous	A	G	NM_001107506	Tshz3
chr1	93828235	synonymous	G	A	NM_001107506	Tshz3
chr1	95438616	synonymous	C	T	NM_001107507	Uri1
chr1	95576668	synonymous	C	T	NM_001100821	Ccne1
chr1	95701166	synonymous	T	G	NM_001013148	Plekhf1
chr1	95701514	synonymous	G	A	NM_001013148	Plekhf1
chr1	95881550	synonymous	C	T	NM_001108913	LOC365238
chr1	95881572	non-synonymous	G	A	NM_001108913	LOC365238
chr1	95881664	non-synonymous	C	T	NM_001108913	LOC365238
chr1	95881665	non-synonymous	A	G	NM_001108913	LOC365238
chr1	95881778	synonymous	G	A	NM_001108913	LOC365238
chr1	98801939	synonymous	A	G	NM_001024907	MGC114499
chr1	99590231	non-synonymous	T	G	NM_001106250	Siglec10
chr1	99646689	non-synonymous	C	G	NM_001106249	Siglec5
chr1	99646803	non-synonymous	G	C	NM_001106249	Siglec5
chr1	99646804	non-synonymous	A	G	NM_001106249	Siglec5
chr1	99647019	non-synonymous	C	A	NM_001106249	Siglec5
chr1	99647080	non-synonymous	G	A	NM_001106249	Siglec5
chr1	99647138	synonymous	A	T	NM_001106249	Siglec5
chr1	99647303	synonymous	C	T	NM_001106249	Siglec5
chr1	99647341	non-synonymous	C	T	NM_001106249	Siglec5
chr1	100067546	non-synonymous	A	C	NM_001099487	Vom2r37
chr1	100067551	synonymous	G	A	NM_001099487	Vom2r37
chr1	100206557	non-synonymous	C	T	NM_001099487	Vom2r37
chr1	100206614	synonymous	G	A	NM_001099487	Vom2r37
chr1	100206656	synonymous	T	G	NM_001099487	Vom2r37
chr1	100207259	synonymous	T	C	NM_001099487	Vom2r37
chr1	100207304	synonymous	C	T	NM_001099487	Vom2r37
chr1	100207310	non-synonymous	A	C	NM_001099487	Vom2r37
chr1	100207747	non-synonymous	A	G	NM_001099487	Vom2r37
chr1	100207885	non-synonymous	T	G	NM_001099487	Vom2r37
chr1	100207895	non-synonymous	G	A	NM_001099487	Vom2r37
chr1	100603047	synonymous	G	A	NM_001014017	Zfp819
chr1	100603051	non-synonymous	T	C	NM_001014017	Zfp819
chr1	100603413	non-synonymous	A	G	NM_001014017	Zfp819
chr1	100607037	synonymous	T	G	NM_001014017	Zfp819
chr1	100671487	synonymous	T	C	NM_001106251	Ctu1
chr1	100671658	synonymous	T	C	NM_001106251	Ctu1
chr1	100672699	synonymous	C	G	NM_001106251	Ctu1
chr1	100809057	synonymous	A	G	NM_001107509	Klk8
chr1	101014262	non-synonymous	A	G	NM_001003977	Klk1c6
chr1	101014943	synonymous	A	G	NM_001003977	Klk1c6
chr1	101015130	non-synonymous	T	C	NM_001003977	Klk1c6
chr1	101016120	synonymous	A	G	NM_001003977	Klk1c6
chr1	101030240	non-synonymous	T	C	NM_001003977	Klk1c6
chr1	101046621	synonymous	A	G	NM_012677	Klk1c2
chr1	101047446	synonymous	A	G	NM_012677	Klk1c2
chr1	101154927	synonymous	G	A	NM_175759	Klk1c9
chr1	101196690	synonymous	A	G	NM_012593	Klk1c7
chr1	101198656	non-synonymous	A	G	NM_012593	Klk1c7
chr1	101199704	synonymous	T	C	NM_012593	Klk1c7
chr1	101199886	non-synonymous	C	T	NM_012593	Klk1c7
chr1	101408433	synonymous	T	C	NM_031751	Shank1
chr1	101460867	synonymous	T	C	NM_019122	Syt3
chr1	101466731	non-synonymous	A	G	NM_019122	Syt3
chr1	101467607	synonymous	G	A	NM_019122	Syt3
chr1	101467703	synonymous	T	G	NM_019122	Syt3
chr1	101533614	synonymous	C	T	NM_001271081	Lrrc4b
chr1	101565361	non-synonymous	T	C	NM_001004221	Emc10
chr1	101587366	synonymous	G	A	NM_001106257	Mybpc2
chr1	101591288	synonymous	G	A	NM_001106257	Mybpc2
chr1	101608889	non-synonymous	C	T	NM_021662	Pold1
chr1	101726116	non-synonymous	T	C	NM_001100690	Myh14
chr1	101832409	synonymous	C	A	NM_001005561	Vrk3
chr1	101836487	synonymous	C	T	NM_001005561	Vrk3
chr1	101890959	synonymous	C	T	NM_023098	Nup62
chr1	101901949	synonymous	T	C	NM_001106258	Tbc1d17
chr1	101905832	synonymous	A	G	NM_001106258	Tbc1d17
chr1	101913691	synonymous	C	T	NM_001106259	Akt1s1
chr1	101918717	non-synonymous	T	C	NM_001004259	Pnkp
chr1	101944804	synonymous	C	T	NM_001170426	Med25
chr1	101945399	synonymous	A	C	NM_001170426	Med25
chr1	101961091	non-synonymous	G	A	NM_001037646	Fuz
chr1	102025806	synonymous	G	A	NM_001034925	Cpt1c
chr1	102029767	synonymous	C	T	NM_001034925	Cpt1c
chr1	102040533	synonymous	A	G	NM_024363	Prmt1
chr1	102040735	synonymous	C	T	NM_024363	Prmt1
chr1	102042093	synonymous	G	A	NM_024363	Prmt1
chr1	102055664	synonymous	T	C	NM_001108480	Bcl2l12
chr1	102055679	synonymous	A	G	NM_001108480	Bcl2l12
chr1	102060084	synonymous	G	A	NM_001006969	Irf3
chr1	102067305	synonymous	A	G	NM_019384	Scaf1
chr1	102192620	non-synonymous	G	A	NM_001305939	Flt3lg
chr1	102203392	synonymous	G	A	NM_001033706	Aldh16a1
chr1	102208304	synonymous	C	T	NM_001033706	Aldh16a1
chr1	102288409	synonymous	G	T	NM_001107512	Tead2
chr1	102293210	synonymous	T	C	NM_001107512	Tead2
chr1	102300543	non-synonymous	C	T	NM_017124	Cd37
chr1	102368608	non-synonymous	A	G	NM_001136229	Trpm4
chr1	102372231	non-synonymous	C	T	NM_001136229	Trpm4
chr1	102375254	synonymous	T	C	NM_001136229	Trpm4
chr1	102380466	synonymous	T	G	NM_001136229	Trpm4
chr1	102388674	non-synonymous	A	G	NM_181369	Hrc
chr1	102388819	non-synonymous	A	T	NM_181369	Hrc
chr1	102389742	non-synonymous	G	A	NM_181369	Hrc
chr1	102390006	non-synonymous	G	C	NM_181369	Hrc
chr1	102390355	synonymous	G	A	NM_181369	Hrc
chr1	102390367	synonymous	C	T	NM_181369	Hrc
chr1	102393912	synonymous	G	A	NM_001270985	Ppfia3
chr1	102399915	synonymous	A	G	NM_001270985	Ppfia3
chr1	102513733	non-synonymous	A	G	NM_001109615	Gys1
chr1	102513766	synonymous	C	T	NM_001109615	Gys1
chr1	102553341	non-synonymous	A	G	NM_001012168	Tulp2
chr1	102586812	synonymous	C	T	NM_001012168	Tulp2
chr1	102601063	non-synonymous	G	A	NM_199101	Plekha4
chr1	102601245	synonymous	A	G	NM_199101	Plekha4
chr1	102604837	synonymous	A	T	NM_199101	Plekha4
chr1	102605068	synonymous	C	T	NM_199101	Plekha4
chr1	102613286	non-synonymous	C	T	NM_199101	Plekha4
chr1	102614657	synonymous	A	G	NM_199101	Plekha4
chr1	102686416	synonymous	T	G	NM_001017514	Izumo1
chr1	102700140	synonymous	C	G	NM_001106261	Rasip1
chr1	102712722	non-synonymous	A	T	NM_031635	Fut2
chr1	102742442	non-synonymous	T	C	NM_001135584	Sec1
chr1	102742606	synonymous	A	G	NM_001135584	Sec1
chr1	102743176	synonymous	A	C	NM_001135584	Sec1
chr1	102878531	synonymous	T	C	NM_053911	Cyth2
chr1	102878802	synonymous	A	G	NM_053911	Cyth2
chr1	102894350	synonymous	G	T	NM_001012067	Grwd1
chr1	102954021	synonymous	T	G	NM_001025644	Syngr4
chr1	103075229	synonymous	G	A	NM_031013	Abcc6
chr1	103079015	synonymous	A	G	NM_031013	Abcc6
chr1	103082895	synonymous	T	C	NM_031013	Abcc6
chr1	103087055	synonymous	G	A	NM_031013	Abcc6
chr1	103087099	non-synonymous	A	C	NM_031013	Abcc6
chr1	103110108	non-synonymous	G	A	NM_001108484	Nomo1
chr1	103136217	non-synonymous	G	C	NM_001108484	Nomo1
chr1	103188907	synonymous	A	G	NM_031358	Kcnj11
chr1	103322257	synonymous	A	G	NM_212521	Ush1c
chr1	103355967	synonymous	C	T	NM_001106262	Otog
chr1	103365472	synonymous	C	T	NM_001106262	Otog
chr1	103384454	non-synonymous	G	A	NM_001106262	Otog
chr1	103387978	synonymous	G	A	NM_001106262	Otog
chr1	103388025	non-synonymous	C	T	NM_001106262	Otog
chr1	103388440	synonymous	C	T	NM_001106262	Otog
chr1	103389737	non-synonymous	A	G	NM_001106262	Otog
chr1	103407445	synonymous	C	G	NM_001106262	Otog
chr1	103410040	non-synonymous	C	T	NM_001106262	Otog
chr1	103483293	synonymous	A	G	NM_176079	Myod1
chr1	103483308	synonymous	C	T	NM_176079	Myod1
chr1	103767352	synonymous	G	A	NM_001100634	Tph1
chr1	103768868	synonymous	C	T	NM_001100634	Tph1
chr1	103771848	synonymous	T	C	NM_001100634	Tph1
chr1	103852447	synonymous	C	T	NM_001009478	Saa4
chr1	103854177	non-synonymous	T	C	NM_001009478	Saa4
chr1	103886771	non-synonymous	C	G	NM_001135612	Hps5
chr1	103893065	non-synonymous	G	A	NM_001135612	Hps5
chr1	103893443	non-synonymous	T	C	NM_001135612	Hps5
chr1	103897586	synonymous	T	C	NM_001135612	Hps5
chr1	103897744	non-synonymous	T	C	NM_001135612	Hps5
chr1	103897865	synonymous	G	A	NM_001135612	Hps5
chr1	103898063	synonymous	G	A	NM_001135612	Hps5
chr1	103899097	non-synonymous	C	T	NM_001135612	Hps5
chr1	103901693	non-synonymous	C	T	NM_001135612	Hps5
chr1	103904106	synonymous	T	C	NM_001135612	Hps5
chr1	104363234	synonymous	G	A	NM_145787	Mrgprx3
chr1	104363469	non-synonymous	A	G	NM_145787	Mrgprx3
chr1	104443196	non-synonymous	T	A	NM_001002286	Mrgprc
chr1	104443201	non-synonymous	G	A	NM_001002286	Mrgprc
chr1	104489604	non-synonymous	G	A	NM_001002287	Mrgprb4
chr1	104604988	non-synonymous	T	A	NM_001002284	Mrgprb5
chr1	104604989	synonymous	T	A	NM_001002284	Mrgprb5
chr1	104605865	synonymous	T	C	NM_001002284	Mrgprb5
chr1	105934623	synonymous	T	C	NM_138529	Nav2
chr1	105945344	synonymous	C	A	NM_138529	Nav2
chr1	105958596	synonymous	G	A	NM_138529	Nav2
chr1	105968870	synonymous	C	T	NM_138529	Nav2
chr1	105970022	synonymous	T	C	NM_138529	Nav2
chr1	105981405	synonymous	T	C	NM_138529	Nav2
chr1	105983003	synonymous	A	T	NM_138529	Nav2
chr1	106159206	non-synonymous	T	C	NM_001106263	Htatip2
chr1	106184420	synonymous	A	G	NM_053557	Prmt3
chr1	108062659	synonymous	C	T	NM_053427	Slc17a6
chr1	113845244	synonymous	C	T	NM_017295	Gabra5
chr1	113845307	synonymous	A	G	NM_017295	Gabra5
chr1	115302298	synonymous	A	C	NM_001107517	Cyfip1
chr1	115316921	synonymous	C	T	NM_001107517	Cyfip1
chr1	115491131	synonymous	T	C	NM_001107520	Herc2
chr1	115508600	non-synonymous	C	T	NM_001107520	Herc2
chr1	115519352	synonymous	C	T	NM_001107520	Herc2
chr1	115563246	synonymous	T	G	NM_001107520	Herc2
chr1	115602981	synonymous	G	T	NM_001107520	Herc2
chr1	115619756	non-synonymous	T	C	NM_001107520	Herc2
chr1	115632647	synonymous	T	C	NM_001107520	Herc2
chr1	115643107	synonymous	T	G	NM_001107520	Herc2
chr1	115658089	synonymous	C	T	NM_001107520	Herc2
chr1	115683749	synonymous	T	C	NM_001271493	LOC100365773
chr1	115683823	non-synonymous	A	T	NM_001271493	LOC100365773
chr1	115875550	synonymous	T	C	NM_001271493	LOC100365773
chr1	125597691	non-synonymous	G	A	NM_001134706	Hmgn5b
chr1	125597751	non-synonymous	A	G	NM_001134706	Hmgn5b
chr1	125597786	synonymous	A	G	NM_001134706	Hmgn5b
chr1	125883728	synonymous	A	G	NM_001109147	Klf13
chr1	126147345	synonymous	G	A	NM_001037734	Trpm1
chr1	126183032	synonymous	G	A	NM_001037734	Trpm1
chr1	126207618	synonymous	C	T	NM_001037734	Trpm1
chr1	126208023	synonymous	A	G	NM_001037734	Trpm1
chr1	126279540	synonymous	A	G	NM_001100846	Mtmr10
chr1	126282090	synonymous	T	C	NM_001100846	Mtmr10
chr1	126282242	synonymous	T	C	NM_001100846	Mtmr10
chr1	126302069	synonymous	C	T	NM_001191633	Fan1
chr1	126317361	non-synonymous	G	A	NM_001191633	Fan1
chr1	126317870	non-synonymous	C	G	NM_001191633	Fan1
chr1	126324289	synonymous	G	A	NM_001106340	Mphosph10
chr1	126334970	synonymous	A	T	NM_001106340	Mphosph10
chr1	126335661	non-synonymous	C	T	NM_001106340	Mphosph10
chr1	126335851	non-synonymous	C	T	NM_001106340	Mphosph10
chr1	126336017	synonymous	C	T	NM_001106340	Mphosph10
chr1	126338674	non-synonymous	T	G	NM_001106341	Mcee
chr1	126348556	non-synonymous	C	G	NM_001106341	Mcee
chr1	126348807	synonymous	T	C	NM_001106341	Mcee
chr1	126771464	non-synonymous	C	T	NM_001173527	Ndnl2
chr1	127632892	synonymous	A	G	NM_001014020	Tarsl2
chr1	128153788	synonymous	A	G	NM_001106268	Chsy1
chr1	128154547	synonymous	G	A	NM_001106268	Chsy1
chr1	128258964	synonymous	C	T	NM_001191624	Lrrk1
chr1	128258972	non-synonymous	A	G	NM_001191624	Lrrk1
chr1	128295131	synonymous	C	T	NM_001191624	Lrrk1
chr1	128806959	synonymous	C	T	NM_001127561	Cers3
chr1	129760491	synonymous	A	C	NM_001134858	Synm
chr1	129763028	non-synonymous	T	C	NM_001134858	Synm
chr1	130217772	synonymous	G	A	NM_052807	Igf1r
chr1	130265283	synonymous	A	G	NM_052807	Igf1r
chr1	134500368	synonymous	C	T	NM_001191625	Mctp2
chr1	134530991	synonymous	A	G	NM_001191625	Mctp2
chr1	134532628	synonymous	G	A	NM_001191625	Mctp2
chr1	135766169	synonymous	C	T	NM_001107524	Rgma
chr1	135826317	synonymous	C	T	NM_001107523	Chd2
chr1	136872758	synonymous	C	T	NM_177481	Slco3a1
chr1	138129921	synonymous	A	G	NM_001106271	Akap13
chr1	138171165	non-synonymous	G	A	NM_001106271	Akap13
chr1	138172573	non-synonymous	A	G	NM_001106271	Akap13
chr1	138172681	non-synonymous	C	T	NM_001106271	Akap13
chr1	138172703	non-synonymous	C	A	NM_001106271	Akap13
chr1	138173036	synonymous	A	G	NM_001106271	Akap13
chr1	138282933	synonymous	C	T	NM_001106271	Akap13
chr1	138294358	synonymous	A	G	NM_001106271	Akap13
chr1	138306329	non-synonymous	A	G	NM_001106271	Akap13
chr1	138335430	non-synonymous	C	G	NM_001039006	Klhl25
chr1	140921207	synonymous	G	A	NM_019248	Ntrk3
chr1	141445519	synonymous	G	A	NM_001013068	Mrpl46
chr1	141450554	synonymous	G	A	NM_001013068	Mrpl46
chr1	141453746	synonymous	T	C	NM_001109148	Mrps11
chr1	141797468	synonymous	A	G	NM_001008559	Hapln3
chr1	141823332	synonymous	G	A	NM_012811	Mfge8
chr1	141823773	synonymous	A	G	NM_012811	Mfge8
chr1	141990836	synonymous	C	T	NM_001106275	Abhd2
chr1	142144164	non-synonymous	T	G	NM_053528	Polg
chr1	142144499	synonymous	T	C	NM_053528	Polg
chr1	142149339	synonymous	C	T	NM_053528	Polg
chr1	142425067	non-synonymous	A	G	NM_013094	Plin1
chr1	142436906	synonymous	G	A	NM_053487	Pex11a
chr1	142437164	synonymous	C	T	NM_053487	Pex11a
chr1	142437217	synonymous	T	G	NM_053487	Pex11a
chr1	142449732	synonymous	T	C	NM_001191949	Wdr93
chr1	142474722	synonymous	G	T	NM_001191949	Wdr93
chr1	142475794	synonymous	G	C	NM_001191949	Wdr93
chr1	142475824	synonymous	A	C	NM_001191949	Wdr93
chr1	142477449	synonymous	A	C	NM_001191949	Wdr93
chr1	142479049	synonymous	A	G	NM_001191949	Wdr93
chr1	142479184	synonymous	A	G	NM_001191949	Wdr93
chr1	142526026	non-synonymous	C	T	NM_031012	Anpep
chr1	142526953	non-synonymous	C	G	NM_031012	Anpep
chr1	142540378	synonymous	C	T	NM_031012	Anpep
chr1	142540744	synonymous	A	G	NM_031012	Anpep
chr1	142625492	non-synonymous	G	A	NM_001107530	Arpin
chr1	143014118	non-synonymous	C	T	NM_022286	Vps33b
chr1	143033274	synonymous	G	A	NM_022286	Vps33b
chr1	143053250	non-synonymous	A	C	NM_001107529	Prc1
chr1	143077275	synonymous	T	C	NM_001037647	Unc45a
chr1	143113795	synonymous	T	C	NM_001107527	Man2a2
chr1	143139626	synonymous	A	G	NM_019331	Furin
chr1	143499042	synonymous	A	G	NM_001108489	Iqgap1
chr1	143509331	synonymous	G	A	NM_001108489	Iqgap1
chr1	143521045	non-synonymous	C	A	NM_001108489	Iqgap1
chr1	143522102	non-synonymous	A	T	NM_001108489	Iqgap1
chr1	143664387	synonymous	G	A	NM_001107525	Wdr73
chr1	143664512	non-synonymous	C	G	NM_001107525	Wdr73
chr1	143665662	synonymous	T	G	NM_001107525	Wdr73
chr1	143666136	non-synonymous	C	T	NM_001107525	Wdr73
chr1	143671605	synonymous	T	C	NM_001107525	Wdr73
chr1	143675288	synonymous	C	G	NM_001109149	Nmb
chr1	143850113	synonymous	T	C	NM_001191895	Alpk3
chr1	143862917	non-synonymous	G	A	NM_001191895	Alpk3
chr1	143863171	synonymous	G	A	NM_001191895	Alpk3
chr1	143910028	synonymous	C	G	NM_053863	Slc28a1
chr1	143935838	non-synonymous	A	G	NM_053863	Slc28a1
chr1	144049420	synonymous	T	A	NM_198767	Pde8a
chr1	144260026	synonymous	A	G	NM_001193275	LOC100360933
chr1	144309377	synonymous	T	C	NM_001191627	Fsd2
chr1	144309461	synonymous	G	A	NM_001191627	Fsd2
chr1	144311876	non-synonymous	A	G	NM_001191627	Fsd2
chr1	144325365	synonymous	T	A	NM_001191627	Fsd2
chr1	144327217	synonymous	C	T	NM_001191627	Fsd2
chr1	144336210	synonymous	G	A	NM_001191627	Fsd2
chr1	144345876	synonymous	C	T	NM_001130728	Whamm
chr1	144371488	synonymous	T	C	NM_001130728	Whamm
chr1	144373445	non-synonymous	A	G	NM_001130728	Whamm
chr1	144391614	synonymous	T	C	NM_053309	Homer2
chr1	144634001	synonymous	C	A	NM_001108490	Tm6sf1
chr1	144636396	non-synonymous	A	G	NM_001108490	Tm6sf1
chr1	145381686	non-synonymous	A	G	NM_001107533	Adamtsl3
chr1	145392997	synonymous	G	A	NM_001107533	Adamtsl3
chr1	145422469	synonymous	T	C	NM_001107533	Adamtsl3
chr1	145447396	non-synonymous	A	G	NM_001107533	Adamtsl3
chr1	145447466	synonymous	A	C	NM_001107533	Adamtsl3
chr1	145447609	non-synonymous	C	T	NM_001107533	Adamtsl3
chr1	145525119	non-synonymous	C	T	NM_001106277	Saxo2
chr1	146665099	synonymous	G	A	NM_001170432	Tmc3
chr1	146689007	non-synonymous	G	A	NM_001170432	Tmc3
chr1	146728319	non-synonymous	G	T	NM_001105749	Il16
chr1	146728479	non-synonymous	A	G	NM_001105749	Il16
chr1	147182135	synonymous	A	T	NM_001100736	Abhd17c
chr1	147359989	synonymous	G	A	NM_012781	Arnt2
chr1	147421319	synonymous	A	G	NM_012781	Arnt2
chr1	148585465	synonymous	G	A	NM_031733	Gabrq
chr1	152162148	non-synonymous	C	T	NM_001025748	Taz
chr1	152638317	synonymous	T	C	NM_019136	Avpr2
chr1	152772113	synonymous	G	A	NM_001135878	Plxnb3
chr1	153012886	synonymous	G	A	NM_133288	Atp2b3
chr1	154017753	non-synonymous	A	G	NM_001013904	Cyp2c6v1
chr1	154737241	synonymous	T	C	NM_001037659	LOC652956
chr1	155421827	non-synonymous	G	A	NM_001099511	Vom2r42
chr1	155422060	synonymous	G	T	NM_001099511	Vom2r42
chr1	155422348	synonymous	T	G	NM_001099511	Vom2r42
chr1	155444174	non-synonymous	A	T	NM_001099511	Vom2r42
chr1	155444180	synonymous	C	T	NM_001099511	Vom2r42
chr1	155795844	non-synonymous	G	T	NM_001099512	Vom2r43
chr1	155796194	synonymous	C	T	NM_001099512	Vom2r43
chr1	155796219	non-synonymous	T	G	NM_001099512	Vom2r43
chr1	155796221	synonymous	A	G	NM_001099512	Vom2r43
chr1	155796534	non-synonymous	A	G	NM_001099512	Vom2r43
chr1	155796592	non-synonymous	A	C	NM_001099512	Vom2r43
chr1	155796596	synonymous	G	T	NM_001099512	Vom2r43
chr1	155796699	non-synonymous	A	T	NM_001099512	Vom2r43
chr1	155799377	non-synonymous	T	C	NM_001099512	Vom2r43
chr1	155799391	synonymous	G	A	NM_001099512	Vom2r43
chr1	155799859	synonymous	T	C	NM_001099512	Vom2r43
chr1	155799862	non-synonymous	C	T	NM_001099512	Vom2r43
chr1	155799885	non-synonymous	T	G	NM_001099512	Vom2r43
chr1	155800057	synonymous	G	C	NM_001099512	Vom2r43
chr1	155801050	non-synonymous	C	T	NM_001099512	Vom2r43
chr1	155801093	synonymous	G	T	NM_001099512	Vom2r43
chr1	155801107	non-synonymous	C	T	NM_001099512	Vom2r43
chr1	155801120	synonymous	A	G	NM_001099512	Vom2r43
chr1	155801186	synonymous	G	T	NM_001099512	Vom2r43
chr1	155801410	non-synonymous	T	C	NM_001099512	Vom2r43
chr1	155801442	non-synonymous	C	T	NM_001099512	Vom2r43
chr1	155801528	non-synonymous	C	T	NM_001099512	Vom2r43
chr1	155801605	non-synonymous	C	A	NM_001099512	Vom2r43
chr1	155801686	synonymous	A	G	NM_001099512	Vom2r43
chr1	155801720	synonymous	A	G	NM_001099512	Vom2r43
chr1	155801790	non-synonymous	G	C	NM_001099512	Vom2r43
chr1	155802424	non-synonymous	G	T	NM_001099512	Vom2r43
chr1	155867771	non-synonymous	C	T	NM_001000540	Olr12
chr1	155867856	synonymous	G	C	NM_001000540	Olr12
chr1	156372603	non-synonymous	C	A	NM_001000119	Olr23
chr1	156405602	synonymous	G	A	NM_001000693	Olr24
chr1	156436179	non-synonymous	A	G	NM_001000692	Olr25
chr1	156481043	non-synonymous	G	T	NM_001000936	Olr27
chr1	156517758	non-synonymous	A	G	NM_001000691	Olr29
chr1	156518702	synonymous	T	C	NM_001000691	Olr29
chr1	156534345	non-synonymous	A	G	NM_001000120	Olr30
chr1	156569542	non-synonymous	C	T	NM_001000690	Olr32
chr1	156569546	non-synonymous	T	C	NM_001000690	Olr32
chr1	156569555	non-synonymous	C	A	NM_001000690	Olr32
chr1	156569600	non-synonymous	A	C	NM_001000690	Olr32
chr1	156569733	synonymous	G	T	NM_001000690	Olr32
chr1	156569770	non-synonymous	T	G	NM_001000690	Olr32
chr1	156569927	non-synonymous	C	A	NM_001000690	Olr32
chr1	156570427	non-synonymous	T	C	NM_001000690	Olr32
chr1	156570431	non-synonymous	T	A	NM_001000690	Olr32
chr1	156688228	synonymous	T	G	NM_057185	Folh1
chr1	156702835	synonymous	A	G	NM_057185	Folh1
chr1	156702843	non-synonymous	T	C	NM_057185	Folh1
chr1	157265437	synonymous	C	T	NM_053524	Nox4
chr1	157407330	synonymous	A	G	NM_001107535	Tyr
chr1	157535783	synonymous	T	G	NM_017012	Grm5
chr1	158094407	synonymous	C	T	NM_017012	Grm5
chr1	158095061	synonymous	G	C	NM_017012	Grm5
chr1	160038295	synonymous	A	G	NM_001007691	Prss23
chr1	160038598	synonymous	G	A	NM_001007691	Prss23
chr1	160358575	synonymous	A	C	NM_001108491	Me3
chr1	160391051	non-synonymous	C	T	NM_001014021	Ccdc81
chr1	160394839	synonymous	T	C	NM_001014021	Ccdc81
chr1	160397895	synonymous	A	G	NM_001014021	Ccdc81
chr1	162511646	synonymous	A	G	NM_001106280	Tmem126b
chr1	162513817	non-synonymous	G	A	NM_001106280	Tmem126b
chr1	162534538	non-synonymous	A	G	NM_001011557	Tmem126a
chr1	162541937	non-synonymous	C	T	NM_001271791	Crebzf
chr1	162542031	non-synonymous	C	T	NM_001271791	Crebzf
chr1	163660952	synonymous	C	T	NM_001024885	Ccdc90b
chr1	163920373	non-synonymous	T	C	NM_001126294	Ddias
chr1	163920558	synonymous	A	G	NM_001126294	Ddias
chr1	163920763	non-synonymous	A	T	NM_001126294	Ddias
chr1	163920889	non-synonymous	A	G	NM_001126294	Ddias
chr1	163920897	synonymous	C	T	NM_001126294	Ddias
chr1	163921409	non-synonymous	G	T	NM_001126294	Ddias
chr1	163921829	non-synonymous	T	C	NM_001126294	Ddias
chr1	163923439	non-synonymous	T	C	NM_001126294	Ddias
chr1	163980185	synonymous	T	C	NM_001106281	Prcp
chr1	163980317	synonymous	A	G	NM_001106281	Prcp
chr1	163982412	non-synonymous	A	G	NM_001106281	Prcp
chr1	167961957	synonymous	C	T	NM_001191628	Tenm4
chr1	167965689	synonymous	G	A	NM_001191628	Tenm4
chr1	167965857	synonymous	T	C	NM_001191628	Tenm4
chr1	168000530	synonymous	T	C	NM_001191628	Tenm4
chr1	168081489	synonymous	G	A	NM_001191628	Tenm4
chr1	168082572	synonymous	C	T	NM_001191628	Tenm4
chr1	168556135	synonymous	A	G	NM_001034127	Alg8
chr1	168560641	non-synonymous	G	A	NM_001034127	Alg8
chr1	168568166	non-synonymous	G	A	NM_001034127	Alg8
chr1	168682012	synonymous	A	T	NM_001191629	Ints4
chr1	169209626	synonymous	C	T	NM_153473	Myo7a
chr1	169253540	synonymous	A	G	NM_153473	Myo7a
chr1	169289771	synonymous	C	T	NM_134461	Capn5
chr1	169879866	synonymous	C	T	NM_001191630	Prkrir
chr1	169880573	synonymous	A	G	NM_001191630	Prkrir
chr1	170228459	synonymous	G	A	NM_001107536	Uvrag
chr1	170388470	synonymous	G	A	NM_001109436	Mogat2
chr1	170429145	synonymous	A	C	NM_017204	Map6
chr1	170429195	non-synonymous	A	T	NM_017204	Map6
chr1	170429206	non-synonymous	G	T	NM_017204	Map6
chr1	170429216	non-synonymous	G	C	NM_017204	Map6
chr1	171225593	non-synonymous	T	C	NM_001107537	Chrdl2
chr1	171465292	synonymous	G	T	NM_001109454	Pgm2l1
chr1	171496872	non-synonymous	G	A	NM_198775	P4ha3
chr1	171550952	synonymous	T	C	NM_001191838	Ppme1
chr1	171567162	synonymous	C	T	NM_001191838	Ppme1
chr1	171567744	synonymous	T	G	NM_001191838	Ppme1
chr1	171585527	synonymous	A	G	NM_001191602	C2cd3
chr1	171601231	synonymous	C	T	NM_001191602	C2cd3
chr1	171609514	synonymous	G	A	NM_001191602	C2cd3
chr1	171616312	non-synonymous	T	A	NM_001191602	C2cd3
chr1	171621153	synonymous	T	C	NM_001191602	C2cd3
chr1	171624100	synonymous	A	G	NM_001191602	C2cd3
chr1	171626280	synonymous	G	A	NM_001191602	C2cd3
chr1	171626294	non-synonymous	A	G	NM_001191602	C2cd3
chr1	171627985	synonymous	G	A	NM_001191602	C2cd3
chr1	171647962	synonymous	G	C	NM_001191602	C2cd3
chr1	171649708	synonymous	G	A	NM_001191602	C2cd3
chr1	171692434	non-synonymous	C	G	NM_013167	Ucp3
chr1	171713115	synonymous	G	A	NM_019354	Ucp2
chr1	172228398	synonymous	T	G	NM_017255	P2ry2
chr1	172647202	synonymous	G	A	NM_001013069	Stard10
chr1	173105735	synonymous	A	G	NM_001106283	Folr2
chr1	173791737	synonymous	T	A	NM_001000127	Olr40
chr1	173972073	synonymous	C	T	NM_001000122	Olr48
chr1	173972256	synonymous	T	C	NM_001000122	Olr48
chr1	173972367	synonymous	C	T	NM_001000122	Olr48
chr1	174053629	non-synonymous	G	A	NM_001000542	Olr63
chr1	174060686	non-synonymous	G	A	NM_001001022	Olr61
chr1	174120969	synonymous	G	A	NM_001000130	Olr56
chr1	174121038	synonymous	T	C	NM_001000130	Olr56
chr1	174121050	synonymous	T	C	NM_001000130	Olr56
chr1	174121101	synonymous	T	C	NM_001000130	Olr56
chr1	174145944	non-synonymous	C	T	NM_001001008	Olr53
chr1	174146210	synonymous	G	A	NM_001001008	Olr53
chr1	174146220	non-synonymous	A	G	NM_001001008	Olr53
chr1	174146613	non-synonymous	C	T	NM_001001008	Olr53
chr1	174146617	non-synonymous	T	C	NM_001001008	Olr53
chr1	174146620	non-synonymous	C	T	NM_001001008	Olr53
chr1	174146759	synonymous	T	C	NM_001001008	Olr53
chr1	174190334	synonymous	A	T	NM_001000131	Olr50
chr1	174190446	non-synonymous	C	A	NM_001000131	Olr50
chr1	174190952	synonymous	C	T	NM_001000131	Olr50
chr1	174204650	synonymous	T	C	NM_001000132	Olr49
chr1	174204863	synonymous	T	C	NM_001000132	Olr49
chr1	174205063	non-synonymous	C	T	NM_001000132	Olr49
chr1	174235902	synonymous	A	C	NM_001000130	Olr56
chr1	174292671	synonymous	T	C	NM_001001279	Olr67
chr1	174292726	non-synonymous	A	G	NM_001001279	Olr67
chr1	174292766	non-synonymous	T	C	NM_001001279	Olr67
chr1	174292830	synonymous	C	G	NM_001001279	Olr67
chr1	174335287	non-synonymous	A	T	NM_001001269	Olr70
chr1	174350897	synonymous	A	G	NM_001001284	Olr72
chr1	174379841	non-synonymous	T	G	NM_001001281	Olr75
chr1	174380156	non-synonymous	C	T	NM_001001281	Olr75
chr1	174380197	synonymous	A	G	NM_001001281	Olr75
chr1	174380306	non-synonymous	T	G	NM_001001281	Olr75
chr1	174412521	synonymous	C	T	NM_001000135	Olr78
chr1	174457157	synonymous	A	G	NM_001001270	Olr80
chr1	174467608	non-synonymous	A	G	NM_001001271	Olr81
chr1	174482703	non-synonymous	T	G	NM_001001282	Olr82
chr1	174483036	non-synonymous	G	A	NM_001001282	Olr82
chr1	174483097	non-synonymous	G	A	NM_001001282	Olr82
chr1	174483113	synonymous	G	A	NM_001001282	Olr82
chr1	174501041	non-synonymous	T	G	NM_001000136	Olr83
chr1	174501151	synonymous	T	C	NM_001000136	Olr83
chr1	174501220	synonymous	T	C	NM_001000136	Olr83
chr1	174501241	synonymous	G	A	NM_001000136	Olr83
chr1	174501352	synonymous	T	C	NM_001000136	Olr83
chr1	174522297	synonymous	C	T	NM_001000138	Olr85
chr1	174522409	non-synonymous	A	C	NM_001000138	Olr85
chr1	174565162	synonymous	A	T	NM_001000543	Olr87
chr1	174585985	non-synonymous	C	T	NM_001000745	Olr89
chr1	174968911	non-synonymous	A	G	NM_001000154	Olr120
chr1	174968935	non-synonymous	C	T	NM_001000154	Olr120
chr1	174980044	non-synonymous	G	T	NM_001000155	Olr121
chr1	174980052	non-synonymous	A	T	NM_001000155	Olr121
chr1	175013378	synonymous	T	C	NM_001000157	Olr124
chr1	175013452	non-synonymous	G	T	NM_001000157	Olr124
chr1	175043177	synonymous	A	G	NM_001000158	Olr126
chr1	175043225	synonymous	G	A	NM_001000158	Olr126
chr1	175043267	synonymous	C	T	NM_001000158	Olr126
chr1	175043274	non-synonymous	G	A	NM_001000158	Olr126
chr1	175043366	synonymous	G	A	NM_001000158	Olr126
chr1	175043549	synonymous	A	G	NM_001000158	Olr126
chr1	175043585	synonymous	T	C	NM_001000158	Olr126
chr1	175043676	non-synonymous	A	G	NM_001000158	Olr126
chr1	175043830	non-synonymous	C	G	NM_001000158	Olr126
chr1	175065137	synonymous	G	A	NM_001001026	Olr127
chr1	175065144	synonymous	A	G	NM_001001026	Olr127
chr1	175065177	synonymous	G	A	NM_001001026	Olr127
chr1	175065198	synonymous	G	A	NM_001001026	Olr127
chr1	175065252	synonymous	A	G	NM_001001026	Olr127
chr1	175065660	synonymous	T	C	NM_001001026	Olr127
chr1	175065717	synonymous	G	T	NM_001001026	Olr127
chr1	175065741	synonymous	A	T	NM_001001026	Olr127
chr1	175087798	synonymous	G	A	NM_001000159	Olr128
chr1	175087964	non-synonymous	A	G	NM_001000159	Olr128
chr1	175088134	synonymous	A	G	NM_001000159	Olr128
chr1	175088185	synonymous	C	T	NM_001000159	Olr128
chr1	175098907	synonymous	C	A	NM_001111269	LOC689064
chr1	175098928	synonymous	C	T	NM_001111269	LOC689064
chr1	175098956	non-synonymous	C	G	NM_001111269	LOC689064
chr1	175104490	synonymous	T	C	NM_198776	Hbb-b1
chr1	175164754	non-synonymous	C	T	NM_001024805	Hbe2
chr1	175164825	non-synonymous	T	G	NM_001024805	Hbe2
chr1	175165305	synonymous	G	T	NM_001024805	Hbe2
chr1	175165358	non-synonymous	C	T	NM_001024805	Hbe2
chr1	175165380	synonymous	G	A	NM_001024805	Hbe2
chr1	175193608	non-synonymous	T	C	NM_001001027	Olr129
chr1	175193628	non-synonymous	C	G	NM_001001027	Olr129
chr1	175194026	non-synonymous	T	A	NM_001001027	Olr129
chr1	175194054	synonymous	A	G	NM_001001027	Olr129
chr1	175283926	synonymous	C	T	NM_001000160	Olr136
chr1	175284595	synonymous	T	C	NM_001000160	Olr136
chr1	175304306	synonymous	G	A	NM_001047938	LOC499219
chr1	175305969	synonymous	A	G	NM_001001283	Olr137
chr1	175306248	synonymous	G	A	NM_001001283	Olr137
chr1	175306287	synonymous	C	T	NM_001001283	Olr137
chr1	175306384	non-synonymous	G	A	NM_001001283	Olr137
chr1	175306398	synonymous	C	A	NM_001001283	Olr137
chr1	175306452	synonymous	C	T	NM_001001283	Olr137
chr1	175306527	synonymous	G	A	NM_001001283	Olr137
chr1	175335513	synonymous	A	C	NM_001000161	Olr139
chr1	175335858	non-synonymous	C	A	NM_001000161	Olr139
chr1	175336026	synonymous	C	T	NM_001000161	Olr139
chr1	175336137	synonymous	C	A	NM_001000161	Olr139
chr1	175336209	synonymous	T	C	NM_001000161	Olr139
chr1	175336274	non-synonymous	G	A	NM_001000161	Olr139
chr1	175358916	non-synonymous	C	T	NM_001000162	Olr140
chr1	175358990	non-synonymous	G	C	NM_001000162	Olr140
chr1	175359107	synonymous	T	C	NM_001000162	Olr140
chr1	175359230	non-synonymous	T	G	NM_001000162	Olr140
chr1	175363495	synonymous	G	A	NM_001001274	Olr141
chr1	175379403	non-synonymous	C	T	NM_001000544	Olr142
chr1	175379470	non-synonymous	G	T	NM_001000544	Olr142
chr1	175397713	non-synonymous	G	A	NM_001000164	Olr144
chr1	175417083	synonymous	A	G	NM_001000545	Olr145
chr1	175480626	synonymous	A	C	NM_001107543	Ubqln3
chr1	175489546	synonymous	A	G	NM_001013899	Ubqlnl
chr1	175490032	synonymous	T	C	NM_001013899	Ubqlnl
chr1	175495340	synonymous	A	G	NM_001106287	RGD1310717
chr1	175512656	synonymous	A	G	NM_001000166	Olr149
chr1	175562298	synonymous	G	A	NM_001170461	Trim6
chr1	175584302	non-synonymous	G	A	NM_001276491	Trim34
chr1	175588158	non-synonymous	T	A	NM_001014023	Trim5
chr1	175702393	non-synonymous	G	A	NM_001000167	Olr153
chr1	175702451	synonymous	C	T	NM_001000167	Olr153
chr1	175703007	synonymous	C	T	NM_001000167	Olr153
chr1	175703321	synonymous	G	A	NM_001000167	Olr153
chr1	175976741	non-synonymous	C	A	NM_001000174	Olr168
chr1	175976998	synonymous	A	G	NM_001000174	Olr168
chr1	175977048	non-synonymous	G	A	NM_001000174	Olr168
chr1	175977320	non-synonymous	T	C	NM_001000174	Olr168
chr1	175977338	non-synonymous	T	A	NM_001000174	Olr168
chr1	175996956	synonymous	G	A	NM_001000175	Olr170
chr1	175996974	synonymous	G	A	NM_001000175	Olr170
chr1	175997145	synonymous	G	A	NM_001000175	Olr170
chr1	176035585	non-synonymous	G	A	NM_001000176	Olr171
chr1	176036245	synonymous	C	T	NM_001000176	Olr171
chr1	176043329	synonymous	C	A	NM_001000177	Olr172
chr1	176043535	non-synonymous	T	C	NM_001000177	Olr172
chr1	176043536	synonymous	G	A	NM_001000177	Olr172
chr1	176043573	non-synonymous	G	A	NM_001000177	Olr172
chr1	176043687	non-synonymous	G	C	NM_001000177	Olr172
chr1	176043735	non-synonymous	T	C	NM_001000177	Olr172
chr1	176043826	synonymous	A	G	NM_001000177	Olr172
chr1	176043827	synonymous	A	G	NM_001000177	Olr172
chr1	176043969	non-synonymous	T	C	NM_001000177	Olr172
chr1	176043983	synonymous	T	C	NM_001000177	Olr172
chr1	176062019	synonymous	G	A	NM_001001028	Olr174
chr1	176062317	non-synonymous	A	G	NM_001001028	Olr174
chr1	176095286	non-synonymous	C	T	NM_001000178	Olr176
chr1	176214415	non-synonymous	C	T	NM_001099464	Vom2r8
chr1	176215008	non-synonymous	C	G	NM_001099464	Vom2r8
chr1	176374795	non-synonymous	A	G	NM_001009514	Vom1r1
chr1	176374799	non-synonymous	T	C	NM_001009514	Vom1r1
chr1	176374912	non-synonymous	G	C	NM_001009514	Vom1r1
chr1	176374952	non-synonymous	G	A	NM_001009514	Vom1r1
chr1	176504675	non-synonymous	G	A	NM_001000241	Olr307
chr1	176504846	non-synonymous	T	G	NM_001000241	Olr307
chr1	176504879	synonymous	C	T	NM_001000241	Olr307
chr1	176504956	synonymous	C	T	NM_001000241	Olr307
chr1	176505236	non-synonymous	A	C	NM_001000241	Olr307
chr1	176505533	non-synonymous	G	A	NM_001000241	Olr307
chr1	176857532	synonymous	A	G	NM_001000949	Olr179
chr1	176894466	synonymous	A	G	NM_001001030	Olr181
chr1	176894523	synonymous	G	A	NM_001001030	Olr181
chr1	176894591	non-synonymous	A	T	NM_001001030	Olr181
chr1	176894675	non-synonymous	C	T	NM_001001030	Olr181
chr1	176905136	non-synonymous	C	T	NM_001000181	Olr183
chr1	176915796	non-synonymous	C	A	NM_001000182	Olr184
chr1	176916013	synonymous	G	A	NM_001000182	Olr184
chr1	176916215	non-synonymous	A	C	NM_001000182	Olr184
chr1	176916403	synonymous	C	T	NM_001000182	Olr184
chr1	176916523	synonymous	T	G	NM_001000182	Olr184
chr1	176916567	non-synonymous	C	T	NM_001000182	Olr184
chr1	176916647	non-synonymous	C	T	NM_001000182	Olr184
chr1	176925634	synonymous	T	C	NM_001000183	Olr185
chr1	176925876	synonymous	G	A	NM_001000183	Olr185
chr1	176925931	non-synonymous	G	A	NM_001000183	Olr185
chr1	176926038	synonymous	G	T	NM_001000183	Olr185
chr1	176926247	non-synonymous	G	A	NM_001000183	Olr185
chr1	176926494	synonymous	A	G	NM_001000183	Olr185
chr1	176926500	synonymous	G	A	NM_001000183	Olr185
chr1	176932261	synonymous	G	A	NM_001001031	Olr186
chr1	176932267	synonymous	G	A	NM_001001031	Olr186
chr1	176932436	non-synonymous	A	G	NM_001001031	Olr186
chr1	176932474	synonymous	C	T	NM_001001031	Olr186
chr1	176932598	non-synonymous	G	C	NM_001001031	Olr186
chr1	176932603	synonymous	C	T	NM_001001031	Olr186
chr1	176932604	non-synonymous	A	G	NM_001001031	Olr186
chr1	176959423	synonymous	A	G	NM_001001032	Olr188
chr1	176959618	synonymous	T	C	NM_001001032	Olr188
chr1	176959718	synonymous	T	C	NM_001001032	Olr188
chr1	176960029	synonymous	T	C	NM_001001032	Olr188
chr1	176966628	synonymous	G	A	NM_001000184	Olr189
chr1	176966634	synonymous	G	A	NM_001000184	Olr189
chr1	176966803	non-synonymous	A	G	NM_001000184	Olr189
chr1	176966896	non-synonymous	G	A	NM_001000184	Olr189
chr1	176966971	non-synonymous	A	G	NM_001000184	Olr189
chr1	176980875	synonymous	T	C	NM_001000185	Olr190
chr1	176980905	synonymous	T	C	NM_001000185	Olr190
chr1	176981148	synonymous	T	C	NM_001000185	Olr190
chr1	176981355	non-synonymous	G	A	NM_001000185	Olr190
chr1	176981445	synonymous	T	C	NM_001000185	Olr190
chr1	176981641	non-synonymous	A	G	NM_001000185	Olr190
chr1	177005308	non-synonymous	A	C	NM_001000549	Olr192
chr1	177005774	synonymous	A	C	NM_001000549	Olr192
chr1	177005996	synonymous	T	A	NM_001000549	Olr192
chr1	177019304	synonymous	C	A	NM_001000186	Olr193
chr1	177019310	synonymous	A	G	NM_001000186	Olr193
chr1	177019316	synonymous	A	C	NM_001000186	Olr193
chr1	177019506	non-synonymous	A	G	NM_001000186	Olr193
chr1	177019526	synonymous	A	G	NM_001000186	Olr193
chr1	177019726	non-synonymous	G	A	NM_001000186	Olr193
chr1	177019912	non-synonymous	G	T	NM_001000186	Olr193
chr1	177020105	synonymous	T	C	NM_001000186	Olr193
chr1	177020118	non-synonymous	T	A	NM_001000186	Olr193
chr1	177020126	synonymous	A	G	NM_001000186	Olr193
chr1	177020138	synonymous	G	A	NM_001000186	Olr193
chr1	177020141	synonymous	A	G	NM_001000186	Olr193
chr1	177020144	non-synonymous	T	G	NM_001000186	Olr193
chr1	177048558	synonymous	T	C	NM_001000948	Olr194
chr1	177048892	non-synonymous	A	G	NM_001000948	Olr194
chr1	177049212	synonymous	G	A	NM_001000948	Olr194
chr1	177049393	non-synonymous	C	G	NM_001000948	Olr194
chr1	177099410	non-synonymous	A	T	NM_001000188	Olr197
chr1	177117735	non-synonymous	G	T	NM_001001033	Olr198
chr1	177117803	non-synonymous	A	G	NM_001001033	Olr198
chr1	177117852	synonymous	T	C	NM_001001033	Olr198
chr1	177117894	synonymous	C	A	NM_001001033	Olr198
chr1	177118074	synonymous	T	C	NM_001001033	Olr198
chr1	177133624	non-synonymous	A	C	NM_001001034	Olr199
chr1	177133635	synonymous	G	A	NM_001001034	Olr199
chr1	177133656	synonymous	A	G	NM_001001034	Olr199
chr1	177134152	non-synonymous	A	G	NM_001001034	Olr199
chr1	177134314	non-synonymous	C	G	NM_001001034	Olr199
chr1	177155197	synonymous	T	C	NM_001000189	Olr200
chr1	177155198	stopgain	T	A	NM_001000189	Olr200
chr1	177155347	non-synonymous	G	A	NM_001000189	Olr200
chr1	177155361	synonymous	A	G	NM_001000189	Olr200
chr1	177155410	non-synonymous	G	A	NM_001000189	Olr200
chr1	177155412	synonymous	T	C	NM_001000189	Olr200
chr1	177155532	non-synonymous	A	G	NM_001000189	Olr200
chr1	177155593	synonymous	C	A	NM_001000189	Olr200
chr1	177155668	non-synonymous	C	T	NM_001000189	Olr200
chr1	177155784	synonymous	C	T	NM_001000189	Olr200
chr1	177155959	non-synonymous	C	A	NM_001000189	Olr200
chr1	177182689	non-synonymous	G	A	NM_001000190	Olr201
chr1	177193884	non-synonymous	T	C	NM_001000550	Olr202
chr1	177193897	synonymous	G	A	NM_001000550	Olr202
chr1	177250763	synonymous	T	C	NM_053496	Cnga4
chr1	177250796	synonymous	A	T	NM_053496	Cnga4
chr1	177252157	synonymous	A	G	NM_053496	Cnga4
chr1	177252855	synonymous	T	C	NM_053496	Cnga4
chr1	177253032	synonymous	C	G	NM_053496	Cnga4
chr1	177253142	non-synonymous	A	C	NM_053496	Cnga4
chr1	177253154	non-synonymous	A	G	NM_053496	Cnga4
chr1	177269198	non-synonymous	A	C	NM_013165	Cckbr
chr1	177278492	synonymous	C	G	NM_013165	Cckbr
chr1	177323765	non-synonymous	G	A	NM_134449	Prkcdbp
chr1	177390934	synonymous	A	G	NM_001006997	Smpd1
chr1	177390965	non-synonymous	T	A	NM_001006997	Smpd1
chr1	177402948	synonymous	C	T	NM_080478	Apbb1
chr1	177432867	synonymous	C	T	NM_053318	Hpx
chr1	177581168	non-synonymous	T	C	NM_001008346	Rrp8
chr1	177583030	non-synonymous	A	G	NM_001008346	Rrp8
chr1	177598092	non-synonymous	A	G	NM_031357	Tpp1
chr1	177604760	synonymous	G	A	NM_001107544	Dchs1
chr1	177612088	synonymous	A	G	NM_001107544	Dchs1
chr1	177612271	synonymous	G	A	NM_001107544	Dchs1
chr1	177612482	non-synonymous	C	T	NM_001107544	Dchs1
chr1	177613595	synonymous	G	A	NM_001107544	Dchs1
chr1	177746947	synonymous	C	T	NM_001000194	Olr208
chr1	177747388	synonymous	A	T	NM_001000194	Olr208
chr1	177766559	non-synonymous	A	T	NM_001000736	Olr209
chr1	177766606	non-synonymous	T	C	NM_001000736	Olr209
chr1	177766682	synonymous	G	A	NM_001000736	Olr209
chr1	177766731	non-synonymous	G	A	NM_001000736	Olr209
chr1	177766837	non-synonymous	C	T	NM_001000736	Olr209
chr1	177805080	non-synonymous	G	A	NM_001000196	Olr211
chr1	177805159	synonymous	T	C	NM_001000196	Olr211
chr1	177931742	synonymous	T	C	NM_001000551	Olr218
chr1	177931896	non-synonymous	G	A	NM_001000551	Olr218
chr1	177936821	synonymous	C	T	NM_001001372	Olr219
chr1	178013758	non-synonymous	C	A	NM_001000201	Olr222
chr1	178032661	synonymous	G	A	NM_001000202	Olr223
chr1	178930705	synonymous	A	G	NM_001100582	Ppfibp2
chr1	178970367	synonymous	A	G	NM_001014244	Cyb5r2
chr1	179048616	non-synonymous	G	A	NM_001000209	Olr235
chr1	179049037	non-synonymous	T	A	NM_001000209	Olr235
chr1	179055605	synonymous	A	G	NM_001000210	Olr237
chr1	179055611	synonymous	G	T	NM_001000210	Olr237
chr1	179055614	synonymous	G	A	NM_001000210	Olr237
chr1	179072458	non-synonymous	C	A	NM_001000211	Olr239
chr1	179072542	non-synonymous	G	A	NM_001000211	Olr239
chr1	179072543	synonymous	G	A	NM_001000211	Olr239
chr1	179072554	non-synonymous	C	T	NM_001000211	Olr239
chr1	179072669	synonymous	G	A	NM_001000211	Olr239
chr1	179073233	non-synonymous	C	T	NM_001000211	Olr239
chr1	179073254	synonymous	C	T	NM_001000211	Olr239
chr1	179073269	synonymous	A	G	NM_001000211	Olr239
chr1	179073320	synonymous	C	A	NM_001000211	Olr239
chr1	179127650	non-synonymous	T	C	NM_001000734	Olr241
chr1	179210921	non-synonymous	C	T	NM_001000214	Olr244
chr1	179211108	non-synonymous	C	T	NM_001000214	Olr244
chr1	179238601	non-synonymous	T	A	NM_001000215	Olr245
chr1	179238630	non-synonymous	A	G	NM_001000215	Olr245
chr1	179260640	non-synonymous	T	C	NM_001000216	Olr246
chr1	179344794	non-synonymous	T	C	NM_001001037	Olr250
chr1	179390712	non-synonymous	C	T	NM_001000219	Olr252
chr1	179391059	non-synonymous	A	G	NM_001000219	Olr252
chr1	179391328	synonymous	G	T	NM_001000219	Olr252
chr1	179391388	synonymous	G	A	NM_001000219	Olr252
chr1	179391394	non-synonymous	C	T	NM_001000219	Olr252
chr1	179391433	synonymous	T	G	NM_001000219	Olr252
chr1	179540869	non-synonymous	C	A	NM_001001038	Olr257
chr1	179556900	synonymous	A	G	NM_001000222	Olr259
chr1	179588803	non-synonymous	C	G	NM_001000946	Olr260
chr1	179589206	non-synonymous	T	C	NM_001000946	Olr260
chr1	179604562	non-synonymous	A	G	NM_001000221	Olr262
chr1	179604659	non-synonymous	G	T	NM_001000221	Olr262
chr1	179614369	non-synonymous	C	A	NM_001000220	Olr263
chr1	179751624	non-synonymous	G	A	NM_001000733	Olr268
chr1	179751635	non-synonymous	A	G	NM_001000733	Olr268
chr1	179751898	synonymous	C	T	NM_001000733	Olr268
chr1	179751962	non-synonymous	A	G	NM_001000733	Olr268
chr1	179751980	non-synonymous	A	G	NM_001000733	Olr268
chr1	179752142	non-synonymous	C	T	NM_001000733	Olr268
chr1	179752177	synonymous	G	A	NM_001000733	Olr268
chr1	179806533	synonymous	A	C	NM_001000732	Olr271
chr1	179806599	synonymous	G	A	NM_001000732	Olr271
chr1	179806679	non-synonymous	C	G	NM_001000732	Olr271
chr1	179806740	non-synonymous	A	T	NM_001000732	Olr271
chr1	179807062	non-synonymous	G	A	NM_001000732	Olr271
chr1	179813139	non-synonymous	C	A	NM_001000230	Olr272
chr1	179813195	synonymous	T	A	NM_001000230	Olr272
chr1	180378814	synonymous	G	A	NM_001000223	Olr285
chr1	180378877	synonymous	A	G	NM_001000223	Olr285
chr1	180379186	synonymous	C	A	NM_001000223	Olr285
chr1	180431462	non-synonymous	A	G	NM_001001010	Olr283
chr1	180512201	synonymous	G	A	NM_001106291	Nlrp10
chr1	180512283	non-synonymous	A	G	NM_001106291	Nlrp10
chr1	180512470	non-synonymous	C	T	NM_001106291	Nlrp10
chr1	180512867	synonymous	C	T	NM_001106291	Nlrp10
chr1	180513129	non-synonymous	A	G	NM_001106291	Nlrp10
chr1	180513142	non-synonymous	A	T	NM_001106291	Nlrp10
chr1	180513557	synonymous	G	C	NM_001106291	Nlrp10
chr1	180515613	synonymous	G	A	NM_001106291	Nlrp10
chr1	180609016	synonymous	A	G	NM_013077	Tub
chr1	180612251	non-synonymous	C	A	NM_013077	Tub
chr1	180720662	synonymous	A	G	NM_139112	Lmo1
chr1	181055823	synonymous	A	G	NM_001191839	Trim66
chr1	181059753	synonymous	C	T	NM_001191839	Trim66
chr1	181062039	synonymous	C	T	NM_001191839	Trim66
chr1	181062390	synonymous	G	A	NM_001191839	Trim66
chr1	181080914	synonymous	G	A	NM_001191839	Trim66
chr1	181108234	non-synonymous	A	C	NM_001191839	Trim66
chr1	181136697	synonymous	A	G	NM_001107547	St5
chr1	181373569	synonymous	G	A	NM_001108498	Nrip3
chr1	181378234	synonymous	T	C	NM_001108498	Nrip3
chr1	181524713	synonymous	T	C	NM_001107546	Dennd5a
chr1	181534832	synonymous	A	G	NM_001107546	Dennd5a
chr1	181686238	synonymous	C	T	NM_001107545	Ipo7
chr1	181716014	synonymous	A	G	NM_001012169	Zfp143
chr1	181728255	synonymous	T	C	NM_001012169	Zfp143
chr1	181734125	synonymous	T	C	NM_001012169	Zfp143
chr1	181768297	synonymous	T	G	NM_001012742	Wee1
chr1	181861440	synonymous	C	T	NM_001106288	Swap70
chr1	181883489	synonymous	C	T	NM_001106288	Swap70
chr1	181912317	synonymous	C	T	NM_001106288	Swap70
chr1	181949143	synonymous	A	G	NM_001134970	Sbf2
chr1	181952381	synonymous	A	G	NM_001134970	Sbf2
chr1	182241529	synonymous	C	T	NM_001134970	Sbf2
chr1	182600003	non-synonymous	A	G	NM_031544	Ampd3
chr1	182652774	non-synonymous	A	G	NM_001106286	Lyve1
chr1	182677820	synonymous	C	A	NM_001105210	Mrvi1
chr1	182847939	synonymous	G	A	NM_001100661	Ctr9
chr1	183356895	synonymous	G	T	NM_001079884	Galnt18
chr1	183927292	synonymous	G	A	NM_138519	Dkk3
chr1	184117083	synonymous	G	A	NM_001139508	Mical2
chr1	184122445	synonymous	C	T	NM_001139508	Mical2
chr1	184178265	non-synonymous	C	T	NM_182669	Micalcl
chr1	184178443	synonymous	G	C	NM_182669	Micalcl
chr1	184178873	non-synonymous	A	G	NM_182669	Micalcl
chr1	184178978	non-synonymous	A	G	NM_182669	Micalcl
chr1	184644484	synonymous	A	G	NM_001198589	Tead1
chr1	185122780	synonymous	G	A	NM_001014022	Btbd10
chr1	185183952	synonymous	T	C	NM_017044	Pth
chr1	185899074	non-synonymous	C	T	NM_172067	Spon1
chr1	190713670	synonymous	G	A	NM_017278	Psma1
chr1	191023857	synonymous	C	T	NM_017229	Pde3b
chr1	191043822	non-synonymous	G	T	NM_017229	Pde3b
chr1	191047857	non-synonymous	T	A	NM_017229	Pde3b
chr1	191047860	non-synonymous	T	A	NM_017229	Pde3b
chr1	191068742	non-synonymous	T	G	NM_001108499	Cyp2r1
chr1	191068761	synonymous	C	A	NM_001108499	Cyp2r1
chr1	191068766	non-synonymous	C	T	NM_001108499	Cyp2r1
chr1	191160358	synonymous	T	C	NM_017338	Calca
chr1	191298330	non-synonymous	G	A	NM_001106285	Insc
chr1	192082601	non-synonymous	T	C	NM_021663	Nucb2
chr1	192205216	non-synonymous	T	A	NM_001108500	Pik3c2a
chr1	192235707	non-synonymous	A	G	NM_001108500	Pik3c2a
chr1	192260250	non-synonymous	G	A	NM_001108500	Pik3c2a
chr1	192265266	synonymous	G	A	NM_001108500	Pik3c2a
chr1	192274236	synonymous	T	C	NM_001108500	Pik3c2a
chr1	192291174	synonymous	T	A	NM_001108500	Pik3c2a
chr1	192291787	non-synonymous	A	G	NM_001108500	Pik3c2a
chr1	192291891	synonymous	T	C	NM_001108500	Pik3c2a
chr1	195127504	non-synonymous	T	C	NM_012785	Coq7
chr1	195344832	synonymous	C	T	NM_032615	Gde1
chr1	195368772	non-synonymous	T	C	NM_001108501	Ccp110
chr1	195374196	non-synonymous	A	T	NM_001108501	Ccp110
chr1	195459153	synonymous	T	C	NM_001017463	LOC361635
chr1	196111553	non-synonymous	C	T	NM_134418	Gp2
chr1	196111555	synonymous	T	G	NM_134418	Gp2
chr1	196116271	non-synonymous	A	G	NM_134418	Gp2
chr1	196117438	synonymous	T	G	NM_134418	Gp2
chr1	196118269	non-synonymous	T	A	NM_134418	Gp2
chr1	196118273	non-synonymous	G	T	NM_134418	Gp2
chr1	196120334	synonymous	T	C	NM_134418	Gp2
chr1	196120338	non-synonymous	T	C	NM_134418	Gp2
chr1	196120394	synonymous	T	C	NM_134418	Gp2
chr1	196120460	synonymous	C	T	NM_134418	Gp2
chr1	196139162	non-synonymous	T	C	NM_017082	Umod
chr1	196139762	non-synonymous	G	A	NM_017082	Umod
chr1	196150462	synonymous	A	G	NM_001013902	Pdilt
chr1	196151885	synonymous	A	G	NM_001013902	Pdilt
chr1	196152032	synonymous	G	A	NM_001013902	Pdilt
chr1	196170263	synonymous	G	T	NM_001013902	Pdilt
chr1	196170305	synonymous	A	G	NM_001013902	Pdilt
chr1	196175095	non-synonymous	G	A	NM_001013902	Pdilt
chr1	196175123	non-synonymous	G	A	NM_001013902	Pdilt
chr1	196185077	synonymous	G	A	NM_001014162	Acsm5
chr1	196188313	non-synonymous	G	A	NM_001014162	Acsm5
chr1	196188324	synonymous	A	G	NM_001014162	Acsm5
chr1	196188339	synonymous	A	G	NM_001014162	Acsm5
chr1	196188445	non-synonymous	A	G	NM_001014162	Acsm5
chr1	196190791	non-synonymous	G	A	NM_001014162	Acsm5
chr1	196190813	non-synonymous	G	C	NM_001014162	Acsm5
chr1	196190816	non-synonymous	G	A	NM_001014162	Acsm5
chr1	196192742	non-synonymous	T	C	NM_001014162	Acsm5
chr1	196192765	non-synonymous	C	G	NM_001014162	Acsm5
chr1	196192789	non-synonymous	A	G	NM_001014162	Acsm5
chr1	196192822	non-synonymous	A	G	NM_001014162	Acsm5
chr1	196192878	synonymous	T	C	NM_001014162	Acsm5
chr1	196193262	non-synonymous	G	A	NM_001014162	Acsm5
chr1	196193265	non-synonymous	T	G	NM_001014162	Acsm5
chr1	196193272	synonymous	C	T	NM_001014162	Acsm5
chr1	196193281	synonymous	A	G	NM_001014162	Acsm5
chr1	196193284	synonymous	C	T	NM_001014162	Acsm5
chr1	196193347	synonymous	C	A	NM_001014162	Acsm5
chr1	196193366	non-synonymous	G	A	NM_001014162	Acsm5
chr1	196193398	synonymous	C	T	NM_001014162	Acsm5
chr1	196193399	non-synonymous	C	A	NM_001014162	Acsm5
chr1	196199413	synonymous	C	T	NM_001014162	Acsm5
chr1	196199424	non-synonymous	A	G	NM_001014162	Acsm5
chr1	196199489	non-synonymous	C	T	NM_001014162	Acsm5
chr1	196201597	non-synonymous	C	T	NM_001014162	Acsm5
chr1	196229263	non-synonymous	A	T	NM_144748	Acsm2a
chr1	196241209	non-synonymous	A	G	NM_144748	Acsm2a
chr1	196325458	synonymous	C	T	NM_001108502	Acsm1
chr1	196371631	synonymous	G	A	NM_181695	Acsm4
chr1	196387706	synonymous	G	A	NM_181695	Acsm4
chr1	196394826	synonymous	C	T	NM_001009688	Thumpd1
chr1	196474536	synonymous	A	G	NM_033231	Acsm3
chr1	196475955	synonymous	G	A	NM_001191114	Eri2
chr1	196476967	non-synonymous	C	T	NM_001191114	Eri2
chr1	196477019	non-synonymous	T	C	NM_001191114	Eri2
chr1	196548024	non-synonymous	C	T	NM_001079706	Exnef
chr1	196832322	non-synonymous	A	G	NM_031150	Zp2
chr1	197023235	synonymous	C	T	NM_001106293	Abca15
chr1	197027329	synonymous	A	G	NM_001106293	Abca15
chr1	197027355	non-synonymous	A	C	NM_001106293	Abca15
chr1	197028061	non-synonymous	A	G	NM_001106293	Abca15
chr1	197037776	synonymous	A	G	NM_001106293	Abca15
chr1	197037793	non-synonymous	C	T	NM_001106293	Abca15
chr1	197049105	synonymous	C	A	NM_001106293	Abca15
chr1	197051935	synonymous	G	A	NM_001106293	Abca15
chr1	197070879	synonymous	G	A	NM_001106293	Abca15
chr1	197073815	synonymous	A	T	NM_001106293	Abca15
chr1	197073999	non-synonymous	A	G	NM_001106293	Abca15
chr1	197074020	non-synonymous	C	A	NM_001106293	Abca15
chr1	197092867	synonymous	G	A	NM_001106293	Abca15
chr1	197516588	non-synonymous	C	T	NM_001024777	Pdzd9
chr1	197635202	synonymous	G	A	NM_001198653	Vwa3a
chr1	197655450	synonymous	T	C	NM_001198653	Vwa3a
chr1	197757631	non-synonymous	G	A	NM_012947	Eef2k
chr1	197762773	synonymous	C	T	NM_012947	Eef2k
chr1	197800723	non-synonymous	C	A	NM_001108503	Polr3e
chr1	197800724	synonymous	A	G	NM_001108503	Polr3e
chr1	198535250	synonymous	C	T	NM_001107548	Usp31
chr1	198539820	synonymous	A	G	NM_001107548	Usp31
chr1	198567428	synonymous	C	T	NM_001107548	Usp31
chr1	198626693	synonymous	G	A	NM_017046	Scnn1g
chr1	198628402	non-synonymous	A	G	NM_017046	Scnn1g
chr1	198653754	synonymous	C	T	NM_017046	Scnn1g
chr1	198840423	synonymous	G	A	NM_001100519	Gga2
chr1	198859022	synonymous	G	A	NM_001033889	Cog7
chr1	198910686	non-synonymous	A	G	NM_001033889	Cog7
chr1	198919453	synonymous	G	A	NM_001033889	Cog7
chr1	198933463	synonymous	C	T	NM_012648	Scnn1b
chr1	198936466	synonymous	A	G	NM_012648	Scnn1b
chr1	198940623	synonymous	T	C	NM_012648	Scnn1b
chr1	199119958	non-synonymous	T	C	NM_001106294	Ndufab1
chr1	199142143	synonymous	G	A	NM_001191603	Palb2
chr1	199145688	non-synonymous	G	A	NM_001191603	Palb2
chr1	199187469	synonymous	T	C	NM_017100	Plk1
chr1	199196312	non-synonymous	G	C	NM_001108919	Ern2
chr1	199199939	synonymous	A	G	NM_001108919	Ern2
chr1	199473497	synonymous	C	T	NM_001172305	Prkcb
chr1	199765470	synonymous	G	A	NM_080691	Cacng3
chr1	200192651	synonymous	T	C	NM_001107549	Tnrc6a
chr1	200261052	synonymous	T	C	NM_001100482	Slc5a11
chr1	200305467	non-synonymous	C	G	NM_001270693	Arhgap17
chr1	200305468	non-synonymous	C	G	NM_001270693	Arhgap17
chr1	203941905	synonymous	T	C	NM_133380	Il4r
chr1	204020054	non-synonymous	T	C	NM_133541	Gtf3c1
chr1	204020120	non-synonymous	T	A	NM_133541	Gtf3c1
chr1	204021754	synonymous	T	C	NM_133541	Gtf3c1
chr1	204022597	non-synonymous	T	C	NM_133541	Gtf3c1
chr1	204022653	synonymous	C	T	NM_133541	Gtf3c1
chr1	204022791	non-synonymous	A	C	NM_133541	Gtf3c1
chr1	204037257	non-synonymous	G	A	NM_133541	Gtf3c1
chr1	204037837	synonymous	A	G	NM_133541	Gtf3c1
chr1	204171605	non-synonymous	T	C	NM_001134574	LOC361646
chr1	204192221	non-synonymous	C	T	NM_001134574	LOC361646
chr1	204248046	non-synonymous	C	T	NM_001134574	LOC361646
chr1	204755226	non-synonymous	A	C	NM_001039208	Spns1
chr1	204756104	synonymous	C	T	NM_001039208	Spns1
chr1	204829176	synonymous	T	C	NM_030585	Rabep2
chr1	204884145	synonymous	C	T	NM_001106295	Tufm
chr1	204889328	synonymous	A	G	NM_001130097	Atxn2l
chr1	204947761	synonymous	G	A	NM_001100662	Eif3c
chr1	204952040	synonymous	G	A	NM_001100662	Eif3c
chr1	204952474	synonymous	G	A	NM_001100662	Eif3c
chr1	204961032	synonymous	G	T	NM_001100662	Eif3c
chr1	204978829	non-synonymous	G	A	NM_001109154	Apobr
chr1	204979071	non-synonymous	C	T	NM_001109154	Apobr
chr1	204979268	synonymous	T	C	NM_001109154	Apobr
chr1	204980601	non-synonymous	C	G	NM_001109154	Apobr
chr1	205281054	synonymous	T	C	NM_001025725	Hirip3
chr1	205410329	synonymous	C	T	NM_022715	Mvp
chr1	205431014	synonymous	T	G	NM_001013901	Pagr1
chr1	205433831	synonymous	A	C	NM_001276470	Prrt2
chr1	205434388	non-synonymous	T	G	NM_001276470	Prrt2
chr1	205519915	synonymous	A	G	NM_001025001	LOC308990
[truncated: 15,326 more rows]

## Sheet: F344_DuCrlCrlj
Chromosome	Position	Type	Ref	Alt	RefSeq	Gene
[truncated: 13,018 more rows]

[truncated: 19 more sheets: F344_Jcl, F344_NSlc, F344_Stm, HTX_Kyo, HWY_Slc, IS_Kyo, IS-Tlk_Kyo, KFRS3B_Kyo, KFRS4_Kyo, LE_Stm, LEC_Tj, NER_Kyo, NIG-III_Hok, PVG_Seac, RCS_Kyo, WTC_Kyo, WTC-Swh_Kyo, ZF, ZFDM]
