# Supplementary material for: Comparative genomic analysis of inbred rat strains reveals the existence of ancestral polymorphisms
Source: Mamm Genome. 2020 Mar 12;31(3):86–94. doi: 10.1007/s00335-020-09831-7 (PMC7200647; doi:10.1007/s00335-020-09831-7)
Supplement: Supplementary file 3 — Electronic supplementary material 3 (XLSX 280 kb) [file 335_2020_9831_MOESM3_ESM.xlsx]

## Sheet: Cover
		Supplementary Table S2
Title:
Comparative genomic analysis of inbred rat strains reveals the existence of ancestral polymorphisms
Journal name:
Mammalian genome
Authors:
Hyeonjeong Kim, Minako Yoshihara, Mikita Suyama*
*Corresponding author
Affiliation and Address:
Division of Bioinformatics, Medical Institute of Bioregulation, Kyushu University
Maidashi 3-1-1, Higashi-ku, Fukuoka 812-8582, Japan
Contact:
	Mikita Suyama
	E-mail: mikita@bioreg.kyushu-u.ac.jp
	Phone: +81-92-642-6384
	ORCID: 0000-0001-9526-3193

## Sheet: BDIX
Chromosome	Position	Ref	Alt
chr1	5437374	A	G
chr1	6416312	C	T
chr1	7032028	C	T
chr1	7100809	T	G
chr1	8419377	C	T
chr1	8893336	C	T
chr1	14626894	T	C
chr1	14642476	A	G
chr1	19307838	T	C
chr1	30635759	T	G
chr1	45395199	C	A
chr1	45921513	G	A
chr1	48560895	A	G
chr1	48939856	C	T
chr1	53602451	A	G
chr1	54403018	A	C
chr1	58464012	G	A
chr1	58464043	C	T
chr1	58464211	C	T
chr1	58464239	C	T
chr1	58464597	A	T
chr1	61174871	T	A
chr1	61174874	T	C
chr1	61174907	C	T
chr1	61205270	A	G
chr1	62384933	A	G
chr1	66828738	C	T
chr1	79104878	A	G
chr1	79135281	C	T
chr1	79151067	G	A
chr1	79453698	A	T
chr1	79987706	T	C
chr1	80058581	T	G
chr1	80182227	C	T
chr1	80237460	A	G
chr1	80285595	C	T
chr1	85390827	C	G
chr1	85390828	G	T
chr1	87633615	C	T
chr1	87719557	G	A
chr1	92983119	C	T
chr1	104268208	G	A
chr1	105988387	G	A
chr1	105988432	C	A
chr1	126771715	G	A
chr1	134369325	G	T
chr1	142816650	G	A
chr1	143864634	C	T
chr1	145422469	T	C
chr1	145487360	C	T
chr1	154017794	A	G
chr1	156372603	C	A
chr1	162541962	C	T
chr1	163982412	A	G
chr1	167965689	G	A
chr1	168000530	T	C
chr1	169078826	C	A
chr1	169288650	G	A
chr1	169351246	C	G
chr1	169351714	G	A
chr1	169351873	T	G
chr1	170429195	A	T
chr1	170429206	G	T
chr1	170429216	G	C
chr1	170921095	T	C
chr1	171567744	T	G
chr1	171621153	T	C
chr1	172086181	C	G
chr1	172598251	G	A
chr1	173846663	C	T
chr1	173846667	G	A
chr1	174629046	G	A
chr1	174643340	T	C
chr1	174643352	T	A
chr1	174652051	T	G
chr1	174893121	G	A
chr1	174979834	T	C
chr1	175194230	G	A
chr1	175297845	T	C
chr1	175305622	A	C
chr1	175390287	T	G
chr1	176043341	A	T
chr1	176043344	T	C
chr1	176043345	C	T
chr1	176043826	A	G
chr1	176043827	A	G
chr1	176868489	C	T
chr1	176905030	T	G
chr1	176905435	A	G
chr1	176932267	G	A
chr1	176966803	A	G
chr1	176966841	C	T
chr1	177019912	G	T
chr1	177048892	A	G
chr1	177049212	G	A
chr1	177049393	C	G
chr1	177155361	A	G
chr1	177919712	T	G
chr1	177931922	G	A
chr1	179072688	C	T
chr1	179588700	A	C
chr1	180117045	C	T
chr1	181861440	C	T
chr1	184644484	A	G
chr1	191323202	T	C
chr1	191323232	C	T
chr1	198628402	A	G
chr1	199196312	G	C
chr1	204830509	T	C
chr1	206356109	C	G
chr1	206711275	A	G
chr1	207007956	C	G
chr1	207007957	C	G
chr1	210521064	T	C
chr1	212759395	T	C
chr1	218847399	T	C
chr1	218847597	G	A
chr1	219613427	G	A
chr1	219614184	A	G
chr1	219615922	T	C
chr1	219615962	C	T
chr1	220807861	G	T
chr1	221201666	T	C
chr1	222524200	A	G
chr1	222548910	G	A
chr1	223154982	G	A
chr1	223865477	C	T
chr1	223882238	G	A
chr1	224516455	A	G
chr1	225239529	T	C
chr1	225316566	G	A
chr1	225380505	A	T
chr1	225380574	A	G
chr1	225384025	G	A
chr1	225398512	A	G
chr1	225525442	A	G
chr1	225826930	A	T
chr1	225826944	C	A
chr1	227046136	G	A
chr1	228047899	A	T
chr1	228360335	T	C
chr1	229340693	G	T
chr1	229440855	C	T
chr1	231954077	T	G
chr1	232138774	T	A
chr1	232139173	C	T
chr1	234569708	C	A
chr1	234569737	C	T
chr1	234569759	G	A
chr1	234569763	C	A
chr1	234569768	C	T
chr1	234725756	A	G
chr1	241804430	A	G
chr1	243339907	C	T
chr1	249067086	G	A
chr1	250129423	C	T
chr1	250386772	G	A
chr1	250388880	C	T
chr1	251901953	C	T
chr1	254693377	C	T
chr1	259758926	C	T
chr1	260483449	G	A
chr1	264267164	G	T
chr1	264891514	C	T
chr1	267769097	T	C
chr1	268032606	C	T
chr1	270675673	C	T
chr1	271329183	G	A
chr1	271355148	C	T
chr1	272215611	A	G
chr1	272243600	A	G
chr1	272270891	C	T
chr1	272270948	A	G
chr1	275417033	T	C
chr1	281658404	G	T
chr1	284479495	G	A
chr1	284479579	T	C
chr1	284784529	C	T
chr1	285039698	T	C
chr1	285141236	C	T
chr1	287744332	T	C
chr2	4799238	A	G
chr2	4799250	A	G
chr2	13551695	T	G
chr2	19731041	T	C
chr2	42470018	A	C
chr2	42658635	G	A
chr2	43714178	T	C
chr2	44983230	G	A
chr2	44983236	G	C
chr2	45050724	C	T
chr2	47561576	A	G
chr2	47561580	G	A
chr2	64549664	A	G
chr2	69424062	C	T
chr2	81795603	G	A
chr2	97718807	G	A
chr2	103385853	A	G
chr2	106678621	C	T
chr2	118173997	A	G
chr2	120435525	G	A
chr2	134130457	C	T
chr2	136785942	A	C
chr2	142414074	A	G
chr2	142507146	T	A
chr2	142972911	C	T
chr2	160180921	G	C
chr2	160180923	G	C
chr2	169326978	C	A
chr2	184437540	C	A
chr2	191796449	C	A
chr2	192985710	G	A
chr2	197998134	T	C
chr2	206526264	A	G
chr2	208078953	T	C
chr2	208165186	G	A
chr2	208167886	G	A
chr2	211000594	A	G
chr2	218250838	G	A
chr2	218478039	G	A
chr2	219283751	C	T
chr2	219928675	G	A
chr2	220090226	G	C
chr2	230333170	G	A
chr2	243798640	C	T
chr2	243798713	A	C
chr2	243798726	A	G
chr2	246656619	C	T
chr2	249693183	A	G
chr2	259225485	T	C
chr2	259339525	G	A
chr2	260061379	C	G
chr2	262239609	A	G
chr2	269376057	C	T
chr2	269376058	G	A
chr2	269376063	G	A
chr2	269376064	A	G
chr2	269376078	T	G
chr2	269376113	C	T
chr2	269376118	G	A
chr2	269376125	G	T
chr2	269378255	T	A
chr2	269378256	C	G
chr2	269378262	T	A
chr2	269378268	A	G
chr2	269378272	T	A
chr2	270058323	C	A
chr2	270386651	T	G
chr2	270386678	A	C
chr2	270386703	G	C
chr2	270386727	T	A
chr2	270386757	T	G
chr2	270836688	A	G
chr2	277817256	A	G
chr2	277817276	A	G
chr2	279826536	C	T
chr2	280072547	T	C
chr2	282759884	A	C
chr2	284794434	G	A
chr3	12404457	T	C
chr3	12496957	C	T
chr3	12546921	A	T
chr3	16626505	C	A
chr3	16658583	A	G
chr3	16794492	G	A
chr3	17941067	T	C
chr3	19337320	C	T
chr3	41315865	A	G
chr3	49157723	C	T
chr3	49946171	G	A
chr3	58752033	C	T
chr3	59263355	G	A
chr3	62555348	C	T
chr3	64931973	C	G
chr3	65019262	A	C
chr3	65019288	C	T
chr3	66546871	A	C
chr3	68064746	A	G
chr3	72755125	T	C
chr3	78858833	A	G
chr3	79818276	T	C
chr3	79823830	T	C
chr3	79823834	T	A
chr3	79904293	C	T
chr3	79904330	G	A
chr3	79904341	A	T
chr3	79904343	C	A
chr3	79935595	C	A
chr3	80233950	T	C
chr3	81217529	C	T
chr3	81225110	G	T
chr3	81225111	C	T
chr3	82436359	G	C
chr3	83836155	T	C
chr3	83836166	G	A
chr3	83836168	C	A
chr3	83836429	G	A
chr3	83836447	C	G
chr3	83836619	G	C
chr3	83836621	G	T
chr3	83836681	G	A
chr3	84838098	C	G
chr3	85568817	C	T
chr3	87238554	G	A
chr3	117688660	C	T
chr3	117693139	G	A
chr3	118102883	A	G
chr3	118377090	T	C
chr3	119808819	C	A
chr3	120559447	A	G
chr3	120670054	C	A
chr3	124533395	C	A
chr3	129308058	C	T
chr3	129445883	A	C
chr3	129723619	C	A
chr3	130115962	T	C
chr3	130117332	C	T
chr3	130128033	C	T
chr3	130590523	C	T
chr3	131039427	G	C
chr3	131987598	C	T
chr3	131987610	A	G
chr3	135549858	G	C
chr3	144895485	A	T
chr3	153772583	C	T
chr3	154914398	C	G
chr3	154935323	C	T
chr3	155352594	A	G
chr3	156422863	T	A
chr3	156756703	G	A
chr3	157400549	C	A
chr3	157945842	A	C
chr3	161113462	A	G
chr3	166405134	T	C
chr3	166405169	G	A
chr3	166743473	G	A
chr3	167276268	C	G
chr3	167385240	T	C
chr3	167987002	G	A
chr3	168075918	A	G
chr3	168304697	C	T
chr3	169717892	G	A
chr3	170012361	A	G
chr3	174209219	C	T
chr3	176331873	G	C
chr3	176507898	G	A
chr3	178427250	T	G
chr3	178767234	G	T
chr3	180301551	A	G
chr3	180301609	G	C
chr3	180354751	G	A
chr3	180354752	C	A
chr3	180370526	G	A
chr3	180450247	T	G
chr3	180887339	A	G
chr3	180887357	C	T
chr3	181558530	G	A
chr3	181560627	A	G
chr4	7179540	C	T
chr4	7901886	C	T
chr4	14053216	G	T
chr4	17305941	G	A
chr4	45179723	G	A
chr4	51262631	G	A
chr4	51262632	A	G
chr4	62543963	C	T
chr4	64369324	A	G
chr4	64716508	G	A
chr4	64935172	C	T
chr4	133356701	T	C
chr4	135767578	C	T
chr4	142355419	C	T
chr4	142747368	A	G
chr4	142757800	T	C
chr4	142762914	T	C
chr4	142780948	T	C
chr4	143306314	G	T
chr4	143306355	G	A
chr4	143327156	G	A
chr4	149792822	C	A
chr4	149794986	C	G
chr4	149794987	A	G
chr4	149795007	A	G
chr4	149799289	C	T
chr4	149799469	T	G
chr4	149799535	C	T
chr4	149799594	T	G
chr4	149799913	T	C
chr4	178603843	G	T
chr4	179604252	A	G
chr4	180427936	A	C
chr4	181792746	A	G
chr4	182101928	A	T
chr4	203296152	G	T
chr4	204651878	G	A
chr4	204651881	G	A
chr4	208791313	T	G
chr4	214085164	C	G
chr4	214461544	A	G
chr4	214561703	A	C
chr4	214561704	A	T
chr4	216159559	G	T
chr4	216441983	C	T
chr4	216568650	G	A
chr4	219842285	A	C
chr4	220539848	A	G
chr4	220597033	A	T
chr4	220597810	C	T
chr4	224091191	C	T
chr4	224248044	G	A
chr4	224366557	C	T
chr4	224690720	C	G
chr4	225101144	T	C
chr4	225189343	G	A
chr4	228552123	A	G
chr4	228552158	C	T
chr4	228552160	C	G
chr4	229729773	G	C
chr4	229729823	T	C
chr4	229729831	T	C
chr4	233259214	C	T
chr4	244453859	T	G
chr4	245025660	A	C
chr5	13689763	C	T
chr5	21389617	C	T
chr5	29032890	T	C
chr5	29032914	T	C
chr5	33197967	T	C
chr5	33197976	G	A
chr5	33384078	G	A
chr5	34314303	G	A
chr5	34314304	C	T
chr5	34329698	C	T
chr5	34329706	C	A
chr5	34329722	G	A
chr5	37838623	C	T
chr5	41325216	T	C
chr5	43557352	T	C
chr5	54962069	C	T
chr5	61026977	C	G
chr5	61026980	C	T
chr5	62545185	A	G
chr5	63212919	G	A
chr5	65359706	A	G
chr5	65902208	T	C
chr5	68641740	T	C
chr5	69175887	A	G
chr5	86266575	G	A
chr5	103514149	C	T
chr5	108994411	C	T
chr5	109335051	G	A
chr5	111015809	T	C
chr5	111392503	C	T
chr5	121323860	A	G
chr5	126725829	C	A
chr5	129900415	G	T
chr5	130191882	T	C
chr5	130191909	G	A
chr5	132063976	A	G
chr5	132842908	C	A
chr5	132842912	C	A
chr5	132842913	T	C
chr5	132842917	T	G
chr5	137517146	C	G
chr5	137517823	A	G
chr5	137667121	A	G
chr5	137799121	G	A
chr5	139360346	T	C
chr5	144355325	A	G
chr5	144438318	A	G
chr5	146615966	G	C
chr5	148029096	G	T
chr5	148512055	G	A
chr5	148958372	A	G
chr5	151142387	T	A
chr5	151936225	T	A
chr5	151982136	G	A
chr5	152209947	C	T
chr5	153680603	A	G
chr5	159827299	G	A
chr5	160789442	G	A
chr5	160935552	T	G
chr5	160935554	T	C
chr5	160941061	G	C
chr5	160941062	G	A
chr5	161492084	T	C
chr5	163239400	T	C
chr5	163250995	A	G
chr5	163254981	A	G
chr5	163258114	C	T
chr5	163273408	C	T
chr5	164090521	A	G
chr5	166206515	C	A
chr5	170750765	C	G
chr5	170804468	A	G
chr5	171676303	T	C
chr5	172848355	C	T
chr5	173113030	C	T
chr5	175833922	A	C
chr5	176693504	A	G
chr5	176694058	G	A
chr5	176828141	C	T
chr5	176828310	A	G
chr5	177073036	G	A
chr6	1516968	C	T
chr6	1516972	G	T
chr6	51560735	G	A
chr6	51646057	T	G
chr6	56621213	T	C
chr6	56627106	C	T
chr6	57724179	C	T
chr6	57763533	T	C
chr6	80652912	C	T
chr6	86946687	C	A
chr6	86948216	C	T
chr6	100948438	A	G
chr6	106303047	C	T
chr6	108596155	A	G
chr6	117153467	G	A
chr6	117153473	C	T
chr6	117153476	T	C
chr6	117227722	G	A
chr6	117993613	G	A
chr6	117993620	C	T
chr6	118012296	A	G
chr6	124833026	G	A
chr6	124838094	C	T
chr6	134061433	G	A
chr6	134061435	T	A
chr6	135321572	C	T
chr6	137692933	T	C
chr6	138617766	A	G
chr6	138619140	G	A
chr6	141008137	A	G
chr6	144161805	T	C
chr6	144516656	C	T
chr6	144518607	G	T
chr6	144684514	T	C
chr6	144684818	C	T
chr6	144684825	C	G
chr6	145705900	C	T
chr6	146329870	G	A
chr6	146329883	A	G
chr6	146333879	T	C
chr6	153636421	C	T
chr6	154655260	G	A
chr7	2484206	G	T
chr7	2488650	A	G
chr7	2640236	T	C
chr7	2684397	T	C
chr7	3334970	T	C
chr7	3335257	C	T
chr7	3342295	C	T
chr7	11158969	C	A
chr7	11412895	C	A
chr7	11415850	T	C
chr7	11421952	T	G
chr7	11438941	C	T
chr7	11477417	T	C
chr7	11645636	C	T
chr7	11946011	G	T
chr7	12082905	T	G
chr7	12413157	G	A
chr7	12431524	C	T
chr7	12776138	T	C
chr7	12804373	T	C
chr7	12832167	T	C
chr7	12912596	T	G
chr7	12939545	G	A
chr7	14196779	A	G
chr7	14198482	G	A
chr7	14330461	C	A
chr7	14564227	T	C
chr7	15060847	A	G
chr7	16596230	G	C
chr7	18811264	G	A
chr7	29472615	A	G
chr7	29472617	A	G
chr7	33620527	G	A
chr7	33620535	G	A
chr7	38815862	C	A
chr7	78431732	G	A
chr7	91506966	A	G
chr7	107427280	A	G
chr7	107522676	T	C
chr7	114185802	A	G
chr7	116152322	C	T
chr7	116397008	T	G
chr7	116639209	T	C
chr7	117111335	A	G
chr7	117384879	C	T
chr7	117422526	G	A
chr7	117554218	T	C
chr7	119489202	A	G
chr7	119554026	C	T
chr7	119664385	C	T
chr7	119691369	C	T
chr7	119691500	T	C
chr7	119993773	A	C
chr7	120018617	T	C
chr7	120522819	A	G
chr7	120529963	C	A
chr7	123309148	T	C
chr7	123554798	C	T
chr7	123584109	C	T
chr7	123584118	T	C
chr7	123601612	G	A
chr7	123601643	G	A
chr7	124498795	G	T
chr7	126482523	T	C
chr7	129546854	G	C
chr7	130010091	C	T
chr7	130032122	T	C
chr7	130209222	C	T
chr7	131311047	T	C
chr7	131311092	C	T
chr7	132430213	C	A
chr7	132588643	T	C
chr7	132648061	T	C
chr7	132752564	T	G
chr7	132752566	T	A
chr7	134331499	G	A
chr7	135472561	C	T
chr7	135486418	A	G
chr7	135486440	G	A
chr7	138865506	G	A
chr7	139639722	G	C
chr7	139639731	G	C
chr7	140083917	C	T
chr7	140816747	T	A
chr7	140996769	T	C
chr7	141003869	A	G
chr7	141006477	C	T
chr7	141895476	C	G
chr8	6032636	G	A
chr8	6202111	A	G
chr8	7114641	C	T
chr8	7114872	G	A
chr8	13202768	A	T
chr8	19343053	C	G
chr8	19343322	C	T
chr8	19343372	A	C
chr8	20802432	G	A
chr8	20802441	G	A
chr8	20802675	T	A
chr8	20802676	A	G
chr8	21514881	T	C
chr8	22192042	G	A
chr8	23143812	A	G
chr8	23147986	A	G
chr8	33563790	A	G
chr8	36252947	A	G
chr8	39899220	A	C
chr8	39899687	T	G
chr8	39907744	C	G
chr8	40131019	A	G
chr8	44749654	A	G
chr8	47644605	G	A
chr8	54826666	C	T
chr8	54994596	C	T
chr8	54994604	A	C
chr8	54994613	G	C
chr8	54994614	G	A
chr8	57446930	G	A
chr8	58162429	C	T
chr8	61665773	A	T
chr8	61665781	C	A
chr8	61665783	C	T
chr8	61665786	T	G
chr8	61665791	C	T
chr8	61665801	T	C
chr8	61665862	C	A
chr8	61716664	T	C
chr8	61716838	A	C
chr8	62165519	G	A
chr8	62707572	A	G
chr8	64061968	G	A
chr8	85009101	T	C
chr8	85078398	G	A
chr8	86749258	A	G
chr8	92454581	G	T
chr8	94887522	T	G
chr8	97092159	T	C
chr8	102796001	T	C
chr8	102796392	C	T
chr8	106038077	C	A
chr8	106038086	C	A
chr8	106038090	C	A
chr8	106038092	C	A
chr8	106038094	C	G
chr8	106038096	C	G
chr8	106038102	C	G
chr8	106038103	C	A
chr8	106057719	C	T
chr8	106060892	T	C
chr8	107308966	C	T
chr8	108833307	A	G
chr8	108833315	C	G
chr8	110417124	A	G
chr8	114515756	C	A
chr8	114557937	A	G
chr8	115511057	C	G
chr8	115711806	T	C
chr8	116065351	G	A
chr8	116113093	G	A
chr8	116242177	A	C
chr8	116247713	C	T
chr8	116984838	A	G
chr8	118166589	C	T
chr8	118597819	C	T
chr8	122273133	T	C
chr8	125673769	G	A
chr8	126448046	C	T
chr8	127077027	G	A
chr8	127274315	C	T
chr8	127866840	A	G
chr8	131497689	G	A
chr8	132365926	C	T
chr8	132365929	G	A
chr9	3424839	T	G
chr9	3425250	A	G
chr9	8737478	C	T
chr9	8752008	A	C
chr9	9289115	C	T
chr9	14321881	G	A
chr9	15484743	T	C
chr9	15557962	G	A
chr9	15630986	G	A
chr9	15831335	G	A
chr9	15942469	A	G
chr9	15954599	C	G
chr9	15955663	A	G
chr9	22278465	G	A
chr9	28482891	A	G
chr9	28482905	A	G
chr9	28482911	A	G
chr9	28482912	G	T
chr9	28482914	C	G
chr9	28482917	A	G
chr9	28482924	C	A
chr9	28482925	A	C
chr9	28817244	C	T
chr9	40735252	T	C
chr9	42989823	C	G
chr9	42998435	C	T
chr9	46415726	C	T
chr9	46445684	C	T
chr9	46972328	C	T
chr9	52780926	A	G
chr9	52780940	A	G
chr9	61337231	T	G
chr9	65728972	G	A
chr9	65773784	T	C
chr9	70418527	A	G
chr9	79757130	T	C
chr9	88169488	A	G
chr9	88187764	A	G
chr9	93924502	C	T
chr9	94017009	T	C
chr9	94017018	G	A
chr9	94017045	A	G
chr9	94017069	T	C
chr9	98781129	T	G
chr9	116522023	C	T
chr9	118612228	T	C
chr10	9307028	G	C
chr10	9343303	G	A
chr10	9374881	G	A
chr10	9887597	C	T
chr10	10858633	T	C
chr10	12126864	G	A
chr10	12126870	A	C
chr10	12126873	C	T
chr10	12756125	T	G
chr10	12811520	C	A
chr10	12889935	C	G
chr10	12889957	T	C
chr10	13374075	C	T
chr10	13404127	C	T
chr10	13447539	A	G
chr10	13614756	G	T
chr10	13639931	A	C
chr10	13658993	G	A
chr10	13752374	A	G
chr10	13792834	G	A
chr10	13796100	G	A
chr10	14475010	T	C
chr10	14546574	A	G
chr10	14557092	G	A
chr10	14560988	T	C
chr10	15020522	C	T
chr10	15020563	T	C
chr10	15138669	G	A
chr10	15598022	A	C
chr10	16948025	A	G
chr10	20495558	A	G
chr10	31381428	G	C
chr10	35494838	C	T
chr10	35498798	T	C
chr10	39241598	G	A
chr10	39397966	G	A
chr10	40407173	A	G
chr10	41228299	T	C
chr10	43431190	G	A
chr10	43431191	T	C
chr10	43613773	G	C
chr10	43613779	G	A
chr10	43613791	C	T
chr10	43613793	A	C
chr10	43954856	G	A
chr10	44290350	G	T
chr10	44309787	C	T
chr10	44309788	C	A
chr10	44309797	C	T
chr10	44310147	A	G
chr10	44409872	G	A
chr10	44549761	G	A
chr10	44549812	A	T
chr10	46742360	G	A
chr10	46792411	A	G
chr10	48706083	T	C
chr10	53383844	G	A
chr10	54184933	C	T
chr10	55320820	A	G
chr10	55451913	C	G
chr10	56600132	A	G
chr10	56815250	C	T
chr10	56824807	T	C
chr10	57482546	G	A
chr10	57482567	A	T
chr10	57482589	G	A
chr10	57482607	A	C
chr10	57483473	T	C
chr10	59404181	C	T
chr10	59421683	C	T
chr10	59759936	A	T
chr10	59759954	G	A
chr10	59862945	C	T
chr10	61434245	C	T
chr10	64611687	G	T
chr10	74599761	A	C
chr10	81747433	G	A
chr10	82117648	T	C
chr10	82895346	T	C
chr10	83007060	C	T
chr10	83200290	C	T
chr10	83210179	T	C
chr10	87131637	T	C
chr10	87598106	T	C
chr10	87936652	G	C
chr10	87962071	G	A
chr10	88054789	T	C
chr10	88116231	A	G
chr10	89049667	C	T
chr10	89838083	T	A
chr10	90784336	C	T
chr10	91093404	G	A
chr10	91558949	C	T
chr10	91558952	A	G
chr10	91559000	G	C
chr10	92321705	G	A
chr10	93855806	C	T
chr10	93933561	C	T
chr10	93949616	C	T
chr10	98078200	A	G
chr10	102993868	G	A
chr10	103723573	C	T
chr10	103883459	T	A
chr10	103884188	T	C
chr10	103884197	A	G
chr10	103884281	A	C
chr10	103884286	G	T
chr10	103884326	G	A
chr10	104421234	T	C
chr10	104496485	C	G
chr10	104550473	A	G
chr10	104778127	C	T
chr10	104779600	G	A
chr10	105574019	T	C
chr10	105757066	C	T
chr10	106470723	A	C
chr10	107148154	T	C
chr10	107713138	G	A
chr10	108788585	A	G
chr10	108847850	C	T
chr10	108877114	C	T
chr10	109251464	G	A
chr10	109839568	A	G
chr10	109839636	G	A
chr10	109983609	G	A
chr10	110237879	C	T
chr11	30651724	G	A
chr11	34584790	A	G
chr11	35037912	G	T
chr11	35658975	A	G
chr11	41763607	G	A
chr11	46471538	T	C
chr11	47234452	G	A
chr11	48805455	G	A
chr11	56697217	C	T
chr11	66732883	A	G
chr11	71221602	G	A
chr11	71933341	C	G
chr11	74320691	C	A
chr11	74320708	T	C
chr11	77126228	C	T
chr11	77360658	A	C
chr11	77360659	G	A
chr11	82458329	C	T
chr11	84457925	T	A
chr11	84457972	G	A
chr11	86041633	G	A
chr11	86041636	C	T
chr11	86607540	G	A
chr11	86611196	T	C
chr11	89660520	C	A
chr11	90249949	G	A
chr11	90446122	G	A
chr11	90608438	G	A
chr11	91383923	A	G
chr11	91407670	A	G
chr12	929338	T	G
chr12	929403	G	A
chr12	1031742	C	T
chr12	4164979	T	G
chr12	13608757	T	C
chr12	13657824	T	C
chr12	14474087	G	T
chr12	15183310	G	A
chr12	15250624	G	A
chr12	15276837	G	C
chr12	18097424	A	C
chr12	18365422	C	T
chr12	18916788	C	G
chr12	19334026	A	G
chr12	19366478	A	G
chr12	19922361	C	T
chr12	20503395	A	G
chr12	20931290	G	T
chr12	21326010	A	G
chr12	21326086	A	G
chr12	21361020	T	A
chr12	21393731	G	A
chr12	21633781	A	G
chr12	21638735	C	T
chr12	24146490	G	A
chr12	25945042	A	C
chr12	27119781	C	T
chr12	27132264	C	T
chr12	31850824	A	G
chr12	32147777	T	C
chr12	32254459	G	T
chr12	33481459	A	G
chr12	33500594	G	T
chr12	34502946	C	T
chr12	38476763	G	A
chr12	38481409	T	C
chr12	38488027	A	G
chr12	39899350	C	T
chr12	40812735	C	G
chr12	40812736	A	G
chr12	42356879	T	C
chr12	43078211	G	A
chr12	43419243	G	A
chr12	44330950	G	A
chr12	46764261	C	T
chr12	48145611	A	G
chr12	48162607	T	C
chr12	48697272	A	G
chr12	48698029	T	C
chr12	49540743	C	T
chr12	49799867	G	A
chr12	50068479	A	G
chr12	50360246	G	T
chr12	50360247	G	A
chr12	50360248	G	A
chr12	52083235	T	C
chr12	52083537	C	T
chr12	53616740	T	C
chr12	53810464	A	T
chr12	53810665	T	G
chr12	54187778	G	C
chr13	30977787	C	G
chr13	31127933	G	C
chr13	41206326	G	A
chr13	41263691	G	A
chr13	53552600	T	C
chr13	54969746	C	T
chr13	54974468	A	G
chr13	55534373	C	T
chr13	56212079	G	T
chr13	56988385	A	G
chr13	56989532	A	G
chr13	57003069	C	T
chr13	57139013	G	C
chr13	58142753	A	G
chr13	58146092	G	A
chr13	61413394	G	A
chr13	61413436	A	G
chr13	72577079	G	C
chr13	74061510	A	G
chr13	74074971	A	G
chr13	75647264	T	C
chr13	75647300	A	C
chr13	75647792	G	A
chr13	75648506	T	C
chr13	75841592	G	A
chr13	78131342	T	A
chr13	79198361	G	A
chr13	80117992	C	T
chr13	87238476	C	T
chr13	100894454	G	A
chr13	105196363	G	C
chr13	105196364	T	A
chr13	105196368	G	C
chr13	107500471	T	G
chr14	312098	C	G
chr14	312156	C	A
chr14	2050307	A	C
chr14	3257468	G	A
chr14	5956065	A	T
chr14	6771550	G	A
chr14	6916794	C	G
chr14	6916800	A	G
chr14	7028062	T	C
chr14	7108724	C	A
chr14	7112671	C	T
chr14	7656364	T	C
chr14	10510399	G	A
chr14	16893149	A	G
chr14	16893151	C	T
chr14	17314862	C	T
chr14	17917705	G	A
chr14	19035392	T	C
chr14	20060450	G	A
chr14	25729147	C	T
chr14	28671195	A	G
chr14	35480781	A	G
chr14	38245594	T	C
chr14	38422211	A	G
chr14	77061981	G	C
chr14	78113157	G	C
chr14	78138545	C	T
chr14	78144930	C	T
chr14	78147493	C	T
chr14	78217724	A	G
chr14	78217817	A	G
chr14	79349732	A	G
chr14	79759602	A	G
chr14	79759613	G	A
chr14	80036967	A	G
chr14	80041994	G	A
chr14	80373558	A	G
chr14	82056662	G	A
chr14	82953399	T	C
chr14	82968714	C	T
chr14	85029873	A	C
chr14	85124503	G	A
chr14	87420977	C	G
chr14	87433921	A	G
chr14	100441302	C	T
chr14	104023678	G	C
chr14	104023696	C	T
chr15	2359572	T	C
chr15	8690678	G	C
chr15	8690684	A	T
chr15	8690726	C	G
chr15	8973985	G	A
chr15	14193386	A	G
chr15	22536439	G	A
chr15	22760409	A	G
chr15	28126535	C	A
chr15	28131876	A	G
chr15	31204659	C	T
chr15	31282776	C	G
chr15	31897836	T	G
chr15	31897838	T	C
chr15	31958732	T	C
chr15	44805297	T	C
chr15	54767471	C	A
chr15	54767886	G	C
chr15	55548812	C	T
chr15	55936047	A	G
chr15	59141924	T	C
chr15	63827192	C	T
chr15	75359174	T	C
chr15	87981711	T	A
chr16	1911486	C	T
chr16	1959555	G	A
chr16	6122969	C	T
chr16	6514154	C	T
chr16	6929319	A	G
chr16	7390536	C	G
chr16	8600303	A	G
chr16	8600859	G	A
chr16	10518450	G	A
chr16	19182823	T	C
chr16	19521209	T	A
chr16	19731925	A	G
chr16	19892938	C	T
chr16	19893228	C	T
chr16	19893407	A	C
chr16	19893424	A	G
chr16	19894833	T	C
chr16	19970782	C	T
chr16	19972729	A	C
chr16	20210293	T	C
chr16	20455970	G	A
chr16	20528733	T	C
chr16	20579911	A	G
chr16	20707047	C	T
chr16	22198799	T	C
chr16	22440723	T	G
chr16	22542433	C	T
chr16	47230617	C	T
chr16	49190016	G	C
chr16	50204497	A	G
chr16	50204505	G	T
chr16	51518380	A	G
chr16	54835203	G	C
chr16	59390175	C	T
chr16	73045054	G	C
chr16	73453125	T	C
chr16	75360407	T	C
chr16	80610985	T	C
chr16	80825020	C	T
chr16	81161705	A	C
chr16	81345649	G	A
chr16	81485144	C	T
chr16	82756878	G	A
chr16	83081483	T	C
chr16	83934211	G	A
chr16	83934225	T	C
chr16	84284391	C	T
chr16	84284394	G	A
chr17	6044404	C	T
chr17	7507176	C	A
chr17	8974763	G	A
chr17	9902778	C	T
chr17	10578476	T	G
chr17	11046553	C	T
chr17	11669987	C	A
chr17	13965768	C	T
chr17	17894412	T	A
chr17	17894434	T	C
chr17	17987947	G	C
chr17	19937134	G	A
chr17	31583823	G	A
chr17	33428210	A	G
chr17	35835764	T	G
chr17	44050202	C	A
chr17	44050247	G	A
chr17	44176870	G	A
chr17	44207163	T	C
chr17	45256326	A	C
chr17	51176014	G	T
chr17	59788946	G	C
chr17	59788953	A	G
chr17	67964943	T	C
chr17	80139503	T	C
chr17	80139527	G	A
chr17	80407078	C	G
chr17	82501197	G	A
chr17	83151081	T	C
chr17	83151141	T	C
chr17	87711224	T	C
chr17	87911653	C	T
chr17	87911746	C	T
chr17	87911824	A	G
chr17	89903632	A	T
chr18	451119	A	G
chr18	3606832	A	G
chr18	3655600	C	T
chr18	15435864	G	A
chr18	17020514	T	C
chr18	26854597	G	A
chr18	29169410	T	C
chr18	30182431	G	C
chr18	30182432	G	C
chr18	30182593	A	G
chr18	30718384	G	A
chr18	31085519	G	A
chr18	31646239	A	G
chr18	44074129	A	C
chr18	44074144	T	C
chr18	50832610	A	T
chr18	53015018	C	T
chr18	60507051	A	C
chr18	60835497	T	C
chr18	61367046	G	A
chr18	62369558	A	T
chr18	78880761	G	A
chr19	492264	C	G
chr19	492265	A	G
chr19	492267	A	T
chr19	9758911	C	T
chr19	10106246	T	C
chr19	10413868	A	G
chr19	11104196	A	G
chr19	23244940	A	G
chr19	26627599	G	T
chr19	28410822	G	A
chr19	33060055	A	G
chr19	37128785	A	T
chr19	37173627	G	A
chr19	37181876	A	G
chr19	41934756	G	A
chr19	41934809	T	C
chr19	41936146	T	C
chr19	42442811	T	C
chr19	48787212	C	T
chr19	48790270	T	C
chr19	49273945	A	G
chr19	50115761	T	C
chr19	52988087	A	G
chr19	54216688	G	C
chr19	54743081	G	A
chr19	54923344	T	C
chr19	54923638	T	C
chr19	54923948	A	T
chr19	55024047	A	G
chr19	60514597	T	C
chr19	60514600	A	G
chr19	65321304	G	A
chr19	65321361	A	G
chr19	66009968	C	T
chr19	66035005	T	C
chr19	66115966	A	G
chr19	66709358	T	C
chr19	66750778	C	T
chr19	66750802	G	A
chr19	66773575	T	C
chr19	67039192	G	A
chr19	67807091	C	T
chr19	67851139	T	C
chr19	69120579	C	G
chr19	69203635	C	G
chr20	157890	G	A
chr20	157894	C	G
chr20	157895	C	A
chr20	157896	T	G
chr20	157937	C	A
chr20	157952	T	G
chr20	157955	C	T
chr20	157957	C	A
chr20	157976	T	A
chr20	157985	T	C
chr20	157999	C	T
chr20	158537	C	G
chr20	158571	C	G
chr20	426959	T	C
chr20	426965	G	A
chr20	760854	G	T
chr20	864286	T	C
chr20	1053009	C	A
chr20	1108883	G	C
chr20	1108888	A	G
chr20	3852137	A	C
chr20	4951186	C	T
chr20	4953159	T	C
chr20	5498323	G	A
chr20	5934156	G	A
chr20	5971169	T	G
chr20	6058336	G	T
chr20	6059188	T	G
chr20	6062529	C	T
chr20	6071294	C	T
chr20	6071318	G	A
chr20	6071342	G	T
chr20	6071345	G	A
chr20	6071360	C	T
chr20	6071366	A	G
chr20	6123402	C	T
chr20	6124930	C	T
chr20	6124932	C	G
chr20	6124935	A	G
chr20	6124939	G	A
chr20	6124942	T	G
chr20	6124946	A	T
chr20	6124953	A	G
chr20	6124954	C	G
chr20	6124958	A	T
chr20	6124960	C	A
chr20	6146711	G	A
chr20	6146716	C	T
chr20	6146799	A	G
chr20	6147799	G	A
chr20	6147800	T	C
chr20	6147822	C	T
chr20	6147830	T	G
chr20	6147842	A	G
chr20	6167826	G	A
chr20	6167835	G	C
chr20	6167837	C	G
chr20	6167843	T	C
chr20	6171716	A	G
chr20	6171726	T	C
chr20	6171731	T	C
chr20	6171737	C	T
chr20	6171752	A	G
chr20	6171756	C	T
chr20	6171768	T	A
chr20	6171790	A	T
chr20	6171792	A	G
chr20	6171820	T	A
chr20	6171846	C	A
chr20	6171854	C	G
chr20	6171862	A	T
chr20	6171880	A	T
chr20	6171884	A	G
chr20	6171889	G	A
chr20	6176176	A	G
chr20	6389248	G	T
chr20	6393327	G	C
chr20	6412771	A	G
chr20	6416255	T	C
chr20	6420581	T	C
chr20	6421434	A	G
chr20	6422285	T	C
chr20	6429866	G	A
chr20	6590295	T	C
chr20	6653996	C	T
chr20	6852372	A	G
chr20	6852391	C	G
chr20	6852897	G	A
chr20	6852900	A	T
chr20	6853111	A	T
chr20	6854323	T	C
chr20	6854341	C	T
chr20	6854413	G	A
chr20	6854422	C	G
chr20	6854517	G	C
chr20	6855241	G	C
chr20	6942223	G	A
chr20	6942794	A	G
chr20	6942881	T	C
chr20	6970201	A	C
chr20	6970210	G	A
chr20	6995209	C	T
chr20	6995210	A	G
chr20	6995219	C	T
chr20	7079553	T	C
chr20	7084045	A	T
chr20	7090165	A	G
chr20	7090187	T	C
chr20	7090556	G	A
chr20	7109646	C	T
chr20	7141347	T	C
chr20	7194735	C	T
chr20	7207435	G	A
chr20	7208261	G	A
chr20	7213402	G	T
chr20	7214027	A	G
chr20	7216417	C	T
chr20	7220557	T	C
chr20	7248436	T	C
chr20	7248698	C	T
chr20	7434342	G	A
chr20	7434352	T	G
chr20	7434354	A	G
chr20	7434359	G	C
chr20	7434362	G	T
chr20	7434363	T	A
chr20	7475495	G	A
chr20	7476869	A	G
chr20	7495485	C	G
chr20	7507519	C	T
chr20	7575669	T	C
chr20	7577544	A	G
chr20	8670224	G	A
chr20	9218814	C	T
chr20	9857518	A	G
chr20	10000304	A	C
chr20	10720050	G	T
chr20	11806693	T	C
chr20	11806732	A	G
chr20	12261721	T	C
chr20	13014171	C	T
chr20	13545654	C	A
chr20	13572977	C	T
chr20	13573636	G	A
chr20	13583353	A	G
chr20	13591319	A	G
chr20	13711670	A	G
chr20	13727839	C	G
chr20	13771024	C	T
chr20	13771219	T	C
chr20	13771273	C	G
chr20	13914395	T	C
chr20	13918924	A	G
chr20	14030867	G	T
chr20	14285510	G	A
chr20	16036334	A	G
chr20	25004082	G	T
chr20	32105370	A	G
chr20	32105373	A	G
chr20	32160468	G	A
chr20	32762148	A	G
chr20	33137093	C	T
chr20	44693681	T	C
chr20	44695328	C	G
chr20	44695341	T	G
chr20	44695873	G	A
chr20	45974480	C	T
chr20	46414489	G	A
chr20	47693100	T	C
chr20	48294972	C	T
chr20	50215542	C	T
chr20	50218497	T	A
chr20	50546209	A	C

## Sheet: F344
Chromosome	Position	Ref	Alt
chr1	6416312	C	T
chr1	6899314	A	C
chr1	7032028	C	T
chr1	7032039	G	A
chr1	7100782	C	A
chr1	7100809	T	G
chr1	8470929	C	T
chr1	8893336	C	T
chr1	14516589	G	T
chr1	14626894	T	C
chr1	14635796	G	A
chr1	14651431	G	A
chr1	14652861	T	C
chr1	14653330	A	G
chr1	22337314	G	T
chr1	23103644	C	A
chr1	23103649	C	A
chr1	23103687	G	A
chr1	23147382	G	A
chr1	23147384	G	A
chr1	23276641	G	A
chr1	23279863	G	A
chr1	23982441	A	G
chr1	24099328	A	C
chr1	33165147	C	T
chr1	33296349	T	C
chr1	45395199	C	A
chr1	45804681	T	C
chr1	45921513	G	A
chr1	50133595	A	C
chr1	58464012	G	A
chr1	58464043	C	T
chr1	58464239	C	T
chr1	60647580	T	C
chr1	61205195	G	A
chr1	61205270	A	G
chr1	61205282	C	G
chr1	62384933	A	G
chr1	62384960	T	C
chr1	67187137	T	A
chr1	77902490	T	C
chr1	83128789	T	G
chr1	83128791	C	A
chr1	85390827	C	G
chr1	85390828	G	T
chr1	87633615	C	T
chr1	87719553	G	T
chr1	87719557	G	A
chr1	88123295	C	T
chr1	90071658	C	G
chr1	90079105	A	G
chr1	90080982	C	T
chr1	90317783	A	G
chr1	90318463	T	C
chr1	90342675	C	T
chr1	90510216	G	A
chr1	105988387	G	A
chr1	105988432	C	A
chr1	115508600	C	T
chr1	115556569	C	T
chr1	115563246	T	G
chr1	115619756	T	C
chr1	115875550	T	C
chr1	124237733	C	G
chr1	124237856	G	A
chr1	125883728	A	G
chr1	126338674	T	G
chr1	126771464	C	T
chr1	127623951	T	G
chr1	134369325	G	T
chr1	134530991	A	G
chr1	135824141	C	T
chr1	142149339	C	T
chr1	142511933	T	G
chr1	143077275	T	C
chr1	143107844	C	A
chr1	143141415	G	A
chr1	143666136	C	T
chr1	144311876	A	G
chr1	145422469	T	C
chr1	145487292	C	T
chr1	154017753	A	G
chr1	154017755	A	G
chr1	154017759	T	C
chr1	154017794	A	G
chr1	155796060	T	A
chr1	162542031	C	T
chr1	163980185	T	C
chr1	168000530	T	C
chr1	170763655	G	A
chr1	172170962	C	T
chr1	172524717	A	G
chr1	172799213	C	A
chr1	173397467	T	C
chr1	173397525	C	T
chr1	173695499	G	A
chr1	173972073	C	T
chr1	174060686	G	A
chr1	174120969	G	A
chr1	174121019	C	T
chr1	174121038	T	C
chr1	174121101	T	C
chr1	174145944	C	T
chr1	174190334	A	T
chr1	174292604	T	C
chr1	174637729	G	C
chr1	174652016	G	C
chr1	174652018	C	T
chr1	174652051	T	G
chr1	174718035	A	G
chr1	174793459	T	C
chr1	174893121	G	A
chr1	174893142	G	A
chr1	175305622	A	C
chr1	175306452	C	T
chr1	175417767	G	A
chr1	176868489	C	T
chr1	176905478	A	G
chr1	176926134	C	T
chr1	176926172	C	T
chr1	176932261	G	A
chr1	176933044	A	T
chr1	176966841	C	T
chr1	177019912	G	T
chr1	177020105	T	C
chr1	177020118	T	A
chr1	177020126	A	G
chr1	177020138	G	A
chr1	177020141	A	G
chr1	177020144	T	G
chr1	177048892	A	G
chr1	177049393	C	G
chr1	177049449	G	A
chr1	177117958	A	T
chr1	177117985	T	C
chr1	177117990	A	G
chr1	177324932	C	G
chr1	177967949	C	G
chr1	178280064	G	A
chr1	179048876	A	C
chr1	179055605	A	G
chr1	179055611	G	T
chr1	179055614	G	A
chr1	179072669	G	A
chr1	179073233	C	T
chr1	179073320	C	A
chr1	180609016	A	G
chr1	181084405	C	T
chr1	184644484	A	G
chr1	190865946	G	T
chr1	197081072	G	A
chr1	198919453	G	A
chr1	200305467	C	G
chr1	200305468	C	G
chr1	204755226	A	C
chr1	204892279	C	T
chr1	204970639	G	A
chr1	204975048	G	A
chr1	205103466	T	C
chr1	205762925	C	T
chr1	206362698	T	A
chr1	206362740	G	A
chr1	206403075	T	C
chr1	206403128	T	C
chr1	206405511	A	G
chr1	206476817	C	A
chr1	206479508	G	A
chr1	206738147	A	G
chr1	206738162	A	G
chr1	207012206	A	C
chr1	212655812	G	A
chr1	212879266	G	A
chr1	213301209	C	G
chr1	213838959	C	T
chr1	218326403	T	C
chr1	218847399	T	C
chr1	218847597	G	A
chr1	219613427	G	A
chr1	219614184	A	G
chr1	219615922	T	C
chr1	219615962	C	T
chr1	219619289	A	G
chr1	220181502	C	A
chr1	220792878	G	A
chr1	220807861	G	T
chr1	221117658	T	C
chr1	221201666	T	C
chr1	221944740	A	G
chr1	222443624	G	A
chr1	223113557	T	C
chr1	223729214	G	A
chr1	223730564	G	T
chr1	223845281	C	T
chr1	224201875	C	T
chr1	224565749	A	G
chr1	224945662	C	T
chr1	225383928	A	G
chr1	225384025	G	A
chr1	225719195	A	G
chr1	225753141	T	G
chr1	226728900	G	A
chr1	227762915	A	C
chr1	227930722	G	A
chr1	227942455	C	T
chr1	228011185	A	G
chr1	228020173	T	C
chr1	228041944	A	G
chr1	228148402	A	G
chr1	228243790	T	C
chr1	228243797	T	C
chr1	228278384	G	A
chr1	228301418	G	A
chr1	228355533	T	C
chr1	228360335	T	C
chr1	228418063	C	T
chr1	228601125	A	G
chr1	228669606	G	A
chr1	233975176	G	A
chr1	233983642	G	C
chr1	234036573	A	G
chr1	234204069	A	G
chr1	234204168	A	G
chr1	250129423	C	T
chr1	250386772	G	A
chr1	250388928	T	C
chr1	250655950	G	A
chr1	251901953	C	T
chr1	251979668	C	A
chr1	264267164	G	T
chr1	265438121	G	A
chr1	267773875	G	A
chr1	267773899	A	C
chr1	268007058	G	A
chr1	268032606	C	T
chr1	268810690	G	T
chr1	269421750	A	G
chr1	269442496	T	G
chr1	269457229	T	C
chr1	270675673	C	T
chr1	271355148	C	T
chr1	272213782	C	T
chr1	272220699	A	G
chr1	272231695	T	C
chr1	272243600	A	G
chr1	272270891	C	T
chr1	272270948	A	G
chr1	272271068	T	G
chr1	273489490	G	A
chr1	274261214	T	G
chr1	274856676	T	C
chr1	274941736	C	T
chr1	275417033	T	C
chr1	281952319	C	T
chr1	284479579	T	C
chr1	284789200	T	C
chr1	285685261	G	T
chr1	287744332	T	C
chr2	13551460	A	G
chr2	13551695	T	G
chr2	19731041	T	C
chr2	41549923	G	A
chr2	42537889	A	G
chr2	44208942	C	G
chr2	44208973	G	C
chr2	44983230	G	A
chr2	44983236	G	C
chr2	47561576	A	G
chr2	47562378	G	A
chr2	48827887	C	T
chr2	49948133	G	A
chr2	60507773	C	T
chr2	69424062	C	T
chr2	74607693	T	G
chr2	82691443	C	T
chr2	82741410	C	T
chr2	83374009	C	T
chr2	103385853	A	G
chr2	106678621	C	T
chr2	106679797	G	A
chr2	132785582	G	A
chr2	134135642	G	A
chr2	134138116	G	A
chr2	137110285	C	T
chr2	142505369	C	G
chr2	142507146	T	A
chr2	142508985	C	G
chr2	142938233	C	G
chr2	142993311	G	T
chr2	143011433	T	G
chr2	163879193	A	G
chr2	166990525	T	C
chr2	174020654	A	G
chr2	185165883	G	A
chr2	192993107	T	C
chr2	197998134	T	C
chr2	206521769	A	G
chr2	206526264	A	G
chr2	206529750	G	A
chr2	206574550	G	A
chr2	206579461	C	T
chr2	206628260	G	T
chr2	207156238	T	C
chr2	207215541	G	A
chr2	207625160	T	C
chr2	207917140	C	T
chr2	208078953	T	C
chr2	208187338	G	A
chr2	208500885	T	C
chr2	208928836	T	C
chr2	209277669	G	A
chr2	211738228	C	T
chr2	212228132	G	A
chr2	212228230	A	C
chr2	215119544	C	T
chr2	215119660	G	A
chr2	215620058	A	C
chr2	217273299	C	G
chr2	217800081	T	C
chr2	223118823	T	C
chr2	225816856	C	T
chr2	226694496	A	G
chr2	230639095	T	C
chr2	230659604	C	T
chr2	231423234	C	T
chr2	237023602	G	A
chr2	237338244	T	C
chr2	237895591	C	T
chr2	243798713	A	C
chr2	243798726	A	G
chr2	246036459	G	A
chr2	247059067	A	G
chr2	254979838	G	A
chr2	255193864	G	A
chr2	257944435	A	G
chr2	257944446	G	C
chr2	259016195	C	T
chr2	266348868	G	A
chr2	269371358	C	G
chr2	269376057	C	T
chr2	269376058	G	A
chr2	269376063	G	A
chr2	269376064	A	G
chr2	269376078	T	G
chr2	269378255	T	A
chr2	269378256	C	G
chr2	269378262	T	A
chr2	269378268	A	G
chr2	269378272	T	A
chr2	269379413	C	G
chr2	269379423	G	A
chr2	269379428	C	T
chr2	269379432	C	A
chr2	269379438	A	G
chr2	269379443	G	T
chr2	269379444	G	A
chr2	269380362	C	T
chr2	269380380	A	T
chr2	269380384	A	T
chr2	269380386	G	C
chr2	269380403	G	A
chr2	269380422	G	C
chr2	269380435	G	A
chr2	269380439	A	T
chr2	269494893	A	G
chr2	269538598	C	T
chr2	270386651	T	G
chr2	270386678	A	C
chr2	270386703	G	C
chr2	270386727	T	A
chr2	270386757	T	G
chr2	275376157	C	T
chr2	277817256	A	G
chr2	277817276	A	G
chr2	280098771	T	C
chr2	282759884	A	C
chr3	12468087	C	T
chr3	12496957	C	T
chr3	12611582	T	C
chr3	13957584	T	C
chr3	14106900	A	C
chr3	15022333	G	A
chr3	16626505	C	A
chr3	16680147	A	G
chr3	16719033	A	C
chr3	18966448	A	C
chr3	19248216	A	G
chr3	21159221	C	T
chr3	21526488	A	C
chr3	26360986	G	A
chr3	28467177	C	T
chr3	52298364	C	T
chr3	54945091	A	G
chr3	54974309	C	T
chr3	58180753	T	C
chr3	62704057	A	G
chr3	65019262	A	C
chr3	66456467	T	C
chr3	69350168	T	C
chr3	70013901	G	A
chr3	70626467	G	A
chr3	72755125	T	C
chr3	74410120	C	T
chr3	79805064	G	A
chr3	79903845	T	C
chr3	79903995	C	T
chr3	79904011	C	T
chr3	79904086	G	A
chr3	79904454	G	T
chr3	79935595	C	A
chr3	79995168	T	C
chr3	80706199	T	C
chr3	81062714	G	T
chr3	81062716	T	C
chr3	83203688	T	C
chr3	83836168	C	A
chr3	83836173	C	A
chr3	83836177	G	A
chr3	83836179	C	T
chr3	83836181	C	T
chr3	83836186	G	A
chr3	83836429	G	A
chr3	83836447	C	G
chr3	83836619	G	C
chr3	83836621	G	T
chr3	83836681	G	A
chr3	84717806	T	A
chr3	85259261	T	A
chr3	85335934	T	C
chr3	85568808	C	T
chr3	85568817	C	T
chr3	85577478	C	T
chr3	85690126	A	T
chr3	86426780	T	C
chr3	86433430	A	G
chr3	87238554	G	A
chr3	87272895	G	C
chr3	89040383	A	G
chr3	97394476	C	A
chr3	97952052	G	T
chr3	110254007	C	T
chr3	116776292	T	C
chr3	117213380	G	A
chr3	117566893	G	A
chr3	117630254	T	C
chr3	117893572	C	A
chr3	117979880	G	A
chr3	117988284	C	G
chr3	118127420	A	G
chr3	118131433	T	A
chr3	118352223	A	C
chr3	118352833	G	C
chr3	118362781	T	C
chr3	118363227	T	C
chr3	118377090	T	C
chr3	118379280	C	T
chr3	118379318	A	G
chr3	118380761	T	G
chr3	118439838	A	G
chr3	118489372	C	G
chr3	118643301	C	T
chr3	118726514	G	A
chr3	118726522	A	G
chr3	118744554	G	T
chr3	119499777	C	T
chr3	119500136	T	C
chr3	119500198	C	T
chr3	119517659	A	G
chr3	119521650	C	T
chr3	119526085	G	A
chr3	119897124	T	C
chr3	119910124	C	G
chr3	121349680	T	C
chr3	121416777	A	G
chr3	121456611	G	A
chr3	124038757	C	T
chr3	126040058	A	G
chr3	127306365	G	A
chr3	127323690	C	A
chr3	127819040	A	G
chr3	127819045	A	G
chr3	128702662	A	G
chr3	129381818	C	A
chr3	130115244	T	C
chr3	130116491	T	C
chr3	130116500	G	A
chr3	130128033	C	T
chr3	130282931	C	T
chr3	131987598	C	T
chr3	131987610	A	G
chr3	144895485	A	T
chr3	145204451	C	T
chr3	152789071	T	C
chr3	152850476	T	A
chr3	152983804	A	G
chr3	154164283	G	A
chr3	157283334	G	C
chr3	157515096	T	C
chr3	157654138	G	A
chr3	157932604	C	T
chr3	157945842	A	C
chr3	160980967	C	T
chr3	165574919	C	T
chr3	165574952	C	T
chr3	166081564	G	C
chr3	166228796	A	G
chr3	166405169	G	A
chr3	167276259	T	C
chr3	167276268	C	G
chr3	167448235	G	T
chr3	167987002	G	A
chr3	167999791	T	C
chr3	168075918	A	G
chr3	168304697	C	T
chr3	168676476	A	G
chr3	176443881	G	A
chr3	178258420	T	C
chr3	178585247	G	T
chr3	178768642	G	A
chr3	178770455	G	A
chr3	180354751	G	A
chr3	180354752	C	A
chr3	180370493	T	C
chr3	180370526	G	A
chr3	180450247	T	G
chr3	180887339	A	G
chr3	180887357	C	T
chr3	181559599	G	T
chr3	181560627	A	G
chr3	181562290	C	T
chr4	433850	A	G
chr4	7332168	C	T
chr4	7395456	G	C
chr4	22176490	T	C
chr4	22176491	G	A
chr4	22176506	T	C
chr4	22216214	T	C
chr4	22216677	G	A
chr4	39891810	G	A
chr4	39988940	C	T
chr4	39994651	A	G
chr4	39994655	T	C
chr4	39994670	C	T
chr4	56218525	A	C
chr4	56499500	T	G
chr4	56787380	T	C
chr4	56802011	T	C
chr4	64095358	T	C
chr4	133909730	T	C
chr4	136671209	G	A
chr4	137179056	T	A
chr4	137201036	A	G
chr4	142747368	A	G
chr4	142757800	T	C
chr4	142758373	C	A
chr4	142762914	T	C
chr4	142763727	C	T
chr4	142769867	A	G
chr4	142773010	G	A
chr4	143202336	A	G
chr4	148632662	C	T
chr4	149799594	T	G
chr4	149799706	C	A
chr4	150213823	G	A
chr4	152666616	T	C
chr4	152666618	C	A
chr4	153155017	G	A
chr4	159635637	C	T
chr4	162320409	A	G
chr4	163977087	C	T
chr4	163977108	G	A
chr4	164268867	C	T
chr4	164869349	G	A
chr4	183054891	C	T
chr4	196629246	C	T
chr4	196662320	T	C
chr4	203296152	G	T
chr4	204651878	G	A
chr4	204651881	G	A
chr4	204688328	A	C
chr4	208732609	T	C
chr4	208745609	C	A
chr4	208791313	T	G
chr4	208804379	A	G
chr4	210977791	G	A
chr4	210983607	C	T
chr4	211161351	A	G
chr4	214085164	C	G
chr4	214341592	A	G
chr4	214486329	C	T
chr4	214486467	T	G
chr4	214505626	G	A
chr4	214505644	A	G
chr4	214506361	C	T
chr4	214528274	G	A
chr4	214586815	C	T
chr4	215195790	C	T
chr4	216159559	G	T
chr4	216159627	A	C
chr4	216568650	G	A
chr4	216703405	C	A
chr4	219842285	A	C
chr4	219843373	T	C
chr4	219924261	A	G
chr4	220167420	G	A
chr4	220597810	C	T
chr4	220610256	G	A
chr4	220670605	T	C
chr4	221606232	T	C
chr4	221606235	A	C
chr4	223083504	T	G
chr4	223083505	C	A
chr4	224261439	G	A
chr4	224366557	C	T
chr4	225171014	A	G
chr4	225185883	C	G
chr4	225201547	C	T
chr4	225218554	C	T
chr4	225639282	G	A
chr4	226940341	C	T
chr4	229682999	T	C
chr4	233153344	G	A
chr4	238396997	G	A
chr4	238933627	C	T
chr4	244453859	T	G
chr4	245631498	G	A
chr5	13790419	G	A
chr5	14228580	G	T
chr5	19679852	G	A
chr5	19679888	C	G
chr5	19679961	G	A
chr5	21420989	C	T
chr5	27802540	C	A
chr5	29032890	T	C
chr5	29042068	G	A
chr5	33184870	T	G
chr5	34514514	T	A
chr5	38000371	C	T
chr5	38000401	T	A
chr5	38000411	G	A
chr5	38000423	C	T
chr5	38000450	G	A
chr5	38016858	G	A
chr5	38714682	G	A
chr5	52645914	T	C
chr5	52661115	C	T
chr5	54647242	T	C
chr5	61024626	T	C
chr5	62633505	A	C
chr5	63193922	A	G
chr5	63469514	C	A
chr5	63469533	C	T
chr5	63469539	A	T
chr5	63469540	A	G
chr5	63469544	G	C
chr5	63469548	G	C
chr5	63469554	G	C
chr5	63469558	A	T
chr5	63469562	G	T
chr5	63469574	C	A
chr5	63469618	G	A
chr5	63469623	T	G
chr5	63470878	A	C
chr5	63470886	T	C
chr5	63470895	T	C
chr5	63470919	C	T
chr5	63470920	G	C
chr5	63470926	G	T
chr5	63470945	A	G
chr5	63470955	T	A
chr5	63470956	C	T
chr5	63471515	T	A
chr5	63471519	G	A
chr5	63471524	C	T
chr5	63471531	G	A
chr5	63471537	T	C
chr5	63471541	G	A
chr5	63471543	A	G
chr5	63471603	G	A
chr5	63471605	A	G
chr5	63471649	T	G
chr5	63471660	G	A
chr5	63474003	C	T
chr5	63561138	C	T
chr5	63687238	A	G
chr5	63815946	A	G
chr5	66681287	A	G
chr5	68416702	A	G
chr5	68548100	T	C
chr5	68691126	C	G
chr5	72340605	C	T
chr5	73915995	T	G
chr5	80325983	A	G
chr5	83304429	T	C
chr5	83311693	T	C
chr5	86266575	G	A
chr5	90546542	C	T
chr5	94480428	T	A
chr5	94480611	T	G
chr5	103522693	A	G
chr5	108994411	C	T
chr5	111392138	T	C
chr5	111392173	C	T
chr5	111392177	T	C
chr5	111392185	G	C
chr5	111681265	C	T
chr5	111746154	C	T
chr5	112243558	C	T
chr5	123904168	A	G
chr5	128209127	C	T
chr5	129820465	G	A
chr5	129900415	G	T
chr5	130180931	G	A
chr5	130191834	A	G
chr5	130212566	C	T
chr5	130640540	G	A
chr5	131116958	G	C
chr5	131458855	C	T
chr5	132063976	A	G
chr5	132846802	C	T
chr5	133590394	G	A
chr5	133590712	C	T
chr5	137517146	C	G
chr5	137799121	G	A
chr5	138426385	G	T
chr5	138936670	A	G
chr5	139792145	T	C
chr5	140549319	T	C
chr5	140549561	G	C
chr5	141370210	T	C
chr5	141370227	A	G
chr5	141370230	A	G
chr5	141370233	T	G
chr5	141370501	C	G
chr5	141370609	T	G
chr5	141370703	T	C
chr5	141371002	T	C
chr5	142091751	T	C
chr5	142279586	G	A
chr5	144355325	A	G
chr5	144438318	A	G
chr5	145361099	A	G
chr5	146615966	G	C
chr5	146880388	C	T
chr5	147815586	C	T
chr5	148029096	G	T
chr5	148284580	G	A
chr5	148284595	A	G
chr5	148541280	A	G
chr5	148546250	C	T
chr5	148850658	G	C
chr5	148850698	T	C
chr5	151145091	C	T
chr5	151283974	C	T
chr5	151937986	G	T
chr5	151982658	G	A
chr5	152013916	G	A
chr5	152027617	T	C
chr5	152199307	G	A
chr5	152209947	C	T
chr5	152656241	T	C
chr5	153620721	T	C
chr5	153620841	G	T
chr5	153656236	G	A
chr5	157339532	C	T
chr5	157847822	G	A
chr5	158418714	G	C
chr5	159827299	G	A
chr5	160789442	G	A
chr5	160789498	A	G
chr5	161239379	C	T
chr5	161239484	G	C
chr5	161496856	A	G
chr5	163237572	G	T
chr5	163239400	T	C
chr5	163243634	G	A
chr5	163250995	A	G
chr5	163258114	C	T
chr5	163267821	C	T
chr5	163273408	C	T
chr5	163274552	G	A
chr5	164019331	A	G
chr5	164090521	A	G
chr5	164094891	G	A
chr5	164396388	T	C
chr5	170750765	C	G
chr5	171677238	C	T
chr5	174811732	G	A
chr5	175833922	A	C
chr5	175927651	G	A
chr5	176694058	G	A
chr5	176828273	C	T
chr5	177139561	G	T
chr5	177139562	C	T
chr6	3303674	C	T
chr6	31632273	T	C
chr6	51560735	G	A
chr6	51646057	T	G
chr6	53039429	A	G
chr6	56627106	C	T
chr6	57763533	T	C
chr6	60703203	G	A
chr6	62372310	A	G
chr6	102070600	C	A
chr6	104350881	C	T
chr6	106303047	C	T
chr6	108019321	T	C
chr6	108728917	A	C
chr6	108728920	A	G
chr6	111623428	C	T
chr6	112401815	T	C
chr6	112492092	T	A
chr6	113608758	A	G
chr6	117153467	G	A
chr6	117153473	C	T
chr6	117153476	T	C
chr6	117963403	C	G
chr6	117993584	T	G
chr6	118012296	A	G
chr6	120460433	A	G
chr6	124833026	G	A
chr6	134086771	G	A
chr6	136436222	C	T
chr6	136454119	A	C
chr6	136554115	A	G
chr6	137692933	T	C
chr6	146782303	A	C
chr6	147427486	C	T
chr6	154509971	A	G
chr6	155106584	A	G
chr7	1113827	G	C
chr7	2484206	G	T
chr7	2640236	T	C
chr7	2684397	T	C
chr7	2777955	A	G
chr7	2881032	T	C
chr7	2881417	T	C
chr7	3334970	T	C
chr7	3342295	C	T
chr7	5770230	T	C
chr7	6875958	C	G
chr7	7286232	G	A
chr7	8318917	A	G
chr7	11157360	G	A
chr7	11158969	C	A
chr7	11214316	G	A
chr7	11255117	T	C
chr7	11384461	C	T
chr7	11386719	C	T
chr7	11412895	C	A
chr7	11421702	G	A
chr7	11421952	T	G
chr7	11431277	C	T
chr7	11438941	C	T
chr7	11440800	T	C
chr7	11477417	T	C
chr7	11645636	C	T
chr7	11659089	T	C
chr7	11668808	G	A
chr7	11726989	C	T
chr7	11857682	A	G
chr7	11866822	T	C
chr7	11913791	C	T
chr7	11913995	G	C
chr7	11947954	C	T
chr7	12145376	T	C
chr7	12164396	T	C
chr7	12432142	G	A
chr7	12685032	A	G
chr7	12815924	T	A
chr7	12832167	T	C
chr7	12832232	C	G
chr7	12888010	T	C
chr7	12912596	T	G
chr7	12914003	G	A
chr7	12920956	G	A
chr7	12995829	C	T
chr7	13838604	G	A
chr7	14309306	A	G
chr7	14330461	C	A
chr7	14337739	T	A
chr7	14564227	T	C
chr7	15788248	G	A
chr7	15788249	C	T
chr7	16571952	C	T
chr7	16571984	C	T
chr7	16571991	G	A
chr7	16572030	C	T
chr7	16596230	G	C
chr7	16596248	G	C
chr7	18600884	T	C
chr7	18651932	C	T
chr7	24016653	T	C
chr7	25251819	A	G
chr7	28153569	T	C
chr7	28917564	G	A
chr7	28917573	G	A
chr7	30400439	T	C
chr7	30806278	C	A
chr7	30806284	C	G
chr7	35599807	T	C
chr7	49741981	G	C
chr7	63288354	G	A
chr7	65179311	A	G
chr7	69293370	C	T
chr7	69293371	A	G
chr7	70375596	A	G
chr7	70766685	C	T
chr7	70766694	T	C
chr7	71039713	G	A
chr7	71086379	G	A
chr7	71179198	A	G
chr7	71238018	A	G
chr7	95415322	C	T
chr7	98500401	C	T
chr7	107694104	A	G
chr7	113924490	T	C
chr7	115861925	G	C
chr7	116153412	G	T
chr7	116397008	T	G
chr7	116591863	A	G
chr7	116639209	T	C
chr7	116816699	G	T
chr7	116816709	G	A
chr7	116816751	C	T
chr7	116988817	T	C
chr7	116988822	A	G
chr7	116988834	C	G
chr7	117018119	A	G
chr7	117018120	A	T
chr7	117026794	T	G
chr7	117111335	A	G
chr7	117225876	T	C
chr7	117234912	G	C
chr7	117571949	C	T
chr7	117664716	G	A
chr7	117681106	T	G
chr7	117749280	A	G
chr7	119617691	T	C
chr7	119664385	C	T
chr7	119691500	T	C
chr7	119701000	G	A
chr7	119992763	G	A
chr7	120009766	G	A
chr7	120108650	T	C
chr7	120286234	T	C
chr7	120477970	A	G
chr7	120480098	C	T
chr7	120529963	C	A
chr7	121360128	A	T
chr7	123019384	C	T
chr7	123309148	T	C
chr7	123416800	T	C
chr7	123584140	G	A
chr7	123584426	A	G
chr7	123585329	C	T
chr7	123601612	G	A
chr7	123601643	G	A
chr7	123603570	A	G
chr7	123603591	G	T
chr7	123603595	G	C
chr7	124474114	T	C
chr7	124498795	G	T
chr7	124970794	A	G
chr7	125334720	G	C
chr7	125334787	T	C
chr7	125497542	C	T
chr7	126412672	G	A
chr7	126482523	T	C
chr7	129790133	A	G
chr7	129919335	G	A
chr7	129932422	T	A
chr7	129936903	G	T
chr7	130010067	G	A
chr7	130010091	C	T
chr7	130030049	T	C
chr7	130032122	T	C
chr7	130032445	G	A
chr7	130208289	T	C
chr7	130209036	G	T
chr7	130209222	C	T
chr7	132588643	T	C
chr7	132604558	C	T
chr7	132648061	T	C
chr7	136259510	A	G
chr7	139639722	G	C
chr7	139639731	G	C
chr7	139854182	A	G
chr7	140083917	C	T
chr7	140083974	A	G
chr7	140253286	C	T
chr7	140425911	G	A
chr7	140459156	C	T
chr7	140996769	T	C
chr7	141003869	A	G
chr7	141290097	C	T
chr7	141520548	G	A
chr7	141627970	G	A
chr7	141895476	C	G
chr7	142056641	G	A
chr7	142059421	T	C
chr7	142859529	C	A
chr8	4667238	G	A
chr8	5874088	G	A
chr8	6202111	A	G
chr8	7115142	T	C
chr8	19061245	A	C
chr8	19061246	G	A
chr8	19061487	G	A
chr8	20609125	T	A
chr8	22160978	T	C
chr8	22665655	A	G
chr8	33563790	A	G
chr8	36252947	A	G
chr8	37028775	G	C
chr8	39715112	G	A
chr8	39897833	G	C
chr8	39907744	C	G
chr8	40013991	T	C
chr8	40282267	G	A
chr8	43649601	T	C
chr8	43728079	G	A
chr8	44749654	A	G
chr8	45090450	T	C
chr8	45126154	A	G
chr8	45169050	A	G
chr8	45432816	G	A
chr8	47323572	G	A
chr8	47323584	C	T
chr8	47896078	G	A
chr8	48673469	C	T
chr8	49204218	C	T
chr8	49204258	A	G
chr8	54060996	C	G
chr8	54977047	T	C
chr8	54994596	C	T
chr8	54994604	A	C
chr8	54994613	G	C
chr8	54994614	G	A
chr8	57803287	A	T
chr8	59280796	A	G
chr8	61618822	C	T
chr8	61665862	C	A
chr8	61665873	T	G
chr8	61665877	T	G
chr8	61665891	C	T
chr8	61666450	G	C
chr8	61704874	C	T
chr8	61716664	T	C
chr8	61786681	C	T
chr8	61786697	T	G
chr8	73513320	G	A
chr8	80319997	C	G
chr8	84533299	C	G
chr8	85009101	T	C
chr8	85078398	G	A
chr8	86749258	A	G
chr8	94401727	T	C
chr8	94887509	T	A
chr8	94887522	T	G
chr8	102796001	T	C
chr8	102910396	G	A
chr8	102910399	T	C
chr8	106038077	C	A
chr8	106038086	C	A
chr8	106038090	C	A
chr8	106038092	C	A
chr8	106038094	C	G
chr8	106038096	C	G
chr8	106038102	C	G
chr8	106038103	C	A
chr8	107318414	C	T
chr8	108743211	G	A
chr8	108743214	C	G
chr8	111982560	A	G
chr8	112007875	T	C
chr8	114357273	G	A
chr8	114538873	A	T
chr8	114557937	A	G
chr8	115441933	C	T
chr8	116079650	A	G
chr8	116082318	T	A
chr8	116109374	G	A
chr8	116184024	T	C
chr8	116237204	G	A
chr8	116577325	A	G
chr8	116634365	C	A
chr8	116973281	G	A
chr8	116984838	A	G
chr8	117055685	C	T
chr8	117066426	G	A
chr8	117612531	A	G
chr8	118231853	T	C
chr8	121240061	C	T
chr8	121953864	G	A
chr8	122273133	T	C
chr8	125673769	G	A
chr8	126960801	C	G
chr8	126969131	G	A
chr8	126969828	C	T
chr8	127071181	C	T
chr8	127077027	G	A
chr8	127680622	T	G
chr8	127866840	A	G
chr8	129606230	A	G
chr8	129969707	A	T
chr8	131015622	A	C
chr8	131251087	A	G
chr8	131498448	T	C
chr8	131665887	G	A
chr9	114334	G	A
chr9	1589916	A	G
chr9	8146462	T	C
chr9	8536568	A	G
chr9	8748348	G	A
chr9	8752008	A	C
chr9	13423539	C	A
chr9	13536804	A	G
chr9	13539186	G	A
chr9	14223647	C	G
chr9	14330935	G	A
chr9	15745221	C	T
chr9	15774130	T	C
chr9	15831335	G	A
chr9	15949378	C	T
chr9	15954599	C	G
chr9	16769562	C	T
chr9	16813406	G	C
chr9	18049774	C	T
chr9	18949975	C	T
chr9	19923896	C	T
chr9	22278348	A	G
chr9	28482891	A	G
chr9	28482905	A	G
chr9	28482911	A	G
chr9	28482912	G	T
chr9	28482914	C	G
chr9	28482917	A	G
chr9	28482924	C	A
chr9	28482925	A	C
chr9	46441386	A	G
chr9	46450765	T	C
chr9	46563439	G	A
chr9	46866129	G	A
chr9	50191740	G	A
chr9	60259703	C	T
chr9	61337231	T	G
chr9	61825081	A	G
chr9	65756400	G	A
chr9	81618374	T	C
chr9	82109115	T	C
chr9	92372374	G	A
chr9	93173885	T	C
chr9	93924502	C	T
chr9	93924503	C	T
chr9	94026182	G	A
chr9	95109429	G	T
chr9	112733232	T	C
chr9	113112821	C	T
chr9	119027814	G	A
chr10	9572749	C	T
chr10	9818590	G	A
chr10	9833461	G	A
chr10	9888422	A	G
chr10	9985050	T	C
chr10	10858633	T	C
chr10	12126864	G	A
chr10	12126870	A	C
chr10	12126873	C	T
chr10	12756077	G	A
chr10	12756125	T	G
chr10	12811520	C	A
chr10	13447539	A	G
chr10	13614756	G	T
chr10	13626314	C	T
chr10	13639931	A	C
chr10	13653180	C	T
chr10	13653327	C	T
chr10	13796100	G	A
chr10	13838949	C	G
chr10	13886878	T	C
chr10	13918894	C	T
chr10	14560988	T	C
chr10	14905224	G	A
chr10	14905248	C	T
chr10	14905266	A	G
chr10	14905484	C	A
chr10	14906469	A	G
chr10	14907843	A	G
chr10	14999864	T	A
chr10	15021817	T	C
chr10	15057797	A	G
chr10	15383780	G	A
chr10	15472384	A	G
chr10	15472412	G	A
chr10	15472438	T	A
chr10	15472468	A	G
chr10	15537262	A	G
chr10	15554486	C	T
chr10	15561930	T	C
chr10	20843555	G	A
chr10	25699283	G	A
chr10	33942155	A	G
chr10	34874991	A	C
chr10	34878653	T	G
chr10	35208140	G	A
chr10	35218499	T	C
chr10	35498798	T	C
chr10	36117412	G	T
chr10	36222757	C	G
chr10	37887759	T	C
chr10	38455089	C	G
chr10	38455168	G	T
chr10	38993070	C	G
chr10	40277108	T	A
chr10	40666924	A	G
chr10	42867471	G	C
chr10	43687647	G	T
chr10	43954856	G	A
chr10	44290350	G	T
chr10	44309787	C	T
chr10	44309788	C	A
chr10	44309797	C	T
chr10	44409843	G	A
chr10	44409852	C	T
chr10	44409853	A	G
chr10	44409878	A	G
chr10	44409879	C	T
chr10	44409886	A	C
chr10	44439095	C	A
chr10	44550211	T	C
chr10	45283840	C	G
chr10	45293185	G	A
chr10	46878804	T	C
chr10	48706083	T	C
chr10	52791419	A	G
chr10	53393616	A	G
chr10	53509777	C	T
chr10	53550688	T	C
chr10	54184933	C	T
chr10	57368014	C	T
chr10	57482567	A	T
chr10	58084852	C	T
chr10	58838559	C	G
chr10	59331551	T	C
chr10	59408579	G	A
chr10	59759936	A	T
chr10	59759954	G	A
chr10	60509240	T	C
chr10	60765799	G	A
chr10	61430783	T	C
chr10	62001550	G	A
chr10	62394172	A	G
chr10	62829152	G	A
chr10	63933701	A	G
chr10	63933728	T	C
chr10	64289197	T	C
chr10	64316948	G	A
chr10	65877753	A	G
chr10	65883704	A	G
chr10	73714677	A	G
chr10	74599761	A	C
chr10	74916015	T	C
chr10	81747433	G	A
chr10	82616894	C	T
chr10	87227279	G	A
chr10	87252616	C	T
chr10	87252637	C	T
chr10	87789603	C	T
chr10	87789606	C	T
chr10	87935326	C	T
chr10	87936652	G	C
chr10	87936658	C	T
chr10	88077475	A	G
chr10	88116231	A	G
chr10	88227948	G	A
chr10	88470787	A	C
chr10	88885901	T	C
chr10	88894963	A	G
chr10	89485668	T	C
chr10	89746237	T	C
chr10	89791631	A	C
chr10	90009941	G	A
chr10	90574788	A	C
chr10	90788810	C	T
chr10	91558765	C	T
chr10	91558952	A	G
chr10	92321705	G	A
chr10	93336575	C	T
chr10	93336613	T	C
chr10	94318134	G	A
chr10	94320732	T	A
chr10	99131955	A	G
chr10	103065558	C	A
chr10	108027623	G	T
chr10	108788585	A	G
chr10	108790825	G	C
chr10	108848930	C	T
chr10	109128948	A	C
chr10	109222635	G	A
chr10	109223773	A	G
chr10	109223803	T	C
chr10	109251327	T	G
chr10	109263859	C	T
chr10	109386963	G	A
chr10	109400303	C	G
chr10	109580681	A	G
chr10	109818125	A	G
chr10	110361409	G	C
chr11	1795239	G	A
chr11	1961245	C	G
chr11	1961310	G	T
chr11	1961443	G	C
chr11	17153343	T	C
chr11	18319831	A	C
chr11	18320421	T	C
chr11	31580680	G	A
chr11	34533195	C	T
chr11	34584790	A	G
chr11	35000188	A	G
chr11	35000320	G	C
chr11	35261629	T	A
chr11	35422869	C	A
chr11	35658975	A	G
chr11	35668811	T	C
chr11	40036059	A	G
chr11	40436069	A	G
chr11	41763607	G	A
chr11	56697217	C	T
chr11	56895126	T	A
chr11	58640729	C	T
chr11	58663143	C	T
chr11	66351592	G	A
chr11	69829954	G	A
chr11	70846521	T	A
chr11	70850620	G	A
chr11	70850680	T	A
chr11	71208591	C	A
chr11	71208593	G	A
chr11	71208601	C	T
chr11	71208612	G	C
chr11	71208639	G	A
chr11	71208649	T	C
chr11	71208699	A	C
chr11	71208700	C	T
chr11	71933341	C	G
chr11	79910687	G	A
chr11	80091465	A	G
chr11	84457925	T	A
chr11	84457972	G	A
chr11	84736492	C	T
chr11	85832289	G	T
chr11	86607203	C	T
chr11	87106620	G	A
chr11	87385937	C	A
chr11	89617959	T	C
chr11	89660520	C	A
chr11	90004975	C	G
chr11	90085785	A	G
chr11	90162495	T	G
chr12	929338	T	G
chr12	929403	G	A
chr12	1031742	C	T
chr12	4133404	C	T
chr12	4138457	T	A
chr12	4150277	A	G
chr12	4157077	C	A
chr12	4157344	G	A
chr12	4164056	C	A
chr12	4316927	G	T
chr12	4324412	A	G
chr12	4352285	G	A
chr12	4393148	A	G
chr12	4495831	T	C
chr12	4693205	C	G
chr12	10186194	G	A
chr12	10186221	G	A
chr12	13605048	A	C
chr12	13633032	A	G
chr12	13657824	T	C
chr12	14473777	G	A
chr12	14473782	T	C
chr12	14474162	G	T
chr12	14808426	A	C
chr12	15183310	G	A
chr12	15250624	G	A
chr12	15276837	G	C
chr12	18093603	A	C
chr12	18093795	A	G
chr12	18099328	G	A
chr12	18386699	C	T
chr12	18616429	A	G
chr12	18916788	C	G
chr12	19334026	A	G
chr12	19537755	T	C
chr12	20510755	C	T
chr12	20523768	T	C
chr12	20931290	G	T
chr12	21633781	A	G
chr12	21654131	T	C
chr12	22984527	T	G
chr12	22984554	G	A
chr12	22984562	T	C
chr12	22984569	G	A
chr12	22995668	A	G
chr12	22996417	G	A
chr12	23054031	A	T
chr12	24141343	C	T
chr12	24145821	G	C
chr12	24146490	G	A
chr12	24147225	C	T
chr12	24147255	G	C
chr12	24150796	A	G
chr12	24168952	T	C
chr12	25544925	G	C
chr12	25554245	C	T
chr12	25561670	C	T
chr12	25577727	C	T
chr12	25579669	A	G
chr12	25579756	G	C
chr12	25657489	C	T
chr12	25887522	C	G
chr12	26089650	A	G
chr12	26286759	A	G
chr12	26292773	C	T
chr12	26292814	G	C
chr12	26322005	C	T
chr12	26693246	C	T
chr12	26723904	C	T
chr12	27014096	G	A
chr12	27119777	G	A
chr12	27119781	C	T
chr12	27532081	A	G
chr12	34502946	C	T
chr12	34674874	T	C
chr12	39333764	A	T
chr12	39802271	T	C
chr12	39815413	C	T
chr12	39898666	G	C
chr12	39899350	C	T
chr12	40812735	C	G
chr12	40812736	A	G
chr12	40814020	C	T
chr12	40814084	G	A
chr12	41120994	A	G
chr12	41330224	T	G
chr12	41702130	G	A
chr12	42402360	C	T
chr12	42402458	A	G
chr12	42788112	C	T
chr12	43009569	C	T
chr12	43279115	A	G
chr12	43464574	C	T
chr12	43493216	G	A
chr12	44330950	G	A
chr12	45784856	T	C
chr12	46182753	G	A
chr12	46764261	C	T
chr12	46800669	T	C
chr12	48264561	G	A
chr12	53646858	C	T
chr12	53669350	T	C
chr12	53810665	T	G
chr12	53852042	T	C
chr12	54120922	A	G
chr12	54207306	C	T
chr13	30893034	G	A
chr13	30977787	C	G
chr13	31127933	G	C
chr13	31128118	C	T
chr13	33052890	T	C
chr13	41206326	G	A
chr13	49432489	T	A
chr13	53552600	T	C
chr13	53552648	A	G
chr13	53773263	G	A
chr13	54286806	G	C
chr13	65549492	G	A
chr13	72064038	A	T
chr13	72577079	G	C
chr13	74893465	C	T
chr13	75647300	A	C
chr13	78300704	A	G
chr13	85419162	A	C
chr13	85419183	T	C
chr13	87954846	T	C
chr13	88080673	A	G
chr13	95538326	G	A
chr13	96695970	T	G
chr13	96715419	T	C
chr13	96715425	A	G
chr13	96715568	T	C
chr13	96715594	G	A
chr13	96715676	C	A
chr13	96793876	T	G
chr13	96803119	A	G
chr13	96806910	G	A
chr13	96806924	G	A
chr13	96819956	G	A
chr13	96819959	C	A
chr13	96819994	G	T
chr13	104135658	C	T
chr13	104236726	C	T
chr13	104236753	A	G
chr14	311600	G	T
chr14	312098	C	G
chr14	312107	T	A
chr14	1475249	G	A
chr14	1477354	C	T
chr14	2281928	A	G
chr14	2313627	C	T
chr14	2313711	C	T
chr14	5594686	G	T
chr14	5594733	T	C
chr14	6609524	G	C
chr14	6917037	G	A
chr14	7108724	C	A
chr14	7656364	T	C
chr14	7672802	C	T
chr14	7703135	T	G
chr14	9383101	T	C
chr14	9383110	G	A
chr14	10395228	T	C
chr14	10528393	G	C
chr14	10528428	C	T
chr14	11122588	C	T
chr14	12160995	G	A
chr14	13772357	G	C
chr14	14349404	T	C
chr14	16561453	C	T
chr14	16571429	C	G
chr14	16571462	T	C
chr14	16578232	G	A
chr14	16893149	A	G
chr14	16893151	C	T
chr14	17917705	G	A
chr14	18589826	C	T
chr14	18748576	C	G
chr14	19035476	G	A
chr14	20060417	C	T
chr14	20878030	T	C
chr14	21521006	G	A
chr14	25706484	C	T
chr14	32888698	A	G
chr14	34945200	C	T
chr14	35480721	C	G
chr14	35480781	A	G
chr14	37573762	G	A
chr14	37580539	A	C
chr14	38003981	A	G
chr14	38003992	G	A
chr14	38422196	G	T
chr14	38422211	A	G
chr14	43672771	G	A
chr14	60590539	A	G
chr14	62712593	C	T
chr14	77114781	A	C
chr14	77114799	C	G
chr14	77308399	G	T
chr14	78109613	C	T
chr14	78113113	G	A
chr14	78113157	G	C
chr14	78113222	A	T
chr14	78133900	C	T
chr14	78138692	A	C
chr14	78144930	C	T
chr14	78147493	C	T
chr14	78244114	G	A
chr14	78621835	A	G
chr14	78623592	G	A
chr14	78623613	C	T
chr14	78623646	G	A
chr14	80373557	A	T
chr14	80373558	A	G
chr14	80489899	C	T
chr14	80499083	C	T
chr14	80499387	G	T
chr14	81660386	A	G
chr14	84652255	A	G
chr14	85029873	A	C
chr14	86844286	G	C
chr14	87245916	A	G
chr14	87342992	A	G
chr14	87343884	G	A
chr14	89130547	T	G
chr14	89130978	T	C
chr15	3456034	G	A
chr15	9002780	C	T
chr15	9014784	T	C
chr15	9024545	A	G
chr15	9716858	T	C
chr15	22073243	G	C
chr15	22428534	T	C
chr15	28114454	C	T
chr15	28131868	A	T
chr15	31204659	C	T
chr15	31282776	C	G
chr15	31897836	T	G
chr15	31897838	T	C
chr15	32194817	T	C
chr15	32204028	A	G
chr15	37270586	C	G
chr15	37297735	G	A
chr15	37499717	A	C
chr15	37542158	C	T
chr15	37542161	G	C
chr15	37709287	G	C
chr15	44896489	A	G
chr15	50327608	A	G
chr15	75359174	T	C
chr15	107315799	T	C
chr15	111348046	C	T
chr15	111914024	C	G
chr15	111996395	G	T
chr15	113496994	G	A
chr16	6036119	C	T
chr16	6123015	T	G
chr16	6561928	T	C
chr16	6595412	A	G
chr16	6925820	A	C
chr16	6925824	C	T
chr16	6928261	A	T
chr16	7222583	C	T
chr16	7323200	T	G
chr16	7328589	C	T
chr16	7390536	C	G
chr16	8600303	A	G
chr16	9257225	A	G
chr16	10518176	C	T
chr16	10518442	T	C
chr16	10518498	C	T
chr16	15005207	G	T
chr16	19182823	T	C
chr16	19203374	G	A
chr16	19731925	A	G
chr16	19853474	G	C
chr16	19853476	A	G
chr16	19861500	C	A
chr16	19873626	A	G
chr16	19873729	G	A
chr16	19884183	T	C
chr16	19887797	G	C
chr16	19975280	C	T
chr16	19981862	G	A
chr16	19985465	A	G
chr16	19999677	C	T
chr16	20001161	A	G
chr16	20158594	A	G
chr16	20210008	A	C
chr16	20210293	T	C
chr16	20233484	A	G
chr16	20269132	C	A
chr16	20269144	G	A
chr16	20497025	G	C
chr16	20528733	T	C
chr16	20579911	A	G
chr16	20707047	C	T
chr16	20838130	C	T
chr16	20880714	A	G
chr16	22444885	A	G
chr16	22542433	C	T
chr16	26872937	T	G
chr16	26872945	A	G
chr16	26872956	G	A
chr16	26873040	T	G
chr16	26873041	C	G
chr16	26885811	C	T
chr16	29604249	A	G
chr16	29604295	C	T
chr16	49190016	G	C
chr16	49750909	A	C
chr16	49750910	T	G
chr16	49835162	T	C
chr16	53805526	C	T
chr16	54835203	G	C
chr16	55950040	T	C
chr16	58912425	T	C
chr16	58914030	A	G
chr16	64399852	T	G
chr16	64402284	A	G
chr16	64402331	A	G
chr16	64402360	C	T
chr16	68915356	G	A
chr16	71321724	C	T
chr16	71478278	G	A
chr16	71538176	G	C
chr16	71691442	G	A
chr16	73045054	G	C
chr16	73453125	T	C
chr16	73583088	C	T
chr16	73735840	A	G
chr16	74319037	G	C
chr16	75360356	G	A
chr16	75360407	T	C
chr16	75616103	C	T
chr16	80339044	A	G
chr16	80711644	T	C
chr16	80802167	A	G
chr16	80825020	C	T
chr16	81049206	G	A
chr16	81161705	A	C
chr16	81186005	A	C
chr16	81345649	G	A
chr16	81680853	T	C
chr16	82515999	A	G
chr16	82756878	G	A
chr16	82771508	C	T
chr16	82792298	G	A
chr16	83081483	T	C
chr16	83081540	C	T
chr16	83288186	G	C
chr16	84194641	G	A
chr16	84194646	A	G
chr16	84275942	G	A
chr16	84387588	C	T
chr16	89723025	A	G
chr17	6044404	C	T
chr17	8974763	G	A
chr17	9902778	C	T
chr17	10578476	T	G
chr17	10790896	A	G
chr17	11672662	C	T
chr17	11742958	A	G
chr17	11749109	C	T
chr17	12092452	T	C
chr17	12108127	C	T
chr17	12255489	G	A
chr17	12261004	T	C
chr17	12490323	A	G
chr17	13965768	C	T
chr17	14208236	T	C
chr17	15874434	G	A
chr17	17834705	C	A
chr17	18055915	G	A
chr17	18057450	C	G
chr17	18062701	T	C
chr17	18425575	T	C
chr17	18432379	C	G
chr17	21707687	G	A
chr17	23567099	A	G
chr17	25738221	G	A
chr17	40319982	G	C
chr17	44256071	A	G
chr17	45138090	G	A
chr17	56811783	T	C
chr17	64071610	G	C
chr17	67255112	G	A
chr17	70215061	G	T
chr17	71303840	A	G
chr17	71722316	G	A
chr17	72212187	G	A
chr17	72403619	T	C
chr17	78906647	G	A
chr17	82501197	G	A
chr17	84301513	A	G
chr17	84595249	T	C
chr17	87689842	G	A
chr17	87711224	T	C
chr17	87911653	C	T
chr17	87911746	C	T
chr17	87911824	A	G
chr17	91762918	A	T
chr18	351822	G	A
chr18	451119	A	G
chr18	3633249	G	A
chr18	3633258	G	A
chr18	3649009	A	G
chr18	3649057	G	A
chr18	3655600	C	T
chr18	3655650	A	G
chr18	6433202	C	T
chr18	15435864	G	A
chr18	16932465	G	T
chr18	30718384	G	A
chr18	30792271	G	A
chr18	30792289	T	C
chr18	37383588	G	A
chr18	50832607	C	G
chr18	50832610	A	T
chr18	50857351	T	C
chr18	51518234	C	T
chr18	53155801	A	G
chr18	55334243	G	A
chr18	55544991	G	A
chr18	56287846	A	C
chr18	56308485	G	A
chr18	60835497	T	C
chr18	60835499	G	A
chr18	62542122	T	A
chr18	67585710	C	T
chr18	67585743	A	G
chr18	69040466	T	A
chr18	69040599	C	G
chr18	71972201	G	C
chr18	74146804	C	T
chr18	79987748	A	G
chr19	97655	G	A
chr19	9758911	C	T
chr19	10134411	T	C
chr19	10148154	G	C
chr19	10148180	G	A
chr19	10164245	C	T
chr19	10412153	A	G
chr19	10522130	G	C
chr19	10526050	G	A
chr19	10614716	C	T
chr19	11104196	A	G
chr19	11104295	T	C
chr19	25676140	C	T
chr19	26457460	T	C
chr19	27493910	C	G
chr19	28410822	G	A
chr19	34920406	C	T
chr19	37128785	A	T
chr19	40859885	C	T
chr19	41886591	A	C
chr19	41886610	C	T
chr19	44185782	T	C
chr19	44935603	T	C
chr19	44971756	G	A
chr19	44971764	C	A
chr19	48986698	A	G
chr19	48987038	G	C
chr19	49106382	T	G
chr19	49120351	A	G
chr19	54923344	T	C
chr19	54923530	A	G
chr19	54951007	T	C
chr19	54965444	T	C
chr19	55024377	C	T
chr19	57865318	A	G
chr19	62641039	C	T
chr19	62781970	T	C
chr19	62873439	C	T
chr19	62883418	C	T
chr19	62995324	T	C
chr19	65288742	T	C
chr19	65288988	T	C
chr19	66009968	C	T
chr19	66012537	A	G
chr19	66035005	T	C
chr19	66115966	A	G
chr19	66748707	C	T
chr19	66750778	C	T
chr19	66750802	G	A
chr19	66961961	A	C
chr19	66966077	A	C
chr19	67039192	G	A
chr19	67807091	C	T
chr19	67851139	T	C
chr19	68001064	C	T
chr19	68126668	C	T
chr19	68362454	G	A
chr19	69120579	C	G
chr19	69276109	T	C
chr20	156376	A	C
chr20	156537	A	C
chr20	157946	A	G
chr20	157951	T	A
chr20	157956	T	G
chr20	157970	C	T
chr20	157977	T	G
chr20	158094	C	G
chr20	158111	A	C
chr20	158112	A	T
chr20	158118	G	T
chr20	158119	T	G
chr20	158343	G	T
chr20	158352	T	C
chr20	158354	G	C
chr20	158355	T	A
chr20	158367	T	C
chr20	158382	A	G
chr20	158537	C	G
chr20	158569	T	G
chr20	158571	C	G
chr20	457154	A	C
chr20	457253	T	C
chr20	457254	T	C
chr20	457266	A	G
chr20	457267	T	A
chr20	457290	C	A
chr20	457502	A	G
chr20	457515	G	A
chr20	498463	T	G
chr20	498613	T	C
chr20	498621	T	C
chr20	633762	C	A
chr20	633765	T	G
chr20	633766	C	T
chr20	864286	T	C
chr20	864660	T	C
chr20	1052223	A	G
chr20	1052308	C	T
chr20	1052358	G	A
chr20	1052417	A	C
chr20	1076565	A	G
chr20	1195956	T	A
chr20	1195958	T	C
chr20	1195962	T	A
chr20	1195963	G	A
chr20	3622737	C	T
chr20	3623432	G	A
chr20	3623451	A	C
chr20	3623455	A	T
chr20	3623473	G	C
chr20	4187479	G	T
chr20	4246878	A	G
chr20	4951618	A	T
chr20	5260619	C	A
chr20	5260620	A	G
chr20	5260624	C	T
chr20	5260632	G	A
chr20	5260646	C	T
chr20	5476502	G	A
chr20	5479664	C	T
chr20	5483038	T	C
chr20	5689523	C	T
chr20	5702597	T	G
chr20	5931361	C	T
chr20	5932450	G	A
chr20	5935620	G	A
chr20	5937497	G	A
chr20	6055235	C	G
chr20	6059044	T	C
chr20	6059314	G	A
chr20	6102118	C	T
chr20	6105018	A	C
chr20	6105051	T	C
chr20	6124788	A	G
chr20	6124790	T	A
chr20	6124904	T	A
chr20	6124946	A	T
chr20	6124953	A	G
chr20	6124967	G	A
chr20	6125012	A	G
chr20	6125014	A	T
chr20	6125024	C	G
chr20	6146688	C	A
chr20	6146690	A	G
chr20	6146716	C	T
chr20	6146721	C	T
chr20	6147799	G	A
chr20	6147800	T	C
chr20	6147827	G	A
chr20	6147842	A	G
chr20	6147847	G	A
chr20	6167868	T	C
chr20	6167873	A	G
chr20	6167891	G	C
chr20	6171698	G	A
chr20	6171726	T	C
chr20	6171731	T	C
chr20	6171749	C	A
chr20	6171756	C	T
chr20	6171763	T	C
chr20	6171884	A	G
chr20	6176087	G	A
chr20	6176153	C	T
chr20	6176162	C	T
chr20	6225149	G	A
chr20	6227968	C	A
chr20	6228076	G	A
chr20	6233210	C	T
chr20	6349081	A	T
chr20	6349086	C	G
chr20	6349087	C	T
chr20	6349089	A	G
chr20	6349425	T	G
chr20	6356342	T	C
chr20	6356367	T	A
chr20	6389248	G	T
chr20	6392860	G	T
chr20	6393294	A	G
chr20	6393327	G	C
chr20	6413928	C	T
chr20	6428482	G	T
chr20	6432262	C	T
chr20	6590295	T	C
chr20	6852372	A	G
chr20	6852375	A	G
chr20	6852376	A	G
chr20	6852403	C	A
chr20	6854959	A	C
chr20	6854960	A	G
chr20	6854966	T	C
chr20	6855286	T	C
chr20	6942210	G	T
chr20	6942217	A	G
chr20	6942223	G	A
chr20	6942256	A	C
chr20	6942881	T	C
chr20	6942903	A	C
chr20	6969741	A	T
chr20	6969754	T	C
chr20	6972444	A	G
chr20	6972463	A	T
chr20	6972484	A	G
chr20	6972603	A	G
chr20	6995467	T	C
[truncated: 104 more rows]

## Sheet: IS
Chromosome	Position	Ref	Alt
chr1	7100782	C	A
chr1	7100809	T	G
chr1	9358426	C	T
chr1	9936339	C	G
chr1	23066745	G	A
chr1	30635759	T	G
chr1	43815874	G	T
chr1	57434376	T	C
chr1	57479974	C	T
chr1	58464012	G	A
chr1	58464043	C	T
chr1	62385061	T	C
chr1	62385063	A	C
chr1	62835243	T	C
chr1	62835249	T	C
chr1	62835258	A	G
chr1	62835617	C	T
chr1	62835668	G	A
chr1	62836731	G	C
chr1	62836738	A	C
chr1	62837149	G	C
chr1	62837150	G	C
chr1	62837152	G	C
chr1	62837156	A	G
chr1	62837800	G	C
chr1	62838239	T	C
chr1	66958211	G	T
chr1	66958327	A	C
chr1	67187137	T	A
chr1	70045615	T	C
chr1	70045680	C	G
chr1	70045684	A	G
chr1	70046133	G	C
chr1	70046170	C	A
chr1	70046171	T	G
chr1	70046195	A	G
chr1	70046196	T	C
chr1	70046198	C	A
chr1	70048590	A	G
chr1	70048591	C	A
chr1	70048592	A	G
chr1	75648378	T	C
chr1	79475123	C	G
chr1	79673850	C	G
chr1	80182683	A	G
chr1	81574890	G	A
chr1	81574902	A	C
chr1	81608574	A	G
chr1	83604747	C	T
chr1	83604754	T	G
chr1	83604759	A	G
chr1	83604765	T	C
chr1	83604766	C	T
chr1	83604803	C	A
chr1	83604813	C	A
chr1	83604859	C	T
chr1	85301641	T	C
chr1	89133359	C	T
chr1	90342675	C	T
chr1	92983119	C	T
chr1	99643573	A	G
chr1	100207223	G	A
chr1	100671487	T	C
chr1	101605201	C	T
chr1	102390006	G	C
chr1	103087055	G	A
chr1	103087099	A	C
chr1	115317824	T	C
chr1	125883728	A	G
chr1	129579233	G	A
chr1	142955654	C	T
chr1	144345876	C	T
chr1	155441257	T	C
chr1	155799859	T	C
chr1	155799862	C	T
chr1	169351873	T	G
chr1	169351906	G	C
chr1	169351924	T	C
chr1	169351966	T	C
chr1	170763655	G	A
chr1	171605183	T	A
chr1	171605184	C	T
chr1	173846984	A	T
chr1	174060686	G	A
chr1	174312134	C	T
chr1	174312140	C	T
chr1	174312142	T	C
chr1	174968627	G	A
chr1	175065252	A	G
chr1	175194230	G	A
chr1	175194234	G	A
chr1	177230171	G	A
chr1	206476817	C	A
chr1	206701917	C	T
chr1	219515601	A	G
chr1	220181502	C	A
chr1	221201666	T	C
chr1	223109716	A	G
chr1	223678534	C	A
chr1	223678546	A	T
chr1	223678550	A	G
chr1	223678557	G	A
chr1	223678575	C	A
chr1	223678592	C	T
chr1	223678600	G	C
chr1	227657179	T	G
chr1	227942455	C	T
chr1	228904690	A	G
chr1	233980593	A	T
chr1	234569737	C	T
chr1	234569759	G	A
chr1	234569763	C	A
chr1	234569768	C	T
chr1	235328898	G	A
chr1	235588001	G	A
chr1	235788827	T	G
chr1	236634710	T	A
chr1	236634717	T	C
chr1	259603854	T	C
chr1	264267209	C	T
chr1	268966741	G	A
chr1	269421215	C	T
chr1	271726551	G	A
chr1	272271068	T	G
chr1	273487335	G	A
chr1	287744332	T	C
chr2	41549923	G	A
chr2	47562099	A	C
chr2	48828040	G	A
chr2	48828056	A	G
chr2	83419069	A	G
chr2	84335410	A	G
chr2	122426411	C	G
chr2	136217006	G	A
chr2	136785942	A	C
chr2	143011433	T	G
chr2	148185573	C	T
chr2	160210574	C	T
chr2	162378202	T	C
chr2	162430919	C	T
chr2	169326929	C	T
chr2	169326934	C	G
chr2	174020654	A	G
chr2	176179026	C	G
chr2	176179053	G	C
chr2	185165937	G	A
chr2	206504798	G	C
chr2	206526264	A	G
chr2	206526291	C	T
chr2	206574550	G	A
chr2	207898676	A	G
chr2	213575412	C	T
chr2	215619810	A	T
chr2	215620058	A	C
chr2	215929180	G	A
chr2	219928675	G	A
chr2	223451309	A	G
chr2	259339525	G	A
chr2	266786286	G	T
chr2	269376093	G	A
chr2	269376113	C	T
chr2	269376118	G	A
chr2	269376125	G	T
chr2	269376127	C	A
chr2	269376137	C	A
chr2	269378255	T	A
chr2	269378256	C	G
chr2	269378262	T	A
chr2	269379356	C	T
chr2	269379358	T	G
chr2	269379374	T	C
chr2	269494807	C	T
chr2	270386678	A	C
chr2	276356799	G	A
chr2	278772890	C	G
chr2	278772892	G	C
chr3	2397081	A	G
chr3	2565694	T	C
chr3	2606560	T	C
chr3	2833052	C	T
chr3	2920245	T	C
chr3	2920262	C	A
chr3	9209080	G	A
chr3	9402367	G	A
chr3	16611088	G	A
chr3	65019262	A	C
chr3	79904086	G	A
chr3	79904454	G	T
chr3	80233057	G	A
chr3	80233064	C	A
chr3	81020793	G	A
chr3	81173945	G	A
chr3	81281872	G	T
chr3	83457861	G	A
chr3	83836155	T	C
chr3	83836429	G	A
chr3	83836447	C	G
chr3	83836619	G	C
chr3	83836621	G	T
chr3	87547318	G	A
chr3	101627995	A	G
chr3	109149721	C	T
chr3	109149747	T	C
chr3	109149751	T	A
chr3	110325961	C	A
chr3	119647581	A	G
chr3	128881485	C	A
chr3	130115244	T	C
chr3	130117332	C	T
chr3	131987598	C	T
chr3	131987610	A	G
chr3	135549858	G	C
chr3	144976174	G	A
chr3	153459454	A	G
chr3	153772544	C	T
chr3	153790575	C	T
chr3	153957897	T	C
chr3	154790092	C	T
chr3	155750791	G	T
chr3	155793148	G	A
chr3	157445421	A	G
chr3	163129920	C	T
chr3	166228796	A	G
chr3	166645343	A	G
chr3	168075918	A	G
chr3	170012361	A	G
chr3	170861569	G	A
chr3	176430116	C	T
chr3	178768165	G	A
chr3	180370493	T	C
chr3	181534119	C	T
chr4	1454052	C	T
chr4	11460207	T	C
chr4	13839976	C	T
chr4	39994651	A	G
chr4	61503790	G	A
chr4	62013323	G	A
chr4	64716508	G	A
chr4	135448987	G	A
chr4	135449134	C	T
chr4	135449143	A	G
chr4	136671209	G	A
chr4	137457435	C	T
chr4	142757800	T	C
chr4	152814560	T	C
chr4	181871589	A	G
chr4	182820798	C	T
chr4	184381646	T	C
chr4	184381647	G	A
chr4	184381650	T	C
chr4	186009003	G	A
chr4	186766645	G	C
chr4	205013727	G	A
chr4	208363691	A	G
chr4	211500241	A	T
chr4	211500242	A	C
chr4	212080643	G	A
chr4	212080645	T	G
chr4	212085211	T	C
chr4	212085214	A	C
chr4	212085235	T	G
chr4	212085247	G	C
chr4	212198024	G	A
chr4	212198026	T	A
chr4	212198043	A	G
chr4	212495858	A	G
chr4	213862583	T	C
chr4	214485959	G	C
chr4	214561276	T	A
chr4	222693323	C	A
chr4	222737044	A	G
chr4	222743360	A	G
chr4	222743369	C	A
chr4	223274659	G	A
chr4	224389417	G	T
chr4	224763691	G	A
chr4	224763769	C	T
chr4	224763778	C	T
chr4	227155753	T	C
chr4	227155766	A	G
chr4	227212871	C	T
chr4	227212888	G	A
chr4	227212889	T	A
chr4	227212890	G	T
chr4	227212894	T	C
chr4	227387855	G	A
chr4	227387856	A	G
chr4	227387862	A	T
chr4	227641336	C	T
chr4	227641344	G	C
chr4	227641375	A	T
chr4	227642281	A	T
chr4	227643087	T	G
chr4	227643090	C	G
chr4	227643092	G	C
chr4	228741137	A	T
chr4	234879494	C	T
chr4	235169353	A	T
chr4	239002669	G	A
chr4	240848057	G	A
chr4	241001456	C	T
chr5	3935052	C	A
chr5	3935126	G	C
chr5	13818673	G	A
chr5	20923121	A	C
chr5	29032890	T	C
chr5	29042068	G	A
chr5	61109101	A	G
chr5	63470932	T	C
chr5	63470945	A	G
chr5	63471517	G	T
chr5	63471528	G	T
chr5	63471541	G	A
chr5	63471543	A	G
chr5	63471566	T	C
chr5	63471649	T	G
chr5	63471663	T	C
chr5	63687238	A	G
chr5	66659188	C	A
chr5	66681287	A	G
chr5	67141928	T	C
chr5	67178366	C	T
chr5	73741649	C	A
chr5	130180931	G	A
chr5	130191909	G	A
chr5	130197085	A	G
chr5	130212566	C	T
chr5	138795882	A	G
chr5	140508414	A	G
chr5	140549561	G	C
chr5	140781290	T	C
chr5	141370230	A	G
chr5	141370233	T	G
chr5	142312486	T	C
chr5	145361099	A	G
chr5	148029096	G	T
chr5	148850698	T	C
chr5	150640180	A	G
chr5	153620721	T	C
chr5	153620841	G	T
chr5	154358301	C	T
chr5	155111985	G	A
chr5	159724461	T	C
chr5	163237572	G	T
chr5	163254981	A	G
chr5	163257692	G	A
chr5	163305780	A	C
chr5	164282606	G	T
chr5	168400941	T	G
chr5	176826058	G	A
chr5	177122727	G	A
chr6	7510221	T	C
chr6	7906519	C	T
chr6	9726003	G	A
chr6	20231495	C	G
chr6	20231503	G	A
chr6	33423843	G	A
chr6	36507660	C	T
chr6	38441170	C	T
chr6	38441248	G	A
chr6	42987008	G	A
chr6	51821377	G	A
chr6	60732786	T	C
chr6	104672832	A	G
chr6	109083865	C	T
chr6	117153467	G	A
chr6	117153473	C	T
chr6	117153476	T	C
chr6	117963403	C	G
chr6	118026376	C	T
chr6	120424712	G	A
chr6	124838094	C	T
chr6	135321572	C	T
chr6	135322430	A	T
chr6	135357659	A	G
chr6	136454119	A	C
chr6	137692933	T	C
chr7	2777955	A	G
chr7	11560176	T	C
chr7	11645636	C	T
chr7	11946011	G	T
chr7	12354832	G	A
chr7	12444586	C	T
chr7	12675981	T	C
chr7	12684770	G	A
chr7	12801307	G	C
chr7	13115352	G	A
chr7	13838845	A	G
chr7	15788248	G	A
chr7	35050654	G	C
chr7	35050665	A	G
chr7	54273147	C	G
chr7	69267070	G	A
chr7	71039713	G	A
chr7	71525368	C	T
chr7	71840949	C	T
chr7	78224651	A	G
chr7	78281899	G	A
chr7	92876686	C	T
chr7	95387481	G	A
chr7	113924490	T	C
chr7	115996770	T	G
chr7	116983143	A	C
chr7	117026794	T	G
chr7	117422526	G	A
chr7	117681106	T	G
chr7	120018617	T	C
chr7	120583355	G	A
chr7	121006652	G	C
chr7	121318795	G	A
chr7	123602847	G	T
chr7	123602870	C	T
chr7	123603798	T	G
chr7	123603799	T	C
chr7	123605548	A	T
chr7	123605551	G	A
chr7	123611537	G	C
chr7	123611541	C	A
chr7	124462641	G	C
chr7	124987330	C	T
chr7	125334787	T	C
chr7	125845908	C	T
chr7	126482523	T	C
chr7	141627970	G	A
chr8	4056441	C	T
chr8	4351633	C	A
chr8	4391839	T	C
chr8	14901204	T	G
chr8	14901581	G	C
chr8	19654775	T	G
chr8	20340188	T	C
chr8	20340238	G	A
chr8	20340239	T	C
chr8	20340246	T	G
chr8	20340249	C	T
chr8	20471333	T	C
chr8	20471336	A	G
chr8	20471338	C	T
chr8	20471348	T	C
chr8	20471362	T	A
chr8	20471365	A	G
chr8	20471375	A	G
chr8	20609125	T	A
chr8	20802619	A	G
chr8	20802620	C	T
chr8	20802675	T	A
chr8	20802676	A	G
chr8	22001500	G	A
chr8	22824554	T	C
chr8	22824602	G	A
chr8	33125001	C	T
chr8	33563790	A	G
chr8	33563850	G	T
chr8	39899220	A	C
chr8	43853442	A	G
chr8	44722805	G	A
chr8	44749654	A	G
chr8	45982791	C	A
chr8	51813701	G	A
chr8	57803287	A	T
chr8	59280796	A	G
chr8	59283846	T	C
chr8	61665786	T	G
chr8	61665791	C	T
chr8	61665810	C	G
chr8	61665819	C	T
chr8	61716823	T	C
chr8	61786697	T	G
chr8	63102919	G	A
chr8	68608973	G	A
chr8	74925574	G	C
chr8	90982630	C	T
chr8	94887467	C	G
chr8	95529125	G	A
chr8	99208554	G	A
chr8	102795956	C	G
chr8	107321129	G	A
chr8	107321149	A	G
chr8	109798361	T	C
chr8	114437263	C	T
chr8	116079662	C	T
chr8	116109321	A	G
chr8	121235971	A	G
chr8	122087278	G	A
chr8	125673769	G	A
chr8	126442352	C	T
chr8	127422142	A	G
chr8	131498448	T	C
chr9	8752008	A	C
chr9	9432411	A	G
chr9	9959933	C	T
chr9	15450360	C	T
chr9	15450395	T	C
chr9	15479588	G	A
chr9	15831335	G	A
chr9	15955663	A	G
chr9	18809810	G	A
chr9	18809817	G	T
chr9	18809822	C	T
chr9	18809843	C	T
chr9	28482914	C	G
chr9	28482917	A	G
chr9	28482924	C	A
chr9	28482925	A	C
chr9	41037968	G	A
chr9	42740136	C	T
chr9	52780926	A	G
chr9	52780940	A	G
chr9	70773244	C	T
chr9	75101156	T	C
chr9	79888746	C	T
chr9	79888989	T	C
chr9	82109070	C	T
chr9	82376496	T	G
chr9	82437384	A	G
chr9	94017009	T	C
chr9	94017018	G	A
chr9	94017045	A	G
chr9	95109504	C	T
chr9	98321963	A	G
chr9	119297245	G	C
chr10	3096722	T	C
chr10	9300266	A	G
chr10	9551002	A	G
chr10	9818590	G	A
chr10	9833461	G	A
chr10	12126292	G	C
chr10	12126312	A	G
chr10	15472358	A	G
chr10	15472363	A	G
chr10	15472367	A	G
chr10	15472384	A	G
chr10	15472468	A	G
chr10	17399697	C	T
chr10	18896008	C	T
chr10	34446859	T	C
chr10	34577226	C	T
chr10	35208140	G	A
chr10	35498798	T	C
chr10	35663605	T	C
chr10	36117196	C	T
chr10	36117244	T	A
chr10	36222757	C	G
chr10	42867471	G	C
chr10	44154131	T	A
chr10	44154132	C	A
chr10	44310133	G	T
chr10	47209376	A	G
chr10	47744033	C	T
chr10	52791508	C	T
chr10	54850478	G	T
chr10	55320820	A	G
chr10	56679112	A	G
chr10	56679127	C	A
chr10	56828099	C	G
chr10	59759936	A	T
chr10	59759954	G	A
chr10	59759959	A	G
chr10	60509240	T	C
chr10	60765524	A	C
chr10	60765545	G	A
chr10	64273020	T	C
chr10	64316948	G	A
chr10	68180219	C	G
chr10	69904183	T	C
chr10	70064362	G	A
chr10	70064367	C	G
chr10	71314254	T	G
chr10	74901389	C	A
chr10	74915989	C	G
chr10	74915992	A	T
chr10	75013060	C	G
chr10	75075689	C	T
chr10	86147753	G	A
chr10	86480422	G	T
chr10	89485668	T	C
chr10	90136901	T	C
chr10	90784336	C	T
chr10	91559000	G	C
chr10	93336575	C	T
chr10	96403820	G	A
chr10	98290671	C	T
chr10	102024513	T	G
chr10	102067532	G	A
chr10	103603015	A	G
chr10	104259311	C	A
chr10	104494027	C	T
chr10	104624005	A	C
chr10	104624031	A	G
chr10	104715445	T	C
chr10	104778127	C	T
chr10	104779581	T	C
chr10	104779590	C	T
chr10	104779600	G	A
chr10	108849466	A	G
chr10	108849521	G	A
chr10	110229470	C	G
chr11	21184399	C	A
chr11	35668811	T	C
chr11	47023179	G	A
chr11	69729409	A	G
chr12	1012386	C	T
chr12	4150277	A	G
chr12	4164057	G	A
chr12	4396898	C	T
chr12	4495791	T	G
chr12	4693205	C	G
chr12	6163634	C	G
chr12	6564070	C	G
chr12	15180239	A	G
chr12	15404453	G	C
chr12	15943250	A	G
chr12	18908722	G	A
chr12	20269924	C	T
chr12	20509110	G	A
chr12	21326010	A	G
chr12	21326017	A	T
chr12	21633781	A	G
chr12	22984554	G	A
chr12	22984562	T	C
chr12	22984569	G	A
chr12	25569525	C	T
chr12	25837362	G	A
chr12	26292773	C	T
chr12	27532081	A	G
chr12	31846384	A	T
chr12	32254184	G	A
chr12	34514343	T	C
chr12	39296198	T	A
chr12	40814020	C	T
chr12	48145611	A	G
chr12	48934018	C	G
chr12	50046750	A	G
chr12	50418076	G	T
chr13	53097912	C	A
chr13	55584955	G	A
chr13	58574608	T	G
chr13	74895995	C	T
chr13	78957890	G	A
chr13	83775730	G	A
chr13	96806924	G	A
chr13	105196368	G	C
chr14	6003945	C	T
chr14	6003954	C	T
chr14	6003956	T	C
chr14	6081552	G	A
chr14	6081558	C	T
chr14	7033857	A	G
chr14	17111609	G	A
chr14	21106966	G	A
chr14	37172312	C	G
chr14	38103606	A	G
chr14	38103618	A	G
chr14	78113222	A	T
chr14	78201950	C	T
chr14	78217817	A	G
chr14	78217842	A	G
chr14	78223491	G	A
chr14	84860131	C	T
chr14	85029873	A	C
chr14	86769249	T	C
chr14	88585307	G	A
chr14	102046818	G	C
chr15	8690726	C	G
chr15	14193386	A	G
chr15	22424012	T	C
chr15	24735916	T	C
chr15	28875238	G	A
chr15	31374961	A	G
chr15	31375389	A	C
chr15	31375433	A	T
chr15	31375441	T	C
chr15	31375450	C	T
chr15	31375740	T	G
chr15	31627121	T	C
chr15	31958769	C	T
chr15	31958770	T	A
chr15	32741413	G	A
chr15	37124350	C	T
chr15	37124354	C	T
chr15	37175501	A	G
chr15	37221584	T	C
chr15	54142287	T	C
chr15	55978654	G	A
chr16	6566781	C	T
chr16	7390536	C	G
chr16	7712326	G	C
chr16	19598678	G	A
chr16	19731925	A	G
chr16	19981862	G	A
chr16	20129178	G	A
chr16	20163988	G	T
chr16	32347700	C	T
chr16	47224238	G	A
chr16	47230617	C	T
chr16	59346119	C	T
chr16	59346173	A	G
chr16	73435360	A	G
chr16	75198083	C	G
chr16	79275847	C	G
chr16	79276185	A	T
chr16	79750015	G	A
chr17	2402517	A	T
chr17	7507176	C	A
chr17	10578476	T	G
chr17	15874434	G	A
chr17	20111533	C	T
chr17	23546536	G	A
chr17	23549883	A	G
chr17	28738406	T	A
chr17	34798002	T	C
chr17	41103395	C	T
chr17	44216007	A	T
chr17	44216037	G	A
chr17	45256326	A	C
chr17	47671254	G	A
chr17	56166137	A	T
chr17	67992720	C	T
chr17	68057871	G	A
chr17	82501197	G	A
chr17	83151081	T	C
chr17	83151141	T	C
chr18	23603962	T	C
chr18	24483737	A	C
chr18	24878873	G	A
chr18	28545330	G	C
chr18	28545368	G	C
chr18	30106460	G	C
chr18	55634575	C	T
chr18	56271983	A	G
chr18	59946835	A	G
chr18	62369520	C	T
chr18	62369558	A	T
chr18	65694130	A	G
chr18	71971955	A	T
chr18	71972201	G	C
chr18	71972301	A	G
chr18	72096561	G	A
chr18	72096574	A	G
chr18	72167270	A	G
chr19	10411577	T	C
chr19	10412153	A	G
chr19	10520321	C	T
chr19	10520534	G	T
chr19	10522130	G	C
chr19	27493910	C	G
chr19	36231619	G	A
chr19	49563845	A	G
chr19	49584491	C	T
chr19	52945414	C	T
chr19	54923479	G	C
chr19	63439574	T	C
chr19	66709358	T	C
chr19	68573230	G	A
chr19	68633939	C	T
chr20	498438	G	A
chr20	498448	C	T
chr20	498613	T	C
chr20	512633	G	C
chr20	512641	C	T
chr20	512644	T	A
chr20	512866	T	G
chr20	815816	C	T
chr20	1052223	A	G
chr20	3972250	A	G
chr20	3972255	C	T
chr20	3972258	C	T
chr20	4115697	C	T
chr20	4115725	C	T
chr20	5260445	G	T
chr20	5330719	A	G
chr20	5371722	G	A
chr20	5371777	A	C
chr20	5483038	T	C
chr20	6146799	A	G
chr20	6147794	T	C
chr20	6147799	G	A
chr20	6147800	T	C
chr20	6150797	C	T
chr20	6171846	C	A
chr20	6356397	G	A
chr20	6356398	A	G
chr20	6389248	G	T
chr20	6392860	G	T
chr20	6412771	A	G
chr20	6422285	T	C
chr20	6439053	C	G
chr20	6473352	C	T
chr20	6493827	C	T
chr20	6498128	C	T
chr20	6590295	T	C
chr20	6852372	A	G
chr20	6871640	T	A
chr20	6872336	C	G
chr20	7092981	T	C
chr20	7188312	C	T
chr20	7207435	G	A
chr20	7248436	T	C
chr20	7435861	C	A
chr20	7474656	C	G
chr20	7475073	C	G
chr20	7477010	A	G
chr20	9857518	A	G
chr20	13574640	T	C
chr20	13771024	C	T
chr20	13771273	C	G
chr20	13914395	T	C
chr20	14461424	T	G
chr20	32618965	C	T
chr20	32626844	G	T
chr20	33027724	G	A
chr20	33137093	C	T
chr20	44695328	C	G
chr20	44695341	T	G
chr20	44695391	C	G
chr20	44695431	T	C
chr20	44695439	C	T
chr20	44695517	T	C
chr20	44695823	G	C
chr20	45955124	A	G
chr20	45955139	T	C
chr20	45955193	A	G
chr20	48113681	T	C
chr20	50215542	C	T

## Sheet: WTC
Chromosome	Position	Ref	Alt
chr1	692381	T	A
chr1	692384	G	C
chr1	692386	A	T
chr1	692389	G	C
chr1	692393	A	G
chr1	692394	T	C
chr1	62835566	A	C
chr1	62835577	A	C
chr1	62835582	C	A
chr1	62835596	G	A
chr1	62835617	C	T
chr1	62835668	G	A
chr1	62836725	G	A
chr1	62838398	A	T
chr1	66958327	A	C
chr1	70046271	A	C
chr1	70048544	A	G
chr1	75648425	G	C
chr1	75648430	T	C
chr1	79141552	A	T
chr1	80057971	C	T
chr1	171496781	G	C
chr1	174068804	G	A
chr1	174068974	T	A
chr1	174893142	G	A
chr1	175297845	T	C
chr1	177049167	C	G
chr1	177049255	A	G
chr1	218326403	T	C
chr1	219917517	T	A
chr1	220181406	T	C
chr1	236634260	C	T
chr1	236634818	T	A
chr2	74841470	G	A
chr2	97311767	C	T
chr2	122426411	C	G
chr2	142508985	C	G
chr2	174020654	A	G
chr2	207959081	T	C
chr2	207959084	G	A
chr2	207959088	C	T
chr2	207959089	A	G
chr2	207959280	A	G
chr2	230234094	C	T
chr2	269379356	C	T
chr3	9086997	G	A
chr3	9443104	T	C
chr3	19900337	C	G
chr3	21526279	C	T
chr3	81020730	G	A
chr3	85592970	C	T
chr3	85592976	C	T
chr3	85592978	T	C
chr3	85592982	T	C
chr3	85592996	C	T
chr3	85593000	T	C
chr3	124038217	T	A
chr3	130079926	C	A
chr3	167219524	C	G
chr4	14162998	C	T
chr4	14163012	C	T
chr4	14163013	A	G
chr4	14163019	G	A
chr4	14163037	C	T
chr4	14163049	G	C
chr4	22848320	T	A
chr4	133908035	C	G
chr4	137305572	C	T
chr4	152760245	T	C
chr4	153155017	G	A
chr4	169674408	G	A
chr4	169674429	A	T
chr4	169674451	A	G
chr4	169674467	A	G
chr4	196602227	C	G
chr4	214486130	G	A
chr4	214486467	T	G
chr4	220040414	G	A
chr4	230818368	C	T
chr4	245584744	A	G
chr5	69175934	T	C
chr5	81852000	T	C
chr5	111015685	G	T
chr5	137517146	C	G
chr5	141370261	G	A
chr5	141370262	C	T
chr5	141370271	G	A
chr6	33423843	G	A
chr6	35440223	C	T
chr6	111754180	G	A
chr7	4206088	A	C
chr7	5560977	T	C
chr7	12355594	C	T
chr7	12732114	G	A
chr7	15959358	C	A
chr7	16199489	A	T
chr7	16199509	G	C
chr7	132430213	C	A
chr7	132743432	G	A
chr8	4340248	T	C
chr8	4340251	G	A
chr8	4351633	C	A
chr8	4352406	C	G
chr8	13202768	A	T
chr8	33125001	C	T
chr8	61787369	G	A
chr8	125673769	G	A
chr9	3425373	A	G
chr9	28482754	C	G
chr9	28482775	A	G
chr9	28482891	A	G
chr9	28482905	A	G
chr9	28482911	A	G
chr9	28482912	G	T
chr9	28482914	C	G
chr9	28482917	A	G
chr9	28482924	C	A
chr9	28482925	A	C
chr9	52780926	A	G
chr9	52780940	A	G
chr9	64928442	A	G
chr9	100878333	G	A
chr9	100878629	C	G
chr10	10858678	G	A
chr10	12126349	C	G
chr10	12126350	C	T
chr10	12126357	A	G
chr10	12126360	C	T
chr10	13122339	T	C
chr10	34577226	C	T
chr10	42867471	G	C
chr10	44290278	T	A
chr10	44290287	G	T
chr10	44309797	C	T
chr10	44439095	C	A
chr10	85660450	C	T
chr11	47023179	G	A
chr11	47054607	C	T
chr11	47054616	C	A
chr11	87385937	C	A
chr12	4495791	T	G
chr12	4495816	G	A
chr12	6185496	T	A
chr12	14383131	G	A
chr12	15266225	T	A
chr12	15266227	A	G
chr12	15404362	T	C
chr12	15404453	G	C
chr12	22984693	A	G
chr12	25859392	C	T
chr12	27379073	C	G
chr12	39545443	C	T
chr12	48189559	A	G
chr12	50068479	A	G
chr13	30977787	C	G
chr14	308230	T	C
chr14	312098	C	G
chr14	1006167	C	T
chr14	5953852	C	T
chr14	5953855	A	C
chr14	7712173	G	A
chr14	18629006	T	C
chr14	21106944	T	C
chr14	21106966	G	A
chr14	59450884	C	A
chr15	31897817	G	A
chr15	31897826	T	G
chr15	31897836	T	G
chr15	31897838	T	C
chr15	92900018	G	A
chr17	11610801	T	C
chr17	33133071	A	G
chr18	3655650	A	G
chr18	3655658	G	A
chr18	30718147	T	G
chr19	491782	C	T
chr19	10148154	G	C
chr19	10148180	G	A
chr19	25529641	G	A
chr19	68072304	C	T
chr20	156328	C	T
chr20	157867	C	T
chr20	157895	C	A
chr20	157896	T	G
chr20	158355	T	A
chr20	158395	T	G
chr20	158398	G	T
chr20	406134	C	T
chr20	457570	A	G
chr20	498816	C	T
chr20	779311	G	T
chr20	1007175	G	C
chr20	1007221	C	A
chr20	1007268	T	G
chr20	4953197	G	A
chr20	5294763	T	A
chr20	6124876	G	C
chr20	6124883	T	A
chr20	6355904	G	C
chr20	6355913	G	T
chr20	6355915	T	C
chr20	6355918	C	T
chr20	6355919	A	C
chr20	6355928	C	T
chr20	6355952	T	C
chr20	6355953	G	C
chr20	6355960	T	G
chr20	6355961	T	G
chr20	6356397	G	A
chr20	6356398	A	G
chr20	6852897	G	A
chr20	6852900	A	T
chr20	6852913	G	A
chr20	6852917	G	C
chr20	6854517	G	C
chr20	6995209	C	T
chr20	6995210	A	G
chr20	6995219	C	T
chr20	6997418	C	G
chr20	6997428	G	C
chr20	6997432	T	C
chr20	6997439	G	C
chr20	6997455	A	G
chr20	7080087	C	T
chr20	7080108	G	A
chr20	7435844	C	G
chr20	7435861	C	A
chr20	7435878	A	C
chr20	7475073	C	G
chr20	7475384	A	G
chr20	7475385	T	A
chr20	7475389	C	A
chr20	9753963	T	C
chr20	34540974	C	T

## Sheet: ZF
Chromosome	Position	Ref	Alt
chr1	5437374	A	G
chr1	6314371	T	G
chr1	6416312	C	T
chr1	6471408	T	C
chr1	7032028	C	T
chr1	7032039	G	A
chr1	7100809	T	G
chr1	8143664	T	C
chr1	8893336	C	T
chr1	9301655	C	T
chr1	9316944	G	A
chr1	9334745	G	A
chr1	9358426	C	T
chr1	9487628	C	T
chr1	9933428	G	T
chr1	9933832	C	T
chr1	9935032	A	C
chr1	9936339	C	G
chr1	9936657	A	C
chr1	9945762	G	A
chr1	9951521	A	C
chr1	14516589	G	T
chr1	14612619	C	T
chr1	14612630	A	G
chr1	14612759	C	T
chr1	14612813	C	T
chr1	14612849	G	A
chr1	14612873	G	A
chr1	14612921	T	A
chr1	14626894	T	C
chr1	14642476	A	G
chr1	14653330	A	G
chr1	14653424	C	T
chr1	14743702	A	C
chr1	15399311	T	C
chr1	15402600	C	G
chr1	15402729	A	G
chr1	19307838	T	C
chr1	26676457	T	C
chr1	27002700	T	G
chr1	32993150	A	C
chr1	47618398	C	T
chr1	48956236	G	A
chr1	50070255	G	A
chr1	50070347	T	C
chr1	50133595	A	C
chr1	50862457	C	T
chr1	51025849	A	G
chr1	51052209	A	G
chr1	51071776	A	G
chr1	51085635	C	A
chr1	51086644	T	C
chr1	51320604	C	T
chr1	53602451	A	G
chr1	53650350	A	G
chr1	53701012	G	A
chr1	54241428	C	G
chr1	54767764	C	T
chr1	54768289	C	T
chr1	54809236	C	T
chr1	54809837	C	T
chr1	54810330	C	T
chr1	57068855	G	A
chr1	57355163	T	G
chr1	57480037	T	G
chr1	57490687	C	T
chr1	58464012	G	A
chr1	58464017	T	C
chr1	58464239	C	T
chr1	60647580	T	C
chr1	61205270	A	G
chr1	61205282	C	G
chr1	65343457	C	T
chr1	65624482	A	T
chr1	65627283	G	T
chr1	65629310	C	A
chr1	65629311	T	A
chr1	65629318	A	G
chr1	65635416	T	C
chr1	65641657	G	A
chr1	66114524	T	C
chr1	66115061	T	G
chr1	66115211	C	T
chr1	66238237	A	G
chr1	66238575	T	G
chr1	66238608	G	A
chr1	66238838	C	T
chr1	66239050	C	G
chr1	66239056	G	T
chr1	67187137	T	A
chr1	68161788	C	T
chr1	75648378	T	C
chr1	77902520	C	T
chr1	86430811	A	G
chr1	86507683	C	T
chr1	87719553	G	T
chr1	87719557	G	A
chr1	88123044	A	G
chr1	88123295	C	T
chr1	88471743	G	A
chr1	92494713	C	T
chr1	92582433	T	C
chr1	92771319	A	G
chr1	99590231	T	G
chr1	99594822	G	A
chr1	99646689	C	G
chr1	99647010	A	C
chr1	99647013	C	G
chr1	99647015	A	C
chr1	99647019	C	T
chr1	99647138	A	T
chr1	99647218	C	T
chr1	99647220	T	C
chr1	100067546	A	C
chr1	100067558	G	A
chr1	100067751	C	G
chr1	100067763	T	C
chr1	100067980	T	C
chr1	100601830	C	T
chr1	100607037	T	G
chr1	100671487	T	C
chr1	100671658	T	C
chr1	100672699	C	G
chr1	100726283	C	A
chr1	100789646	G	A
chr1	100809057	A	G
chr1	101047446	A	G
chr1	101154873	G	A
chr1	101198656	A	G
chr1	101199704	T	C
chr1	101199886	C	T
chr1	101267677	A	G
chr1	101460867	T	C
chr1	101466731	A	G
chr1	101467607	G	A
chr1	101467703	T	G
chr1	101533614	C	T
chr1	101565361	T	C
chr1	101587366	G	A
chr1	101591288	G	A
chr1	101609567	C	A
chr1	101642976	G	A
chr1	101655054	C	T
chr1	101689565	G	A
chr1	101705581	C	T
chr1	101726116	T	C
chr1	101731469	G	A
chr1	101832409	C	A
chr1	101889720	C	T
chr1	102023919	C	T
chr1	102203392	G	A
chr1	102206825	C	T
chr1	102208304	C	T
chr1	102220356	C	T
chr1	102413995	A	T
chr1	102467646	C	T
chr1	102511152	G	A
chr1	102513733	A	G
chr1	102553341	A	G
chr1	102601245	A	G
chr1	102742442	T	C
chr1	103015651	G	A
chr1	103075229	G	A
chr1	103771848	T	C
chr1	108045409	G	A
chr1	108077018	C	T
chr1	115352880	C	T
chr1	115356006	C	T
chr1	115358913	T	G
chr1	115491131	T	C
chr1	115508600	C	T
chr1	115512603	C	T
chr1	115556569	C	T
chr1	115563246	T	G
chr1	115602981	G	T
chr1	115619745	C	T
chr1	115619756	T	C
chr1	115632647	T	C
chr1	115643107	T	G
chr1	124237516	C	T
chr1	124237733	C	G
chr1	134369325	G	T
chr1	140921207	G	A
chr1	141117448	G	A
chr1	141445519	G	A
chr1	141445618	G	A
chr1	141450554	G	A
chr1	141450608	G	A
chr1	141453746	T	C
chr1	141507933	C	T
chr1	142149339	C	T
chr1	142525502	T	C
chr1	142525558	G	A
chr1	143675288	C	G
chr1	145422469	T	C
chr1	154017753	A	G
chr1	154017755	A	G
chr1	154017759	T	C
chr1	158095028	C	A
chr1	168695550	G	A
chr1	170008260	G	T
chr1	170012852	C	T
chr1	170167963	C	T
chr1	170248996	T	C
chr1	170388462	G	C
chr1	170430480	A	C
chr1	170493795	T	A
chr1	170763655	G	A
chr1	170769595	C	T
chr1	170958404	C	T
chr1	171052268	C	T
chr1	171228516	C	T
chr1	171476130	A	G
chr1	171476923	G	A
chr1	171477423	C	T
chr1	171624100	A	G
chr1	171626280	G	A
chr1	171626294	A	G
chr1	171627985	G	A
chr1	171638601	T	C
chr1	171640656	T	C
chr1	171647962	G	C
chr1	171647971	T	C
chr1	171647983	T	C
chr1	171653204	C	G
chr1	171664792	A	G
chr1	171665120	G	A
chr1	171665188	A	T
chr1	171769605	C	T
chr1	171872977	C	T
chr1	171878096	G	A
chr1	172598251	G	A
chr1	172799213	C	A
chr1	172810704	C	T
chr1	172858167	C	T
chr1	172860507	G	T
chr1	173281574	G	A
chr1	173397467	T	C
chr1	173440125	G	A
chr1	173449073	G	A
chr1	173944584	C	T
chr1	174190952	C	T
chr1	174292865	C	T
chr1	174311609	T	C
chr1	174334663	C	T
chr1	174351105	C	T
chr1	174379963	A	C
chr1	174380164	C	T
chr1	174380197	A	G
chr1	174412450	C	T
chr1	174483097	G	A
chr1	174483113	G	A
chr1	174483185	C	T
chr1	174483231	C	T
chr1	174483490	T	C
chr1	174501509	G	T
chr1	174516046	G	A
chr1	174522297	C	T
chr1	174522776	G	T
chr1	174564700	T	C
chr1	174565016	A	T
chr1	174565291	G	A
chr1	174585970	C	T
chr1	174628176	A	G
chr1	174628268	T	C
chr1	174628511	T	G
chr1	174781028	G	A
chr1	174781448	A	G
chr1	174860933	A	C
chr1	174861100	A	G
chr1	174861199	G	T
chr1	174861360	T	C
chr1	174870489	C	T
chr1	174870936	G	A
chr1	174877848	G	A
chr1	174877850	A	C
chr1	174878105	G	A
chr1	174878433	C	T
chr1	174892691	G	A
chr1	174893075	A	G
chr1	174960851	A	G
chr1	174961343	C	A
chr1	174979844	G	A
chr1	175029681	G	A
chr1	175065137	G	A
chr1	175065144	A	G
chr1	175065177	G	A
chr1	175065198	G	A
chr1	175157283	C	T
chr1	175164879	T	C
chr1	175164884	A	G
chr1	175165305	G	T
chr1	175165358	C	T
chr1	175165380	G	A
chr1	175194026	T	A
chr1	175194234	G	A
chr1	175202802	G	A
chr1	175202806	C	T
chr1	175230753	A	G
chr1	175230772	T	A
chr1	175230792	A	T
chr1	175230832	G	A
chr1	175230843	T	C
chr1	175271753	G	A
chr1	175284460	C	T
chr1	175284803	C	T
chr1	175335609	G	C
chr1	175335858	C	A
chr1	175358916	C	T
chr1	175358990	G	C
chr1	175359120	G	A
chr1	175359140	T	A
chr1	175359156	C	T
chr1	175364171	C	A
chr1	175379213	G	A
chr1	175390767	C	T
chr1	175397450	G	A
chr1	175467725	A	G
chr1	175489900	T	A
chr1	175512656	A	G
chr1	175513036	T	C
chr1	175525981	G	A
chr1	175526680	G	A
chr1	175562137	G	A
chr1	175584302	G	A
chr1	175595737	C	T
chr1	175702536	C	T
chr1	175976741	C	A
chr1	175976930	T	C
chr1	175976998	A	G
chr1	175977048	G	A
chr1	175977320	T	C
chr1	175996956	G	A
chr1	175996974	G	A
chr1	176035847	C	T
chr1	176043687	G	C
chr1	176061950	G	A
chr1	176189658	G	A
chr1	176189714	G	A
chr1	176229231	A	T
chr1	176857280	G	A
chr1	176857532	A	G
chr1	176857737	G	A
chr1	176868336	G	A
chr1	176868489	C	T
chr1	176894675	C	T
chr1	176905030	T	G
chr1	176905075	G	A
chr1	176905478	A	G
chr1	176925876	G	A
chr1	176926247	G	A
chr1	176926500	G	A
chr1	176932598	G	C
chr1	176932603	C	T
chr1	176932604	A	G
chr1	176966803	A	G
chr1	176981299	G	T
chr1	177048892	A	G
chr1	177049212	G	A
chr1	177049255	A	G
chr1	177049393	C	G
chr1	177099775	G	C
chr1	177117714	G	A
chr1	177133624	A	C
chr1	177133635	G	A
chr1	177133656	A	G
chr1	177133669	C	T
chr1	177133671	A	T
chr1	177134152	A	G
chr1	177134252	A	G
chr1	177155347	G	A
chr1	177155361	A	G
chr1	177155532	A	G
chr1	177155593	C	A
chr1	177155668	C	T
chr1	177155784	C	T
chr1	177155853	C	A
chr1	177155959	C	A
chr1	177182689	G	A
chr1	177193897	G	A
chr1	177250763	T	C
chr1	177250796	A	T
chr1	177252157	A	G
chr1	177252855	T	C
chr1	177253032	C	G
chr1	177253142	A	C
chr1	177253154	A	G
chr1	177269198	A	C
chr1	177278492	C	G
chr1	177323765	G	A
chr1	177581961	G	A
chr1	177597684	A	G
chr1	177601966	C	T
chr1	177612162	C	A
chr1	177747040	T	C
chr1	177766606	T	C
chr1	177805175	C	T
chr1	177805259	G	A
chr1	177805470	G	T
chr1	177844731	C	T
chr1	177844736	T	C
chr1	177844920	C	T
chr1	177844985	T	C
chr1	177845004	C	T
chr1	177845052	A	G
chr1	177845387	C	T
chr1	177891442	G	A
chr1	177891725	C	G
chr1	177892022	C	T
chr1	177892079	T	C
chr1	177892365	C	A
chr1	177919252	G	T
chr1	177919810	A	G
chr1	177936821	C	T
chr1	177937715	G	A
chr1	177967949	C	G
chr1	178049331	G	A
chr1	178049384	A	T
chr1	178049748	T	C
chr1	178049965	G	T
chr1	178656730	G	A
chr1	178814488	C	T
chr1	178942486	T	C
chr1	178945277	G	T
chr1	179049116	C	T
chr1	179049217	A	C
chr1	179072456	C	T
chr1	179127170	G	A
chr1	179365014	G	T
chr1	179390712	C	T
chr1	179391328	G	T
chr1	179391388	G	A
chr1	179391394	C	T
chr1	179556457	A	C
chr1	179588700	A	C
chr1	179589186	G	A
chr1	179713846	C	T
chr1	179714094	A	G
chr1	179714095	G	A
chr1	179714287	G	A
chr1	179751624	G	A
chr1	179751898	C	T
chr1	179751980	A	G
chr1	179752069	G	A
chr1	179752142	C	T
chr1	179806533	A	C
chr1	179806599	G	A
chr1	179806740	A	T
chr1	179806845	G	T
chr1	179807020	T	A
chr1	179807062	G	A
chr1	179813195	T	A
chr1	179813204	G	A
chr1	179892398	A	C
chr1	180609016	A	G
chr1	180613403	G	A
chr1	181055823	A	G
chr1	181059753	C	T
chr1	181062039	C	T
chr1	181080914	G	A
chr1	181108254	C	T
chr1	181108316	G	T
chr1	181133179	C	T
chr1	181136697	A	G
chr1	181144310	C	T
chr1	181159941	C	T
chr1	181329951	A	G
chr1	181510873	G	A
chr1	181595030	C	T
chr1	181605343	C	T
chr1	181686238	C	T
chr1	181689977	C	T
chr1	181734125	T	C
chr1	181783177	G	A
chr1	181783185	C	T
chr1	181861440	C	T
chr1	181883489	C	T
chr1	181920604	G	A
chr1	181920623	C	A
chr1	181952381	A	G
chr1	181960168	C	T
chr1	182018177	T	C
chr1	182241529	C	T
chr1	182597610	T	G
chr1	182606910	C	T
chr1	182609236	G	A
chr1	182652774	A	G
chr1	182653403	A	G
chr1	182654381	G	A
chr1	182723982	C	G
chr1	182849504	C	T
chr1	182853158	G	A
chr1	184177537	G	A
chr1	184178265	C	T
chr1	184178333	G	T
chr1	184178342	A	G
chr1	184178392	C	T
chr1	184178618	G	T
chr1	184178978	A	G
chr1	184179032	G	A
chr1	184179073	A	C
chr1	184192423	G	A
chr1	192094073	C	T
chr1	192205253	A	C
chr1	193117090	C	T
chr1	194983374	C	T
chr1	195034991	G	A
chr1	195088755	C	T
chr1	195127504	T	C
chr1	195154532	G	A
chr1	195368772	T	C
chr1	195369053	A	T
chr1	195369240	G	A
chr1	195374196	A	T
chr1	195459153	T	C
chr1	196116271	A	G
chr1	196117438	T	G
chr1	196118269	T	A
chr1	196118766	T	C
chr1	196120460	C	T
chr1	196122992	A	G
chr1	196134728	G	A
chr1	196152032	G	A
chr1	196175095	G	A
chr1	196193347	C	A
chr1	196193398	C	T
chr1	196193399	C	A
chr1	196199424	A	G
chr1	196306458	C	T
chr1	196371631	G	A
chr1	196457107	G	A
chr1	196480972	A	C
chr1	196832562	C	T
chr1	196832827	A	G
chr1	196834674	G	A
chr1	196834750	G	A
chr1	197007297	C	T
chr1	197070879	G	A
chr1	197074020	C	A
chr1	197093276	G	A
chr1	197097662	T	G
chr1	197105830	T	C
chr1	197504149	G	T
chr1	197511649	C	T
chr1	197516703	C	T
chr1	197623233	G	A
chr1	197645664	C	T
chr1	197658307	G	A
chr1	197745743	C	T
chr1	197757665	A	G
chr1	197762773	C	T
chr1	197789290	C	T
chr1	197792435	G	A
chr1	198535250	C	T
chr1	198539820	A	G
chr1	198567428	C	T
chr1	198628402	A	G
chr1	198647108	T	C
chr1	198649231	T	C
chr1	198897765	A	T
chr1	198926489	C	T
chr1	198936466	A	G
chr1	199182492	C	A
chr1	199188389	C	T
chr1	199188401	G	A
chr1	199196312	G	C
chr1	199199939	A	G
chr1	199765470	G	A
chr1	200174033	C	T
chr1	200181108	C	T
chr1	200261052	T	C
chr1	200271287	C	T
chr1	200280418	G	A
chr1	200484050	A	G
chr1	200486580	G	A
chr1	204021754	T	C
chr1	204830509	T	C
chr1	206403075	T	C
chr1	206542503	C	G
chr1	206557054	T	A
chr1	206568984	T	C
chr1	206572204	C	T
chr1	206572619	G	A
chr1	206573162	C	A
chr1	206650794	C	G
chr1	206650803	G	A
chr1	206658477	C	T
chr1	206658907	A	G
chr1	206668089	G	A
chr1	206670654	G	C
chr1	206730356	C	T
chr1	206732894	C	T
chr1	206735942	C	A
chr1	206748273	T	C
chr1	206767935	C	T
chr1	206856058	C	T
chr1	206989383	G	A
chr1	207007956	C	G
chr1	207007957	C	G
chr1	207011944	C	T
chr1	207012662	C	T
chr1	207162359	G	A
chr1	207223330	A	G
chr1	207242772	T	C
chr1	207708146	C	T
chr1	208135507	G	A
chr1	208195830	C	T
chr1	208214755	G	A
chr1	208214922	A	T
chr1	208215605	A	G
chr1	208216307	C	T
chr1	208217110	C	T
chr1	208217526	T	C
chr1	208217771	G	A
chr1	208217991	G	A
chr1	208218787	C	T
chr1	208324366	C	T
chr1	208346787	T	C
chr1	208380445	C	T
chr1	208393059	A	G
chr1	208506188	A	G
chr1	209041884	C	T
chr1	209577048	G	A
chr1	211271510	T	C
chr1	211872962	G	A
chr1	211878405	T	C
chr1	212005988	A	G
chr1	212617968	G	T
chr1	212617972	G	A
chr1	212676526	G	A
chr1	212698244	A	G
chr1	212709009	C	T
chr1	212740890	G	A
chr1	212742406	T	C
chr1	212860379	C	T
chr1	212878595	C	T
chr1	212879266	G	A
chr1	212896587	C	T
chr1	213915476	T	C
chr1	218847597	G	A
chr1	219619118	T	C
chr1	220181381	T	A
chr1	220807861	G	T
chr1	221165115	A	G
chr1	221944740	A	G
chr1	222443624	G	A
chr1	223113524	C	T
chr1	223542674	A	G
chr1	223889838	C	G
chr1	224577244	G	C
chr1	224592432	T	G
chr1	225299382	G	A
chr1	225306482	A	T
chr1	225343131	A	G
chr1	225355787	G	T
chr1	225380505	A	T
chr1	225380731	A	G
chr1	225380770	A	C
chr1	225383928	A	G
chr1	225383967	G	A
chr1	225384025	G	A
chr1	225398512	A	G
chr1	225405289	A	G
chr1	225477457	A	G
chr1	225494333	T	C
chr1	225522526	C	T
chr1	225709231	T	C
chr1	225719195	A	G
chr1	225728199	A	G
chr1	225738315	T	G
chr1	225765100	T	C
chr1	225765151	G	A
chr1	225827030	G	A
chr1	226003417	C	T
chr1	226003426	T	C
chr1	226182152	T	C
chr1	226229630	T	C
chr1	226231518	C	T
chr1	226232419	T	G
chr1	226303689	T	C
chr1	226303731	G	A
chr1	226338604	A	G
chr1	226341022	C	T
chr1	226400870	G	A
chr1	226462260	A	G
chr1	226462437	A	G
chr1	226537046	G	A
chr1	226728900	G	A
chr1	226729523	C	G
chr1	227088192	C	T
chr1	227126983	A	G
chr1	227127527	G	A
chr1	227176003	A	G
chr1	227406457	A	G
chr1	227692038	G	A
chr1	227693175	C	T
chr1	227695775	A	G
chr1	227695782	G	A
chr1	227700420	T	A
chr1	227708335	C	T
chr1	227795875	G	A
chr1	227861218	T	G
chr1	227879327	G	A
chr1	227930722	G	A
chr1	227942455	C	T
chr1	228020173	T	C
chr1	228046087	C	T
chr1	228046450	A	G
chr1	228181959	G	A
chr1	228182160	C	T
chr1	228182199	C	T
chr1	228182317	C	A
chr1	228182574	T	G
chr1	228243790	T	C
chr1	228243797	T	C
chr1	228245900	G	A
chr1	228255771	C	T
chr1	228278384	G	A
chr1	228299395	G	A
chr1	228301418	G	A
chr1	228355533	T	C
chr1	228360836	C	T
chr1	228388924	T	G
chr1	228405489	A	G
chr1	228405720	C	T
chr1	228411186	C	T
chr1	228411941	A	G
chr1	228418063	C	T
chr1	228424079	C	T
chr1	228503927	A	G
chr1	228610187	C	A
chr1	228616527	C	T
chr1	228664212	G	A
chr1	228666556	C	T
chr1	228666717	G	T
chr1	228669631	T	C
chr1	228678058	G	A
chr1	228678104	A	G
chr1	228697516	G	A
chr1	228745418	C	T
chr1	228904676	G	A
chr1	229190097	G	T
chr1	229202545	T	G
chr1	229202574	T	C
chr1	229338992	T	G
chr1	229339898	G	A
chr1	229478660	G	A
chr1	229856646	T	C
chr1	231749398	G	A
chr1	231754638	C	T
chr1	231871846	G	A
chr1	231900769	G	A
chr1	231907349	C	T
chr1	231910156	C	T
chr1	231912775	G	A
chr1	231931741	G	A
chr1	231938201	A	C
chr1	231944440	G	C
chr1	231944529	G	A
chr1	231986577	C	G
chr1	231986596	C	T
chr1	232030975	A	G
chr1	232033251	A	G
chr1	232047670	C	T
chr1	232052540	G	A
chr1	232086548	T	G
chr1	232096147	G	A
chr1	232136011	C	T
chr1	232136542	C	T
chr1	232138532	G	A
chr1	232138595	A	G
chr1	232138774	T	A
chr1	232138939	C	T
chr1	232138940	A	G
chr1	232138942	T	G
chr1	232138949	A	C
chr1	232138951	C	T
chr1	232138999	A	G
chr1	232139173	C	T
chr1	232140004	T	C
chr1	232140121	A	T
chr1	232140184	A	T
chr1	232140190	T	A
chr1	232140199	C	T
chr1	232140556	A	G
chr1	232140557	A	G
chr1	232140607	T	C
chr1	232141765	T	G
chr1	232142200	C	A
chr1	232142428	G	A
chr1	232142934	A	G
chr1	232143724	A	G
chr1	232143898	A	G
chr1	232146346	T	A
chr1	232146349	A	G
chr1	232146841	T	C
chr1	232147666	G	A
chr1	232149101	G	A
chr1	232150905	C	T
chr1	232251132	A	G
chr1	232253404	G	A
chr1	243063215	C	T
chr1	249012808	C	A
chr1	250388928	T	C
chr1	250737923	C	T
chr1	250848658	G	A
chr1	264267035	T	C
chr1	264267164	G	T
chr1	267769097	T	C
chr1	268007058	G	A
chr1	268819737	C	T
chr1	268882508	A	C
chr1	271329183	G	A
chr1	272243600	A	G
chr1	272270948	A	G
chr1	272271068	T	G
chr1	273489490	G	A
chr1	274213393	G	T
chr1	274213402	G	C
chr1	274213411	C	A
chr1	274213439	C	T
chr1	274213457	A	G
chr1	274213482	C	G
chr1	274213512	T	G
chr1	274364525	T	C
chr1	274450603	C	T
chr1	274477881	G	A
chr1	274484162	C	T
chr1	274484324	C	T
chr1	274722632	C	T
chr1	274830164	G	A
chr1	274856676	T	C
chr1	274878895	T	C
chr1	275043119	C	T
chr1	284614984	T	C
chr1	287560386	T	C
chr1	289214681	A	G
chr2	1385325	T	C
chr2	2611710	T	C
chr2	2836132	T	A
chr2	2836221	T	C
chr2	4092896	C	G
chr2	4100268	T	C
chr2	4779818	T	C
chr2	4779998	A	G
chr2	4799167	C	T
chr2	4799217	A	G
chr2	4799229	A	G
chr2	4799233	T	C
chr2	4799238	A	G
chr2	4838442	A	G
chr2	4838540	A	G
chr2	42496577	A	G
chr2	43714178	T	C
chr2	44208942	C	G
chr2	44208973	G	C
chr2	47562099	A	C
chr2	47562378	G	A
chr2	50899656	G	A
chr2	58548487	A	G
chr2	62078078	A	T
chr2	68529259	G	A
chr2	68529550	T	C
chr2	68874407	A	G
chr2	69422285	T	C
chr2	70589133	G	A
chr2	70639987	G	A
chr2	70707720	C	T
chr2	71527670	G	A
chr2	71531320	T	G
chr2	71692835	C	T
chr2	71743975	A	G
chr2	71809661	A	G
chr2	71809841	A	G
chr2	72148533	C	A
chr2	72149653	C	T
chr2	72183813	G	A
chr2	72183827	T	G
chr2	72842314	G	A
chr2	72911742	T	C
chr2	72923800	A	G
chr2	97311767	C	T
chr2	104342046	A	G
chr2	104342752	G	A
chr2	104978482	A	G
chr2	104978673	G	T
chr2	105334035	C	G
chr2	105335641	C	A
chr2	105402223	G	A
chr2	106647205	C	T
chr2	106678609	T	A
chr2	106678621	C	T
chr2	106679209	A	G
chr2	106679770	T	A
chr2	106679797	G	A
chr2	106679852	T	A
chr2	106679911	T	C
chr2	107878325	T	C
chr2	108000399	A	C
chr2	108063510	T	C
chr2	108181737	A	G
chr2	108182113	G	A
chr2	108182116	T	G
chr2	108184302	T	C
chr2	108184324	T	C
chr2	108243708	G	A
chr2	108332918	A	C
chr2	112333851	T	C
chr2	112334959	A	G
chr2	112335530	G	A
chr2	112337120	A	C
chr2	112344474	C	T
chr2	112358573	C	T
chr2	112368273	T	C
chr2	116344120	A	G
chr2	122426411	C	G
chr2	135946957	A	G
chr2	142414074	A	G
chr2	142505369	C	G
chr2	143011433	T	G
chr2	158303106	C	T
chr2	158303433	G	C
chr2	158313190	A	G
chr2	158313883	T	C
chr2	158314215	G	A
chr2	158315154	A	G
chr2	159996525	A	G
chr2	160211967	A	G
chr2	160717161	C	T
chr2	160717687	A	G
chr2	162375884	C	T
chr2	162383336	C	T
chr2	162385707	G	C
chr2	162386075	T	C
chr2	162430919	C	T
chr2	162431035	T	C
chr2	162452502	G	T
chr2	162452577	A	G
chr2	162452658	A	G
chr2	162485452	G	C
chr2	162487821	T	C
chr2	162566845	C	T
chr2	163944190	A	G
chr2	163952640	G	A
chr2	163955917	C	T
chr2	164024246	T	C
chr2	164027269	T	C
chr2	166795733	C	T
chr2	168490002	T	A
chr2	168664201	C	T
chr2	168692332	G	A
chr2	168699460	G	A
chr2	184434868	C	A
chr2	184435219	A	G
chr2	184437472	A	G
chr2	184437540	C	A
chr2	184952168	A	C
chr2	184979120	G	T
chr2	185165883	G	A
chr2	190511197	C	T
chr2	191796163	G	C
chr2	191796449	C	A
chr2	192973776	C	T
chr2	192973779	T	C
chr2	192985710	G	A
chr2	192987847	T	G
chr2	193002034	G	A
chr2	193406173	T	A
chr2	194501581	A	G
chr2	194575998	G	A
chr2	197191058	A	C
chr2	197584377	T	C
chr2	197714986	G	A
chr2	197717219	A	G
chr2	197725595	A	G
chr2	197738160	C	T
chr2	197779548	A	T
chr2	197787813	T	A
chr2	198108336	T	C
chr2	198108417	C	T
chr2	198153544	C	T
chr2	199017393	C	T
chr2	199031500	G	A
chr2	200766911	G	A
chr2	200766929	G	A
chr2	206574550	G	A
chr2	206878517	C	T
chr2	207215541	G	A
chr2	208928836	T	C
chr2	211000594	A	G
chr2	212228132	G	A
chr2	215147343	G	A
chr2	215620058	A	C
chr2	215967152	G	C
chr2	217273299	C	G
chr2	217301251	G	A
chr2	217301256	T	C
chr2	217661838	G	A
chr2	217800081	T	C
chr2	218478039	G	A
chr2	218483340	G	A
chr2	218483539	C	A
chr2	218537268	T	G
chr2	218666646	C	T
chr2	219010649	A	G
chr2	219281832	G	A
chr2	219283740	G	C
chr2	219283751	C	T
chr2	219289539	A	G
chr2	219292987	C	T
chr2	219315563	T	C
chr2	219318250	C	T
chr2	219721013	A	T
chr2	219721091	G	T
chr2	219757495	G	A
chr2	219781413	T	C
chr2	219781419	G	A
chr2	219792187	T	C
chr2	219792478	A	G
chr2	219805555	C	T
chr2	219928675	G	A
chr2	219940699	C	T
chr2	219950498	A	C
chr2	220090226	G	C
chr2	220090291	C	T
chr2	220090297	C	A
chr2	223118823	T	C
chr2	224920737	G	T
chr2	224965931	G	T
chr2	224981760	C	T
chr2	225003808	C	T
chr2	225094802	A	G
chr2	225502639	G	A
chr2	225537583	C	T
chr2	225644213	G	A
chr2	225722977	T	C
chr2	225781858	C	T
chr2	225797978	G	A
chr2	225816600	C	T
chr2	225816856	C	T
chr2	225924854	C	T
chr2	225925590	G	T
chr2	225950717	G	A
chr2	225950765	C	T
chr2	225962762	C	T
chr2	225986849	C	T
chr2	226362170	C	T
chr2	226544984	A	G
chr2	226548347	A	G
chr2	226694516	A	G
chr2	226695199	T	C
chr2	226695529	T	C
chr2	226920985	A	G
chr2	226921818	G	A
chr2	229524946	T	C
chr2	229525011	T	C
chr2	229537115	A	G
chr2	229729163	G	T
chr2	229747930	G	A
chr2	230171722	C	G
chr2	230193813	G	A
chr2	230275253	G	A
chr2	230307714	C	T
chr2	230332086	G	A
chr2	230447463	C	A
chr2	230597219	A	G
chr2	230638488	G	T
chr2	230639095	T	C
chr2	230647706	C	T
chr2	230648132	T	C
chr2	230659376	C	T
chr2	230659604	C	T
chr2	230663978	T	C
chr2	230665232	C	T
chr2	230674434	G	A
chr2	230674599	T	C
chr2	230675478	A	G
chr2	230675591	G	A
chr2	230950917	G	A
chr2	230955167	G	A
chr2	230956201	T	C
chr2	230979248	T	C
chr2	231023834	C	A
chr2	231045426	C	T
chr2	231058210	G	T
chr2	231058211	C	T
chr2	231071004	C	T
chr2	231137519	T	C
chr2	231141808	A	G
chr2	231141856	T	C
chr2	231164517	G	A
chr2	231391468	T	C
chr2	231393098	T	C
chr2	231393182	C	T
chr2	231423234	C	T
chr2	231425736	C	T
chr2	231888970	T	C
chr2	234523465	G	T
chr2	234580468	G	A
chr2	245897752	G	A
chr2	247059067	A	G
chr2	251221155	T	C
chr2	254979838	G	A
chr2	255009017	C	T
chr2	256282993	T	C
chr2	256310470	A	G
chr2	256392143	A	C
chr2	256478942	A	G
chr2	256478984	G	A
chr2	256783953	G	A
chr2	256806209	T	C
chr2	257065750	A	C
chr2	257944435	A	G
chr2	257944446	G	C
chr2	257944701	G	C
chr2	261346054	C	T
chr2	261372976	C	A
chr2	261374215	G	A
chr2	261433100	C	T
chr2	261655166	T	C
chr2	261929816	G	A
chr2	261931380	G	T
chr2	261940781	G	A
chr2	261976793	G	T
chr2	262049799	C	T
chr2	262095626	C	G
chr2	262213060	C	T
chr2	262216982	C	T
chr2	262217055	A	G
chr2	262251783	A	G
chr2	265775884	A	G
chr2	265880369	G	A
chr2	265881151	G	C
chr2	268999040	A	G
chr2	269376057	C	T
chr2	269376058	G	A
chr2	269376063	G	A
chr2	269376064	A	G
chr2	269376078	T	G
chr2	269376113	C	T
chr2	269376118	G	A
chr2	269376125	G	T
chr2	269376162	G	C
chr2	269380264	T	C
chr2	269494893	A	G
chr2	269983291	C	T
chr2	270056670	G	A
chr2	270057186	G	A
chr2	270057539	G	T
chr2	270396200	T	C
chr2	270836688	A	G
chr2	270836723	C	T
chr2	270909760	G	T
chr2	270963383	G	A
chr2	270968232	T	C
chr2	270995349	C	T
chr2	271007481	T	C
chr2	271032050	C	T
chr2	275592838	C	T
chr2	276138040	G	C
chr2	276256876	C	T
chr2	276268608	C	T
chr2	276312361	T	C
chr2	276356682	T	C
chr2	276356690	C	T
chr2	276487752	C	T
chr2	276717087	C	T
chr2	278753537	T	C
chr2	278772890	C	G
chr2	278772892	G	C
chr2	278772911	G	C
chr2	278772946	T	C
chr2	279979054	A	G
chr2	280166336	G	T
chr2	283376843	G	A
chr2	283376906	C	T
chr2	283393099	C	T
chr2	283393125	G	A
chr2	283393417	C	G
chr2	283404210	T	A
chr2	283405592	A	G
chr2	283445743	G	A
chr2	283830373	T	C
chr2	284788749	A	G
chr2	284794434	G	A
chr2	284794688	T	C
chr3	12404393	C	G
chr3	12788978	A	G
chr3	13144175	G	A
chr3	13716494	A	G
chr3	13782200	C	T
chr3	13842810	C	T
chr3	13861243	G	A
chr3	13951104	T	C
chr3	13957584	T	C
chr3	14020741	C	T
chr3	14098179	G	A
chr3	14105890	G	A
chr3	14107401	T	C
chr3	14173893	C	T
chr3	14192172	G	A
chr3	14198009	C	T
chr3	14203329	T	C
chr3	14203557	G	T
chr3	14204121	A	G
chr3	14296581	T	C
chr3	14302328	G	A
chr3	14302397	C	T
chr3	14314791	T	C
chr3	15015995	G	A
chr3	15016124	C	T
chr3	15019878	C	T
chr3	15020394	C	T
chr3	15022333	G	A
chr3	15155584	G	T
chr3	15162261	G	A
chr3	15165863	T	C
chr3	15173495	T	C
chr3	15688403	G	C
chr3	15924976	T	A
chr3	16611124	G	A
chr3	16626505	C	A
chr3	16706606	C	T
chr3	16719033	A	C
chr3	16749579	G	A
chr3	16750980	C	T
chr3	17133938	G	C
chr3	17136061	T	C
chr3	17187943	C	T
chr3	17360044	C	T
chr3	17945711	G	A
chr3	18190719	C	T
chr3	18605697	C	T
chr3	19166749	C	T
chr3	19264041	C	T
chr3	19278847	A	G
chr3	19822186	C	T
chr3	19823341	C	T
chr3	20688345	A	T
chr3	20709356	G	A
chr3	20759893	C	T
chr3	20993582	A	C
chr3	20993585	T	A
chr3	34383873	T	C
chr3	35071835	C	T
chr3	41332438	A	G
chr3	41332461	A	G
chr3	51602625	A	C
chr3	51602626	G	C
chr3	51602627	G	C
chr3	54923658	A	G
chr3	54945091	A	G
chr3	54974897	T	C
chr3	54986422	T	A
chr3	55001357	T	C
chr3	55149702	C	T
chr3	55201491	A	G
chr3	55264030	G	A
chr3	55318249	G	A
chr3	55338389	C	T
chr3	55369845	T	C
chr3	65019262	A	C
chr3	69193560	A	G
chr3	70626467	G	A
chr3	72814749	G	A
chr3	73157620	A	C
chr3	73179142	G	A
chr3	73232671	C	T
chr3	74129383	A	G
chr3	74135397	C	G
chr3	74406559	C	T
chr3	74448868	C	T
chr3	74450897	T	G
chr3	78687028	C	T
chr3	78723042	C	G
chr3	78732942	G	T
chr3	78735721	G	A
chr3	78736009	T	G
chr3	78736051	A	G
chr3	79109326	G	A
chr3	79113857	C	T
chr3	79330359	C	G
chr3	79330722	C	A
chr3	79330844	T	C
chr3	79559331	T	C
chr3	79730382	A	T
chr3	79746308	C	T
chr3	79746923	G	A
chr3	79804576	G	A
chr3	79804914	C	T
chr3	79804915	G	A
chr3	79818276	T	C
chr3	79818310	T	C
chr3	79818557	A	G
chr3	79818718	C	G
chr3	79818779	C	A
chr3	79818829	A	C
chr3	79818836	C	T
chr3	79818838	A	G
chr3	79818868	G	C
chr3	79823105	T	A
chr3	79823160	G	A
chr3	79823167	C	A
chr3	79823476	A	T
chr3	79823610	G	A
chr3	79823619	C	T
chr3	79823647	T	C
chr3	79823737	T	G
chr3	79823818	G	A
chr3	79823830	T	C
chr3	79823834	T	A
chr3	79823956	G	A
chr3	79824012	C	T
chr3	79824041	T	A
chr3	79843307	G	T
chr3	79843529	C	G
chr3	79843552	C	G
chr3	79843682	G	A
chr3	79843685	A	G
chr3	79872031	G	A
chr3	79872032	G	A
chr3	79876569	A	G
chr3	79876751	T	C
chr3	79876827	C	T
chr3	79876836	C	T
chr3	79876956	G	A
chr3	79877028	C	T
chr3	79877139	G	C
chr3	79877265	G	A
chr3	79903770	G	A
chr3	79903845	T	C
chr3	79913164	C	A
chr3	79913632	C	G
chr3	79913828	A	G
chr3	79913907	A	G
chr3	79934893	T	G
chr3	79959017	A	G
chr3	79959265	G	A
chr3	79959313	C	G
chr3	79969245	A	T
chr3	79969373	A	G
chr3	79969455	T	G
chr3	79969596	T	A
chr3	79995168	T	C
chr3	80025327	T	C
chr3	80053127	G	A
chr3	80053390	C	T
chr3	80196433	A	G
chr3	80213975	T	A
chr3	80214332	A	G
chr3	80233140	A	G
chr3	80233255	G	A
chr3	80233266	G	A
chr3	80233282	T	C
chr3	80233321	C	T
chr3	80233368	C	T
chr3	80233498	G	A
chr3	80233522	G	A
chr3	80233638	C	T
chr3	80233641	T	A
chr3	80233642	C	A
chr3	80233651	A	G
chr3	80233774	A	G
chr3	80233864	A	G
chr3	80233867	G	C
chr3	80233878	C	T
chr3	80233880	G	A
chr3	80233894	G	A
chr3	80233950	T	C
chr3	80388477	T	A
chr3	80388761	C	T
chr3	80407526	C	T
chr3	80432118	T	C
chr3	80432219	T	G
chr3	80491034	T	C
chr3	80491215	G	T
chr3	80531236	T	C
chr3	80531516	C	T
chr3	80531550	T	C
chr3	80531647	T	C
chr3	80585458	C	T
chr3	80585926	A	G
chr3	80586183	T	C
chr3	80586191	A	G
chr3	80602305	T	C
chr3	80602344	C	A
chr3	80602485	T	C
chr3	80602502	A	G
chr3	80602507	A	G
chr3	80602530	C	G
chr3	80602583	A	G
chr3	80641025	A	G
chr3	80665939	A	T
chr3	80705707	G	A
chr3	80905324	G	A
chr3	80905330	A	T
chr3	80905450	T	A
chr3	80905479	C	T
chr3	80905482	T	A
chr3	80905787	A	G
chr3	80905994	G	A
chr3	80906010	T	C
chr3	80906031	T	G
chr3	80906033	C	A
chr3	80906062	T	G
chr3	80906079	T	C
chr3	80906085	G	T
chr3	80906108	A	G
chr3	80906131	A	G
chr3	80992182	A	G
chr3	80992356	A	T
chr3	81020830	T	C
chr3	81020845	T	A
chr3	81020911	A	G
chr3	81020925	C	A
chr3	81020926	T	A
chr3	81020950	C	T
chr3	81020998	G	A
chr3	81021447	C	A
chr3	81152590	G	A
chr3	81152675	T	C
chr3	81152795	G	C
chr3	81152854	C	T
chr3	81152971	A	G
chr3	81153038	G	C
chr3	81153104	C	T
chr3	81153126	C	T
chr3	81173918	A	G
chr3	81173925	C	G
chr3	81173930	T	G
chr3	81173945	G	A
chr3	81174480	A	G
chr3	81174594	C	T
chr3	81174747	C	T
chr3	81174770	A	C
chr3	81194800	T	C
chr3	81195052	T	A
chr3	81195097	A	G
chr3	81195253	C	T
chr3	81216907	T	C
chr3	81216908	T	C
chr3	81217119	A	G
chr3	81217200	G	A
chr3	81217204	A	T
chr3	81217247	T	C
chr3	81217260	T	C
chr3	81224567	G	A
chr3	81225110	G	T
chr3	81225111	C	T
chr3	81240292	C	A
chr3	81240308	A	T
chr3	81246842	G	C
chr3	81247115	C	A
chr3	81256931	G	C
chr3	81256979	T	C
chr3	81281872	G	T
chr3	81281941	A	G
chr3	81949864	C	A
chr3	81972384	A	G
chr3	82156760	A	G
chr3	82183902	A	G
chr3	82235059	T	C
chr3	82235770	C	A
chr3	82235916	A	T
chr3	82279292	A	G
chr3	82279753	T	G
chr3	82292319	C	A
chr3	82299144	G	T
chr3	82299307	T	C
chr3	82299913	A	G
chr3	82429647	G	A
chr3	82436240	G	A
chr3	82449929	T	A
chr3	82468244	A	G
chr3	82468384	G	A
chr3	82523735	T	C
chr3	82524327	C	T
chr3	82524328	T	C
chr3	82549255	C	T
chr3	82549291	G	A
chr3	82549333	G	A
chr3	82549703	G	A
chr3	82563215	A	T
chr3	82563269	G	A
chr3	82563918	C	T
chr3	82620714	G	A
chr3	82621450	T	C
chr3	82636836	A	T
chr3	82650801	C	T
chr3	82672342	G	A
chr3	82685509	C	G
chr3	82750256	G	A
chr3	82750747	T	C
chr3	82799782	C	T
chr3	82800112	G	A
chr3	82800194	A	T
chr3	82800202	C	T
chr3	82816595	C	T
chr3	82816839	G	A
chr3	82817002	C	T
chr3	82817034	A	T
chr3	82848353	A	G
chr3	82848607	G	A
chr3	82948985	T	C
chr3	82961098	A	G
chr3	82961125	C	T
chr3	82989131	G	A
chr3	82989389	T	A
chr3	82989397	G	T
chr3	82989475	G	A
chr3	82989925	C	A
chr3	82999762	G	A
chr3	83056476	A	G
chr3	83056775	C	T
chr3	83056932	C	T
chr3	83076373	T	G
chr3	83076658	A	T
chr3	83076745	G	T
chr3	83076760	A	G
chr3	83176843	C	T
chr3	83203688	T	C
chr3	83203697	A	G
chr3	83203711	A	T
chr3	83203737	C	A
chr3	83203794	C	T
chr3	83204015	A	G
chr3	83204016	T	A
chr3	83204059	G	A
chr3	83204160	C	T
chr3	83332360	A	T
chr3	83424774	G	T
chr3	83458125	G	A
chr3	83458592	G	A
chr3	83474119	C	T
chr3	83474135	T	A
chr3	83474321	C	T
chr3	83474419	A	C
chr3	83474495	A	C
chr3	83474686	C	A
chr3	83548938	G	A
chr3	83548941	C	T
chr3	83548957	T	A
chr3	83549131	G	C
chr3	83727862	T	C
chr3	83757850	C	T
chr3	83819707	C	T
chr3	83836447	C	G
chr3	84134065	G	C
chr3	84134079	G	A
chr3	84165433	G	T
chr3	84165985	T	A
chr3	84269305	C	A
chr3	84282147	T	A
chr3	84282390	G	A
chr3	84340512	G	A
chr3	84340618	T	A
chr3	84340813	G	A
chr3	85506991	G	A
chr3	85551360	A	T
chr3	85568817	C	T
chr3	85577489	A	G
chr3	85577502	T	C
chr3	85578009	G	A
chr3	85578082	T	G
chr3	85578092	G	A
chr3	85578093	C	T
chr3	85601109	A	G
chr3	85601277	G	A
chr3	85601315	C	T
chr3	85689772	C	T
chr3	85697783	C	G
chr3	85724590	G	A
chr3	85724739	G	T
chr3	85835413	T	G
chr3	85836060	G	A
chr3	85836081	G	A
chr3	85836171	G	A
chr3	85880095	C	T
chr3	86785122	G	T
chr3	89472777	G	A
chr3	89474856	T	C
chr3	89474976	A	G
chr3	90021366	G	A
chr3	104016356	T	C
chr3	104018754	T	C
chr3	104018887	G	C
chr3	104029612	G	A
chr3	104036898	C	T
chr3	119499777	C	T
chr3	119516900	G	C
chr3	119526194	G	A
chr3	119630910	C	T
chr3	119801736	G	A
chr3	119803159	G	A
chr3	119804648	C	T
chr3	119804747	T	A
chr3	119804751	A	C
chr3	119806236	A	G
chr3	119807030	C	T
chr3	119807319	G	C
chr3	119807788	T	C
chr3	119808454	G	A
chr3	119808819	C	A
chr3	119859318	G	T
chr3	119897124	T	C
chr3	119930655	C	A
chr3	119930665	A	G
chr3	119942766	G	T
chr3	119960829	C	G
chr3	120358396	T	C
chr3	120401233	G	A
chr3	120551165	T	C
chr3	120551324	A	G
chr3	120552084	G	A
chr3	120559447	A	G
chr3	120559531	G	A
chr3	120562554	A	G
chr3	120562567	C	T
chr3	120570833	G	A
chr3	120578144	C	A
chr3	120578208	C	T
chr3	120578224	G	A
chr3	120579063	C	T
chr3	120581536	T	C
chr3	120663238	A	G
chr3	120768606	G	A
chr3	120774074	G	A
chr3	120780964	A	G
chr3	120804224	G	A
chr3	120814545	A	G
chr3	120818236	G	A
chr3	121298252	T	G
chr3	121351999	T	G
chr3	121414258	T	C
chr3	121458889	G	A
chr3	121469303	A	T
chr3	124038757	C	T
chr3	124129424	C	T
chr3	124176640	T	C
chr3	124289461	T	C
chr3	125900752	C	T
chr3	125923659	A	T
chr3	127099363	G	A
chr3	128702662	A	G
chr3	128776998	G	A
chr3	131039427	G	C
chr3	131987598	C	T
chr3	131987610	A	G
chr3	133988926	C	A
chr3	134020551	C	T
chr3	150805572	T	C
chr3	150856323	C	T
chr3	150859116	C	T
chr3	152789071	T	C
chr3	152797889	T	C
chr3	152850476	T	A
chr3	152850629	G	T
chr3	152975641	G	A
chr3	152977557	C	T
chr3	152983804	A	G
chr3	153459634	C	T
chr3	154152069	G	T
chr3	154454210	G	C
chr3	154455384	A	G
chr3	154455408	C	T
chr3	154714399	G	A
chr3	154789917	C	T
chr3	154824119	A	G
chr3	154914398	C	G
chr3	154935194	C	T
chr3	155004726	A	G
chr3	155009280	C	G
chr3	155019291	G	A
chr3	155296879	C	T
chr3	155301476	T	C
chr3	155301611	C	T
chr3	155368651	T	C
chr3	155481491	G	A
chr3	155484673	G	A
chr3	155732304	G	A
chr3	155745308	G	A
chr3	155749908	G	A
chr3	155750791	G	T
chr3	155750803	C	T
chr3	155905135	C	G
chr3	155906179	T	C
chr3	155906231	A	G
chr3	155906252	A	G
chr3	156022040	C	G
chr3	156024384	G	A
chr3	156025465	T	C
chr3	156072051	C	T
chr3	156383004	T	A
chr3	157515619	G	A
chr3	157597806	T	C
chr3	157929423	G	A
chr3	157930534	T	C
chr3	157941771	C	G
chr3	157945842	A	C
chr3	159308290	C	T
chr3	159327520	G	A
chr3	159334155	G	T
chr3	159344114	G	A
chr3	165946770	C	T
chr3	166081564	G	C
chr3	166088432	T	A
chr3	166191115	G	A
chr3	166228796	A	G
chr3	166740357	T	C
chr3	167448235	G	T
chr3	168676476	A	G
chr3	169717892	G	A
chr3	170987624	C	T
chr3	174092644	C	G
chr3	174102262	G	A
chr3	174121513	C	T
chr3	174121794	C	T
chr3	174205072	A	G
chr3	174206851	C	T
chr3	174209219	C	T
chr3	174214360	C	G
chr3	174447392	C	T
chr3	178229375	A	G
chr3	178258420	T	C
chr3	178258848	T	C
chr3	178427250	T	G
chr3	178767234	G	T
chr3	178767337	T	C
chr3	178767592	C	T
chr3	178767956	C	G
chr3	178768165	G	A
chr3	178768297	G	A
chr3	180140789	C	A
chr3	180156739	G	C
chr3	180191528	C	T
chr3	180198490	T	C
chr3	180301551	A	G
chr3	180301609	G	C
chr3	180302831	T	C
chr3	180308821	G	A
chr3	180333349	T	C
chr3	180333352	G	A
chr3	180354751	G	A
chr3	180354752	C	A
chr3	180369254	A	G
chr3	180370493	T	C
chr3	180410326	T	C
chr3	180412583	A	G
chr3	180413222	A	G
chr3	180433563	T	C
chr3	180442177	G	C
chr3	180445111	G	A
chr3	180446591	C	A
chr3	180448389	A	G
chr3	180450247	T	G
chr3	180563049	G	A
chr3	180576120	G	A
chr3	180795618	T	C
chr3	180913858	A	G
chr3	181024550	A	T
chr3	181267116	G	A
chr3	181270163	G	A
chr3	181539575	G	A
chr3	181543205	G	A
chr3	181559599	G	T
chr3	181560627	A	G
chr3	181562290	C	T
chr3	181565941	C	T
chr3	181605298	C	T
chr3	183071687	C	T
chr3	183087325	G	A
chr3	183099098	T	C
chr3	183131121	A	C
chr4	433850	A	G
chr4	9847452	C	T
chr4	9878396	G	A
chr4	10006993	A	G
chr4	10040588	T	C
chr4	10041099	T	C
chr4	10120903	T	C
chr4	10121236	T	C
chr4	10124814	T	C
chr4	10165638	C	A
chr4	10318185	G	T
chr4	10348298	G	A
chr4	10348304	T	C
chr4	10362589	A	T
chr4	10397717	A	G
chr4	10404364	A	G
chr4	11041535	C	T
chr4	11092666	G	A
chr4	11997229	T	C
chr4	17327436	C	T
chr4	22071820	C	T
chr4	22072618	C	T
chr4	22078945	C	T
chr4	22109662	G	A
chr4	22109719	A	G
chr4	22162115	T	C
chr4	22166366	T	C
chr4	22166433	G	A
chr4	22166442	T	C
chr4	22174562	C	T
chr4	22174565	G	A
chr4	22174674	A	T
chr4	22176490	T	C
chr4	22176491	G	A
chr4	22176506	T	C
chr4	22184086	G	T
chr4	22214375	T	C
chr4	22216214	T	C
chr4	22216677	G	A
chr4	22217203	A	G
chr4	22233364	T	C
chr4	22234052	C	A
chr4	22234078	T	G
chr4	22234199	C	T
chr4	22234208	A	G
chr4	22278383	G	A
chr4	22281507	C	T
chr4	22307214	A	C
chr4	22313223	A	G
chr4	22847948	G	A
chr4	23041812	T	C
chr4	23041828	A	C
chr4	23041836	T	C
chr4	23043301	C	T
chr4	23046009	A	C
chr4	23046136	C	T
chr4	23646149	C	T
chr4	26184532	G	A
chr4	26378787	C	G
chr4	26378808	G	T
chr4	26380179	G	A
chr4	32255706	G	A
chr4	32255811	T	G
chr4	32259213	G	C
chr4	33611015	G	A
chr4	39994651	A	G
chr4	39994655	T	C
chr4	40768028	C	T
chr4	40769673	C	G
chr4	40769913	A	T
chr4	40771886	A	G
chr4	40803802	C	G
chr4	49872170	G	A
chr4	49872330	A	G
chr4	49872676	G	A
chr4	49872724	A	G
chr4	49872736	T	C
chr4	49873073	C	T
chr4	49873090	A	G
chr4	49873760	A	G
chr4	49873762	T	C
chr4	49874056	T	C
chr4	49874209	G	T
chr4	49874382	T	C
chr4	49874561	A	G
chr4	49874563	G	A
chr4	49874858	G	A
chr4	49874883	G	A
chr4	50468241	A	G
chr4	50468433	T	C
chr4	50468445	A	G
chr4	50916797	C	T
chr4	54328406	G	T
chr4	54328676	G	A
chr4	56802011	T	C
chr4	62001696	A	G
chr4	62012082	G	A
chr4	62012157	C	T
chr4	62018265	G	A
chr4	62126654	C	T
chr4	62136553	T	C
chr4	62496659	A	T
chr4	62532473	C	T
chr4	62558125	G	A
chr4	64095403	G	A
chr4	64214805	T	C
chr4	64369324	A	G
chr4	64416357	G	C
chr4	64719541	C	T
chr4	65581509	A	G
chr4	65584394	G	A
chr4	65584435	G	A
chr4	135449089	A	G
chr4	135449092	G	A
chr4	135449134	C	T
chr4	135449143	A	G
chr4	136551479	A	G
chr4	136561185	A	G
chr4	136597825	G	A
chr4	136638287	T	C
chr4	136638332	C	T
chr4	136670545	G	A
chr4	136670644	A	G
chr4	136670802	C	T
chr4	136670926	G	A
chr4	136671209	G	A
chr4	136693738	C	T
chr4	136693964	G	A
chr4	136752812	G	A
chr4	136753130	G	A
chr4	136805682	T	C
chr4	136805806	G	A
chr4	136808136	T	G
chr4	136809468	T	C
chr4	136809508	T	C
chr4	136809628	C	T
chr4	136811464	G	A
chr4	136811845	G	C
chr4	136812277	A	G
chr4	136815350	A	G
chr4	137017048	G	A
chr4	137066292	C	T
chr4	137085162	G	A
chr4	137085336	A	C
chr4	137085360	C	T
chr4	137085492	C	T
chr4	137099955	T	C
chr4	137100203	T	C
chr4	137100618	A	G
chr4	137124812	T	C
chr4	137124929	T	C
chr4	137125301	C	T
chr4	137178880	A	G
chr4	137179056	T	A
chr4	137201195	T	G
chr4	137265189	A	G
chr4	137287943	G	A
chr4	137305919	C	T
chr4	137339221	C	T
chr4	137339396	C	T
chr4	137339413	C	T
chr4	137339433	A	G
chr4	137339500	C	T
chr4	137339535	T	A
chr4	137339929	G	A
chr4	137358378	T	C
chr4	137358771	C	T
chr4	137373114	C	G
chr4	142747368	A	G
chr4	142762914	T	C
chr4	143063213	T	C
chr4	147306191	T	C
chr4	147306267	C	T
chr4	147310267	C	A
chr4	147497505	C	T
chr4	148488565	A	G
chr4	148632662	C	T
chr4	148633712	A	G
chr4	148633829	T	C
chr4	148634185	A	G
chr4	148634425	G	A
chr4	160285356	T	C
chr4	164952407	T	G
chr4	165239889	T	G
chr4	165252511	T	C
chr4	177350519	G	T
chr4	177363926	G	C
chr4	177367507	G	A
chr4	177367525	C	T
chr4	177375421	G	A
chr4	177375493	G	A
chr4	177375498	C	T
chr4	177383266	C	T
chr4	177383270	A	G
chr4	177392989	A	G
chr4	177395005	T	A
chr4	177510161	G	A
chr4	177510248	C	T
chr4	178243976	A	G
chr4	178565695	A	G
chr4	178567837	T	C
chr4	178571552	A	G
chr4	178576264	C	A
chr4	178577171	G	A
chr4	178578447	C	T
chr4	178603781	G	A
chr4	178603843	G	T
chr4	179439307	T	C
chr4	179771865	G	A
chr4	179772445	A	G
chr4	179777684	C	T
chr4	179813033	C	T
chr4	179819715	T	C
chr4	179862141	A	C
chr4	180241675	C	A
chr4	183083066	T	A
chr4	183124931	T	C
chr4	183127432	C	T
chr4	183453804	C	T
chr4	183454582	T	C
chr4	183566713	T	C
chr4	186779040	C	T
chr4	186779064	T	C
chr4	187076448	C	T
chr4	187400621	G	A
chr4	187410399	C	T
[truncated: 4,147 more rows]
