# Supplementary material for: Comparative genomic analysis of inbred rat strains reveals the existence of ancestral polymorphisms
Source: Mamm Genome. 2020 Mar 12;31(3):86–94. doi: 10.1007/s00335-020-09831-7 (PMC7200647; doi:10.1007/s00335-020-09831-7)
Supplement: Supplementary file 4 — Electronic supplementary material 4 (XLSX 50 kb) [file 335_2020_9831_MOESM4_ESM.xlsx]

## Sheet: Cover
		Supplementary Table S3
Title:
Comparative genomic analysis of inbred rat strains reveals the existence of ancestral polymorphisms
Journal name:
Mammalian genome
Authors:
Hyeonjeong Kim, Minako Yoshihara, Mikita Suyama*
*Corresponding author
Affiliation and Address:
Division of Bioinformatics, Medical Institute of Bioregulation, Kyushu University
Maidashi 3-1-1, Higashi-ku, Fukuoka 812-8582, Japan
Contact:
	Mikita Suyama
	E-mail: mikita@bioreg.kyushu-u.ac.jp
	Phone: +81-92-642-6384
	ORCID: 0000-0001-9526-3193

## Sheet: Details of genes up to top 500
Gene Symbol	RefSeq	Chromosome	Start	End	Biological Process(GO)
RT1-Ba	NM_001008831	chr20	6146271	6150864	GO:0045582 positive regulation of T cell differentiation;GO:0042130 negative regulation of T cell proliferation;GO:0045621 positive regulation of lymphocyte differentiation
LOC688090	NM_001101017	chr20	6123340	6128258
RT1-Db1	NM_001008884	chr20	6167759	6177328	GO:0046598 positive regulation of viral entry into host cell;GO:0002506 polysaccharide assembly with MHC class II protein complex;GO:0045657 positive regulation of monocyte differentiation
RT1-CE10	NM_001008833	chr20	155839	158856	GO:0001916 positive regulation of T cell mediated cytotoxicity;GO:0002476 antigen processing and presentation of endogenous peptide antigen via MHC class Ib;GO:0001914 regulation of T cell mediated cytotoxicity
Cd72	NM_001015016	chr5	63468967	63476319
RT1-CE2	NM_001008840	chr20	6852360	6855286
Klrb1b	NM_173292	chr4	227212758	227225195
Olr1024	NM_001000068	chr7	7719331	7720253	GO:0050911 detection of chemical stimulus involved in sensory perception of smell;GO:0050907 detection of chemical stimulus involved in sensory perception;GO:0050906 detection of stimulus involved in sensory perception
RT1-A2	NM_001008829	chr20	7433459	7436984	GO:0002485 antigen processing and presentation of endogenous peptide antigen via MHC class I via ER pathway, TAP-dependent;GO:0002484 antigen processing and presentation of endogenous peptide antigen via MHC class I via ER pathway;GO:0001916 positive regulation of T cell mediated cytotoxicity
Klrc3	NM_001029908	chr4	212061537	212085259
Olr488	NM_001000308	chr3	80233051	80233977	GO:0050911 detection of chemical stimulus involved in sensory perception of smell;GO:0050907 detection of chemical stimulus involved in sensory perception;GO:0050906 detection of stimulus involved in sensory perception
Nat3	NM_001013052	chr16	23786862	23787734	GO:1902475 L-alpha-amino acid transmembrane transport;GO:0015807 L-amino acid transport;GO:0003333 amino acid transmembrane transport
Art2b	NM_198735	chr1	172857763	172861082	GO:0019677 NAD catabolic process;GO:0019364 pyridine nucleotide catabolic process;GO:0018120 peptidyl-arginine ADP-ribosylation
Olr1726	NM_001000896	chr20	3622612	3623545	GO:0050911 detection of chemical stimulus involved in sensory perception of smell;GO:0050907 detection of chemical stimulus involved in sensory perception;GO:0050906 detection of stimulus involved in sensory perception
Olr1678	NM_001000893	chr20	456639	457577	GO:0050911 detection of chemical stimulus involved in sensory perception of smell;GO:0050907 detection of chemical stimulus involved in sensory perception;GO:0050906 detection of stimulus involved in sensory perception
RGD1624210	NM_001166354	chr20	6348954	6359267
RT1-DOb	NM_001008846	chr20	6099931	6105533	GO:0002587 negative regulation of antigen processing and presentation of peptide antigen via MHC class II;GO:0002581 negative regulation of antigen processing and presentation of peptide or polysaccharide antigen via MHC class II;GO:0002586 regulation of antigen processing and presentation of peptide antigen via MHC class II
Klre1	NM_181372	chr4	211991811	211997673	GO:0002859 negative regulation of natural killer cell mediated cytotoxicity directed against tumor cell target;GO:0002856 negative regulation of natural killer cell mediated immune response to tumor cell;GO:0002858 regulation of natural killer cell mediated cytotoxicity directed against tumor cell target
RT1-A1	NM_001008827	chr20	7474639	7478156	GO:0002657 positive regulation of tolerance induction to nonself antigen;GO:0002655 regulation of tolerance induction to nonself antigen;GO:0002654 positive regulation of tolerance induction dependent upon immune response
RGD1559804	NM_001113787	chr16	10516168	10518590
Clca4	NM_201419	chr2	269371177	269392072	GO:0006821 chloride transport;GO:0015698 inorganic anion transport;GO:0006820 anion transport
Olr1750	NM_212493	chr20	3985861	3986793	GO:0050911 detection of chemical stimulus involved in sensory perception of smell;GO:0050907 detection of chemical stimulus involved in sensory perception;GO:0050906 detection of stimulus involved in sensory perception
Olr1335	NM_001000479	chr8	61665628	61666660	GO:0050911 detection of chemical stimulus involved in sensory perception of smell;GO:0050907 detection of chemical stimulus involved in sensory perception;GO:0050906 detection of stimulus involved in sensory perception
Vcsa2	NM_198729	chr14	21466929	21524162	GO:0051930 regulation of sensory perception of pain;GO:0051931 regulation of sensory perception;GO:0019233 sensory perception of pain
Olr522	NM_001000562	chr3	80905288	80906235	GO:0050911 detection of chemical stimulus involved in sensory perception of smell;GO:0050907 detection of chemical stimulus involved in sensory perception;GO:0050906 detection of stimulus involved in sensory perception
Pcdha7	NM_199507	chr18	29690611	29924443	GO:0009988 cell-cell recognition;GO:0007156 homophilic cell adhesion via plasma membrane adhesion molecules;GO:0098742 cell-cell adhesion via plasma-membrane adhesion molecules
Hba-a1	NM_001013853	chr10	15472343	15473071	GO:0015671 oxygen transport;GO:0042744 hydrogen peroxide catabolic process;GO:0015669 gas transport
RGD1559600	NM_001109153	chr1	196285721	196296800
RT1-CE4	NM_001008842	chr20	6994667	6997483	GO:0002474 antigen processing and presentation of peptide antigen via MHC class I;GO:0048002 antigen processing and presentation of peptide antigen;GO:0019882 antigen processing and presentation
RT1-CE3	NM_001008841	chr20	7008109	7011516	GO:0001916 positive regulation of T cell mediated cytotoxicity;GO:0002476 antigen processing and presentation of endogenous peptide antigen via MHC class Ib;GO:0001914 regulation of T cell mediated cytotoxicity
Olr658	NM_001000344	chr3	83835832	83836761	GO:0050911 detection of chemical stimulus involved in sensory perception of smell;GO:0050907 detection of chemical stimulus involved in sensory perception;GO:0050906 detection of stimulus involved in sensory perception
Olr1057	NM_001000072	chr7	16571902	16572840	GO:0050911 detection of chemical stimulus involved in sensory perception of smell;GO:0050907 detection of chemical stimulus involved in sensory perception;GO:0050906 detection of stimulus involved in sensory perception
Olr193	NM_001000186	chr1	177019244	177020185	GO:0050911 detection of chemical stimulus involved in sensory perception of smell;GO:0050907 detection of chemical stimulus involved in sensory perception;GO:0050906 detection of stimulus involved in sensory perception
Olr1591	NM_001000912	chr13	96715029	96715979	GO:0050911 detection of chemical stimulus involved in sensory perception of smell;GO:0050907 detection of chemical stimulus involved in sensory perception;GO:0050906 detection of stimulus involved in sensory perception
Hbe2	NM_001024805	chr1	175163760	175165388	GO:0015671 oxygen transport;GO:0042744 hydrogen peroxide catabolic process;GO:0015669 gas transport
Tnfrsf26	NM_001108511	chr1	223668849	223688760
Olr1179	NM_001000864	chr8	20801782	20802711	GO:0050911 detection of chemical stimulus involved in sensory perception of smell;GO:0050907 detection of chemical stimulus involved in sensory perception;GO:0050906 detection of stimulus involved in sensory perception
Pcdhb9	NM_001109390	chr18	30182142	30185312	GO:0007156 homophilic cell adhesion via plasma membrane adhesion molecules;GO:0098742 cell-cell adhesion via plasma-membrane adhesion molecules;GO:0098609 cell-cell adhesion
Olr1710	NM_001000886	chr20	1195345	1196283	GO:0050911 detection of chemical stimulus involved in sensory perception of smell;GO:0050907 detection of chemical stimulus involved in sensory perception;GO:0050906 detection of stimulus involved in sensory perception
Ly6g6e	NM_001001972	chr20	7140226	7141962	GO:0095500 acetylcholine receptor signaling pathway;GO:0002029 desensitization of G protein-coupled receptor signaling pathway;GO:1905145 cellular response to acetylcholine
Olr465	NM_001000297	chr3	79823102	79824049	GO:0050911 detection of chemical stimulus involved in sensory perception of smell;GO:0050907 detection of chemical stimulus involved in sensory perception;GO:0050906 detection of stimulus involved in sensory perception
Klrk1	NM_133512	chr4	212036248	212046684	GO:2000502 negative regulation of natural killer cell chemotaxis;GO:0002860 positive regulation of natural killer cell mediated cytotoxicity directed against tumor cell target;GO:1901624 negative regulation of lymphocyte chemotaxis
Defb10	NM_001037510	chr16	74815823	74825537	GO:0042742 defense response to bacterium;GO:0098542 defense response to other organism;GO:0009617 response to bacterium
Tas2r140	NM_001085397	chr4	229729536	229730474	GO:0001580 detection of chemical stimulus involved in sensory perception of bitter taste;GO:0050912 detection of chemical stimulus involved in sensory perception of taste;GO:0050913 sensory perception of bitter taste
Sectm1b	NM_199082	chr10	109838188	109846753	GO:0010469 regulation of signaling receptor activity;GO:0006955 immune response;GO:0009966 regulation of signal transduction
Olr94	NM_001001023	chr1	174643034	174644005	GO:0050911 detection of chemical stimulus involved in sensory perception of smell;GO:0050907 detection of chemical stimulus involved in sensory perception;GO:0050906 detection of stimulus involved in sensory perception
Lilrb3l	NM_001037357	chr1	62834637	62841318
Vom1r63	NM_001008967.1	chr1	68670127	68671059	GO:0019236 response to pheromone;GO:0007186 G protein-coupled receptor signaling pathway;GO:0010033 response to organic substance
RT1-O1	NM_001008856	chr20	5258701	5261105
Olr860	NM_001000822	chr5	141370086	141371027	GO:0050911 detection of chemical stimulus involved in sensory perception of smell;GO:0050907 detection of chemical stimulus involved in sensory perception;GO:0050906 detection of stimulus involved in sensory perception
Rdh7	NM_133543	chr7	71297360	71533937	GO:0042572 retinol metabolic process;GO:0001523 retinoid metabolic process;GO:0016101 diterpenoid metabolic process
Olr1697	NM_001001111	chr20	1052061	1053026	GO:0050911 detection of chemical stimulus involved in sensory perception of smell;GO:0050907 detection of chemical stimulus involved in sensory perception;GO:0050906 detection of stimulus involved in sensory perception
Gpank1	NM_001034157	chr20	7186598	7189641
Tff1	NM_057129	chr20	12071835	12075695	GO:0030277 maintenance of gastrointestinal epithelium;GO:0010669 epithelial structure maintenance;GO:0035902 response to immobilization stress
Psmb8	NM_080767	chr20	6070357	6073320	GO:0010499 proteasomal ubiquitin-independent protein catabolic process;GO:0043161 proteasome-mediated ubiquitin-dependent protein catabolic process;GO:0019882 antigen processing and presentation
Ncr3	NM_181822	chr20	7243601	7249039	GO:0045954 positive regulation of natural killer cell mediated cytotoxicity;GO:0002717 positive regulation of natural killer cell mediated immunity;GO:0042269 regulation of natural killer cell mediated cytotoxicity
Mblac1	NM_001024996	chr12	21393471	21394733
Defb21	NM_001037512	chr3	154454181	154455495	GO:0051673 membrane disruption in other organism;GO:0061844 antimicrobial humoral immune response mediated by antimicrobial peptide;GO:0031640 killing of cells of other organism
Ceacam1	NM_031755	chr1	83589574	83605846	GO:0043318 negative regulation of cytotoxic T cell degranulation;GO:0070237 positive regulation of activation-induced cell death of T cells;GO:0002859 negative regulation of natural killer cell mediated cytotoxicity directed against tumor cell target
Defb49	NM_001037527	chr9	23308743	23313913	GO:0042742 defense response to bacterium;GO:0098542 defense response to other organism;GO:0009617 response to bacterium
Olr126	NM_001000158	chr1	175042946	175043896	GO:0050911 detection of chemical stimulus involved in sensory perception of smell;GO:0050907 detection of chemical stimulus involved in sensory perception;GO:0050906 detection of stimulus involved in sensory perception
Ogfrl1	NM_001025708	chr9	28469366	28483091	GO:0038003 opioid receptor signaling pathway;GO:0007186 G protein-coupled receptor signaling pathway;GO:0007165 signal transduction
Mrps2	NM_001108576	chr3	12402368	12407371	GO:0061668 mitochondrial ribosome assembly;GO:0042255 ribosome assembly;GO:0022618 ribonucleoprotein complex assembly
Clec2d2	NM_001085402	chr4	227636211	227644397
Olr828	NM_001000991	chr4	214561230	214562213	GO:0050911 detection of chemical stimulus involved in sensory perception of smell;GO:0050907 detection of chemical stimulus involved in sensory perception;GO:0050906 detection of stimulus involved in sensory perception
Olr826	NM_001000903	chr4	214505621	214506604	GO:0050911 detection of chemical stimulus involved in sensory perception of smell;GO:0050907 detection of chemical stimulus involved in sensory perception;GO:0050906 detection of stimulus involved in sensory perception
Olr824	NM_001000905	chr4	214460597	214461580	GO:0050911 detection of chemical stimulus involved in sensory perception of smell;GO:0050907 detection of chemical stimulus involved in sensory perception;GO:0050906 detection of stimulus involved in sensory perception
Lst1	NM_022634	chr20	7249282	7252477	GO:0050672 negative regulation of lymphocyte proliferation;GO:0032945 negative regulation of mononuclear cell proliferation;GO:0070664 negative regulation of leukocyte proliferation
Btnl2	NM_053815	chr20	6223459	6235116	GO:1900042 positive regulation of interleukin-2 secretion;GO:0050860 negative regulation of T cell receptor signaling pathway;GO:0050858 negative regulation of antigen receptor-mediated signaling pathway
Tas2r114	NM_023996	chr4	228395211	228396140	GO:0001580 detection of chemical stimulus involved in sensory perception of bitter taste;GO:0050912 detection of chemical stimulus involved in sensory perception of taste;GO:0050913 sensory perception of bitter taste
Olr95	NM_001001024	chr1	174651340	174652284	GO:0050911 detection of chemical stimulus involved in sensory perception of smell;GO:0050907 detection of chemical stimulus involved in sensory perception;GO:0050906 detection of stimulus involved in sensory perception
Olr528	NM_001000319	chr3	81124707	81125648	GO:0050911 detection of chemical stimulus involved in sensory perception of smell;GO:0050907 detection of chemical stimulus involved in sensory perception;GO:0050906 detection of stimulus involved in sensory perception
Olr186	NM_001001031	chr1	176932154	176933095	GO:0050911 detection of chemical stimulus involved in sensory perception of smell;GO:0050907 detection of chemical stimulus involved in sensory perception;GO:0050906 detection of stimulus involved in sensory perception
Olr518	NM_001000676	chr3	81020581	81021531	GO:0098664 G protein-coupled serotonin receptor signaling pathway;GO:0007210 serotonin receptor signaling pathway;GO:0050911 detection of chemical stimulus involved in sensory perception of smell
Zfp94	NM_001037212	chr1	82400961	82415836	GO:0006355 regulation of transcription, DNA-templated;GO:1903506 regulation of nucleic acid-templated transcription;GO:0006351 transcription, DNA-templated
Olr530	NM_001001376	chr3	81173844	81174809	GO:0050911 detection of chemical stimulus involved in sensory perception of smell;GO:0050907 detection of chemical stimulus involved in sensory perception;GO:0050906 detection of stimulus involved in sensory perception
Olr1355	NM_214823	chr10	12126207	12127169	GO:0050911 detection of chemical stimulus involved in sensory perception of smell;GO:0050907 detection of chemical stimulus involved in sensory perception;GO:0050906 detection of stimulus involved in sensory perception
Olr470	NM_001000300	chr3	79903705	79904679	GO:0050911 detection of chemical stimulus involved in sensory perception of smell;GO:0050907 detection of chemical stimulus involved in sensory perception;GO:0050906 detection of stimulus involved in sensory perception
Olr829	NM_001000901	chr4	214586687	214587670	GO:0050911 detection of chemical stimulus involved in sensory perception of smell;GO:0050907 detection of chemical stimulus involved in sensory perception;GO:0050906 detection of stimulus involved in sensory perception
Tmlhe	NM_133387	chr20	231289	279025	GO:0045329 carnitine biosynthetic process;GO:0006578 amino-acid betaine biosynthetic process;GO:0009437 carnitine metabolic process
Ltb	NM_212507	chr20	6941753	6943598	GO:0010469 regulation of signaling receptor activity;GO:0006955 immune response;GO:0009966 regulation of signal transduction
Dtx3l	NM_001109053	chr11	70846234	70855845	GO:1902966 positive regulation of protein localization to early endosome;GO:2001034 positive regulation of double-strand break repair via nonhomologous end joining;GO:1902965 regulation of protein localization to early endosome
RGD1308878	NM_001134522	chr5	166197556	166207168
Marcks	NM_001271090	chr20	44693252	44698950	GO:0061003 positive regulation of dendritic spine morphogenesis;GO:0046628 positive regulation of insulin receptor signaling pathway;GO:1900020 positive regulation of protein kinase C activity
Pcdhb20	NM_001109395	chr18	30288725	30292099	GO:0007156 homophilic cell adhesion via plasma membrane adhesion molecules;GO:0098742 cell-cell adhesion via plasma-membrane adhesion molecules;GO:0098609 cell-cell adhesion
Olr883	NM_001001359	chr7	3863043	3863976	GO:0050911 detection of chemical stimulus involved in sensory perception of smell;GO:0050907 detection of chemical stimulus involved in sensory perception;GO:0050906 detection of stimulus involved in sensory perception
Olr1682	NM_001000890	chr20	512092	513030	GO:0050911 detection of chemical stimulus involved in sensory perception of smell;GO:0050907 detection of chemical stimulus involved in sensory perception;GO:0050906 detection of stimulus involved in sensory perception
Olr1681	NM_001001006	chr20	498028	498966	GO:0050911 detection of chemical stimulus involved in sensory perception of smell;GO:0050907 detection of chemical stimulus involved in sensory perception;GO:0050906 detection of stimulus involved in sensory perception
Pla2g2f	NM_001109587	chr5	160934862	160941249	GO:0050482 arachidonic acid secretion;GO:1903963 arachidonate transport;GO:0042130 negative regulation of T cell proliferation
Olr529	NM_001000674	chr3	81152308	81153252	GO:0050911 detection of chemical stimulus involved in sensory perception of smell;GO:0050907 detection of chemical stimulus involved in sensory perception;GO:0050906 detection of stimulus involved in sensory perception
Dydc2	NM_001134797	chr16	18506978	18520588	GO:0051568 histone H3-K4 methylation;GO:0034968 histone lysine methylation;GO:0016571 histone methylation
Try10	NM_001004097	chr4	135447946	135451449	GO:0006508 proteolysis;GO:0019538 protein metabolic process;GO:1901564 organonitrogen compound metabolic process
Olr611	NM_001000926	chr3	83203687	83204643	GO:0050911 detection of chemical stimulus involved in sensory perception of smell;GO:0050907 detection of chemical stimulus involved in sensory perception;GO:0050906 detection of stimulus involved in sensory perception
Olr464	NM_001000296	chr3	79818266	79819219	GO:0050911 detection of chemical stimulus involved in sensory perception of smell;GO:0050907 detection of chemical stimulus involved in sensory perception;GO:0050906 detection of stimulus involved in sensory perception
Olr185	NM_001000183	chr1	176925562	176926515	GO:0050911 detection of chemical stimulus involved in sensory perception of smell;GO:0050907 detection of chemical stimulus involved in sensory perception;GO:0050906 detection of stimulus involved in sensory perception
Vpreb3	NM_001108930	chr20	15812246	15813556	GO:0002377 immunoglobulin production;GO:0002440 production of molecular mediator of immune response;GO:0006955 immune response
Olr1149	NM_001000874	chr8	19654354	19655325	GO:0050911 detection of chemical stimulus involved in sensory perception of smell;GO:0050907 detection of chemical stimulus involved in sensory perception;GO:0050906 detection of stimulus involved in sensory perception
Olr106	NM_001000147	chr1	174780540	174781511	GO:0050911 detection of chemical stimulus involved in sensory perception of smell;GO:0050907 detection of chemical stimulus involved in sensory perception;GO:0050906 detection of stimulus involved in sensory perception
Defb2	NM_001037507	chr16	74844019	74857854	GO:0042742 defense response to bacterium;GO:0043066 negative regulation of apoptotic process;GO:0098542 defense response to other organism
Olr726	NM_001000620	chr3	85568077	85568949	GO:0050911 detection of chemical stimulus involved in sensory perception of smell;GO:0050907 detection of chemical stimulus involved in sensory perception;GO:0050906 detection of stimulus involved in sensory perception
RGD1564614	NM_001134792	chr13	61907846	61976726
LOC685406	NM_001047977	chr4	147303775	147310286
Ins1	NM_019129	chr1	280213615	280214180	GO:0000187 activation of MAPK activity;GO:0043406 positive regulation of MAP kinase activity;GO:0050731 positive regulation of peptidyl-tyrosine phosphorylation
RT1-CE5	NM_001033986	chr20	6968846	6973135	GO:0001916 positive regulation of T cell mediated cytotoxicity;GO:0002476 antigen processing and presentation of endogenous peptide antigen via MHC class Ib;GO:0001914 regulation of T cell mediated cytotoxicity
Npffr2	NM_023980	chr14	20055407	20064042	GO:2000479 regulation of cAMP-dependent protein kinase activity;GO:0045761 regulation of adenylate cyclase activity;GO:0031279 regulation of cyclase activity
Rnase1l2	NM_001025116	chr15	31958343	31958801	GO:0090502 RNA phosphodiester bond hydrolysis, endonucleolytic;GO:0090501 RNA phosphodiester bond hydrolysis;GO:0090305 nucleic acid phosphodiester bond hydrolysis
Rnase1	NM_001029904	chr15	31897124	31898675	GO:0090502 RNA phosphodiester bond hydrolysis, endonucleolytic;GO:0051607 defense response to virus;GO:0090501 RNA phosphodiester bond hydrolysis
RGD1305347	NM_001108674	chr5	141144722	141147874
Olr469	NM_001000299	chr3	79876456	79877379	GO:0050911 detection of chemical stimulus involved in sensory perception of smell;GO:0050907 detection of chemical stimulus involved in sensory perception;GO:0050906 detection of stimulus involved in sensory perception
Olr130	NM_001001272	chr1	175202160	175203083	GO:0050911 detection of chemical stimulus involved in sensory perception of smell;GO:0050907 detection of chemical stimulus involved in sensory perception;GO:0050906 detection of stimulus involved in sensory perception
Apom	NM_019373	chr20	7193732	7196332	GO:0034445 negative regulation of plasma lipoprotein oxidation;GO:0034444 regulation of plasma lipoprotein oxidation;GO:0034441 plasma lipoprotein particle oxidation
Ifna2	NM_001271218	chr5	111391979	111392557	GO:0051607 defense response to virus;GO:0009615 response to virus;GO:0010469 regulation of signaling receptor activity
Cyp2d5	NM_173304	chr7	123601168	123605674	GO:0019369 arachidonic acid metabolic process;GO:0001676 long-chain fatty acid metabolic process;GO:0033559 unsaturated fatty acid metabolic process
Tnf	NM_012675	chr20	6936229	6938846	GO:0002037 negative regulation of L-glutamate import across plasma membrane;GO:1901671 positive regulation of superoxide dismutase activity;GO:0050754 positive regulation of fractalkine biosynthetic process
Olr53	NM_001001008	chr1	174145937	174146881	GO:0050911 detection of chemical stimulus involved in sensory perception of smell;GO:0050907 detection of chemical stimulus involved in sensory perception;GO:0050906 detection of stimulus involved in sensory perception
Olr395	NM_001000559	chr3	20993472	20994410	GO:0050911 detection of chemical stimulus involved in sensory perception of smell;GO:0050907 detection of chemical stimulus involved in sensory perception;GO:0050906 detection of stimulus involved in sensory perception
Gabarapl1	NM_001044294	chr4	211937475	211946617	GO:0006995 cellular response to nitrogen starvation;GO:0043562 cellular response to nitrogen levels;GO:0000422 autophagy of mitochondrion
Wfdc12	NM_001008866	chr3	166766123	166766472	GO:0010951 negative regulation of endopeptidase activity;GO:0010466 negative regulation of peptidase activity;GO:0045861 negative regulation of proteolysis
Sfta2	NM_001166020	chr20	5701903	5702628
Olr839	NM_001000415	chr5	63836307	63837263	GO:0050911 detection of chemical stimulus involved in sensory perception of smell;GO:0050907 detection of chemical stimulus involved in sensory perception;GO:0050906 detection of stimulus involved in sensory perception
Olr500	NM_001000680	chr3	80388173	80389126	GO:0050911 detection of chemical stimulus involved in sensory perception of smell;GO:0050907 detection of chemical stimulus involved in sensory perception;GO:0050906 detection of stimulus involved in sensory perception
Olr463	NM_001000934	chr3	79804150	79805103	GO:0050911 detection of chemical stimulus involved in sensory perception of smell;GO:0050907 detection of chemical stimulus involved in sensory perception;GO:0050906 detection of stimulus involved in sensory perception
Olr3	NM_001000110	chr1	71833479	71834432	GO:0050911 detection of chemical stimulus involved in sensory perception of smell;GO:0050907 detection of chemical stimulus involved in sensory perception;GO:0050906 detection of stimulus involved in sensory perception
Olr1702	NM_001001374	chr20	1108083	1109036	GO:0050911 detection of chemical stimulus involved in sensory perception of smell;GO:0050907 detection of chemical stimulus involved in sensory perception;GO:0050906 detection of stimulus involved in sensory perception
Olr127	NM_001001026	chr1	175065024	175065971	GO:0050911 detection of chemical stimulus involved in sensory perception of smell;GO:0050907 detection of chemical stimulus involved in sensory perception;GO:0050906 detection of stimulus involved in sensory perception
Klrc1	NM_001037441	chr4	212075521	212089511	GO:0008150 biological_process
Tap1	NM_032055	chr20	6058850	6069217	GO:0042270 protection from natural killer cell mediated cytotoxicity;GO:0045953 negative regulation of natural killer cell mediated cytotoxicity;GO:0046968 peptide antigen transport
Olr532	NM_001000563	chr3	81216870	81217835	GO:0050911 detection of chemical stimulus involved in sensory perception of smell;GO:0050907 detection of chemical stimulus involved in sensory perception;GO:0050906 detection of stimulus involved in sensory perception
Olr200	NM_001000189	chr1	177155185	177156150	GO:0050911 detection of chemical stimulus involved in sensory perception of smell;GO:0050907 detection of chemical stimulus involved in sensory perception;GO:0050906 detection of stimulus involved in sensory perception
Olr137	NM_001001283	chr1	175305613	175306578	GO:0050911 detection of chemical stimulus involved in sensory perception of smell;GO:0050907 detection of chemical stimulus involved in sensory perception;GO:0050906 detection of stimulus involved in sensory perception
Enpp7	NM_001012466	chr10	107709166	107713518	GO:0006685 sphingomyelin catabolic process;GO:0006684 sphingomyelin metabolic process;GO:0030149 sphingolipid catabolic process
Cga	NM_053918	chr5	54950198	54962319	GO:0046884 follicle-stimulating hormone secretion;GO:0032275 luteinizing hormone secretion;GO:0032274 gonadotropin secretion
Olr825	NM_001000904	chr4	214485503	214486486	GO:0050911 detection of chemical stimulus involved in sensory perception of smell;GO:0050907 detection of chemical stimulus involved in sensory perception;GO:0050906 detection of stimulus involved in sensory perception
Prxl2a	NM_001014140	chr16	17376841	17396622	GO:0045670 regulation of osteoclast differentiation;GO:0030316 osteoclast differentiation;GO:0002761 regulation of myeloid leukocyte differentiation
Tryx5	NM_001009173	chr4	133947049	133953817	GO:0006508 proteolysis;GO:0019538 protein metabolic process;GO:1901564 organonitrogen compound metabolic process
RT1-DOa	NM_183051	chr20	5968818	5971213	GO:0002587 negative regulation of antigen processing and presentation of peptide antigen via MHC class II;GO:0002581 negative regulation of antigen processing and presentation of peptide or polysaccharide antigen via MHC class II;GO:0002586 regulation of antigen processing and presentation of peptide antigen via MHC class II
Lypd8	NM_001109632	chr10	43610295	43621157	GO:0050829 defense response to Gram-negative bacterium;GO:0042742 defense response to bacterium;GO:0098542 defense response to other organism
Lrwd1	NM_001013981	chr12	25574639	25587608	GO:0071169 establishment of protein localization to chromatin;GO:0070199 establishment of protein localization to chromosome;GO:0071168 protein localization to chromatin
Fam129c	NM_001100908.1	chr16	20027348	20038720
Tti2	NM_001013883	chr16	64394792	64402657
RT1-Da	NM_001008847	chr20	6207782	6212754	GO:0002506 polysaccharide assembly with MHC class II protein complex;GO:0002503 peptide antigen assembly with MHC class II protein complex;GO:0002505 antigen processing and presentation of polysaccharide antigen via MHC class II
Otor	NM_001108960	chr3	143596458	143599712	GO:0001502 cartilage condensation;GO:0098743 cell aggregation;GO:0051216 cartilage development
Clec4e	NM_001005897	chr4	223287986	223293143	GO:0002292 T cell differentiation involved in immune response;GO:0038094 Fc-gamma receptor signaling pathway;GO:0050715 positive regulation of cytokine secretion
Zfp111	NM_133323	chr1	82300386	82311607	GO:0045892 negative regulation of transcription, DNA-templated;GO:1903507 negative regulation of nucleic acid-templated transcription;GO:1902679 negative regulation of RNA biosynthetic process
Vom1r39	NM_001167551	chr9	100877964	100878881
Olr213	NM_001000735	chr1	177844506	177845432	GO:0050911 detection of chemical stimulus involved in sensory perception of smell;GO:0050907 detection of chemical stimulus involved in sensory perception;GO:0050906 detection of stimulus involved in sensory perception
Olr1643	NM_001000535	chr15	32725888	32726814	GO:0050911 detection of chemical stimulus involved in sensory perception of smell;GO:0050907 detection of chemical stimulus involved in sensory perception;GO:0050906 detection of stimulus involved in sensory perception
Olr1449	NM_001000775	chr10	44409785	44410705	GO:0050911 detection of chemical stimulus involved in sensory perception of smell;GO:0050907 detection of chemical stimulus involved in sensory perception;GO:0050906 detection of stimulus involved in sensory perception
Olr1151	NM_001000432	chr8	19740486	19741403	GO:0050911 detection of chemical stimulus involved in sensory perception of smell;GO:0050907 detection of chemical stimulus involved in sensory perception;GO:0050906 detection of stimulus involved in sensory perception
Olr727	NM_001000619	chr3	85577428	85578357	GO:0050911 detection of chemical stimulus involved in sensory perception of smell;GO:0050907 detection of chemical stimulus involved in sensory perception;GO:0050906 detection of stimulus involved in sensory perception
Olr129	NM_001001027	chr1	175193580	175194515	GO:0050911 detection of chemical stimulus involved in sensory perception of smell;GO:0050907 detection of chemical stimulus involved in sensory perception;GO:0050906 detection of stimulus involved in sensory perception
Olr1171	NM_001001005	chr8	20471168	20472106	GO:0050911 detection of chemical stimulus involved in sensory perception of smell;GO:0050907 detection of chemical stimulus involved in sensory perception;GO:0050906 detection of stimulus involved in sensory perception
Klra2	NM_001009718	chr4	213680200	213700891
Olr862	NM_001001071	chr5	141388949	141389890	GO:0050911 detection of chemical stimulus involved in sensory perception of smell;GO:0050907 detection of chemical stimulus involved in sensory perception;GO:0050906 detection of stimulus involved in sensory perception
Olr819	NM_001000843	chr4	137339021	137339962	GO:0050911 detection of chemical stimulus involved in sensory perception of smell;GO:0050907 detection of chemical stimulus involved in sensory perception;GO:0050906 detection of stimulus involved in sensory perception
Olr801	NM_001001004	chr4	136670500	136671500	GO:0050911 detection of chemical stimulus involved in sensory perception of smell;GO:0050907 detection of chemical stimulus involved in sensory perception;GO:0050906 detection of stimulus involved in sensory perception
Olr634	NM_001000647	chr3	83473991	83474932	GO:0050911 detection of chemical stimulus involved in sensory perception of smell;GO:0050907 detection of chemical stimulus involved in sensory perception;GO:0050906 detection of stimulus involved in sensory perception
Olr514	NM_001000314	chr3	80601658	80602599	GO:0050911 detection of chemical stimulus involved in sensory perception of smell;GO:0050907 detection of chemical stimulus involved in sensory perception;GO:0050906 detection of stimulus involved in sensory perception
Olr415	NM_001000386	chr3	26134850	26135797	GO:0050911 detection of chemical stimulus involved in sensory perception of smell;GO:0050907 detection of chemical stimulus involved in sensory perception;GO:0050906 detection of stimulus involved in sensory perception
Olr272	NM_001000230	chr1	179812344	179813288	GO:0050911 detection of chemical stimulus involved in sensory perception of smell;GO:0050907 detection of chemical stimulus involved in sensory perception;GO:0050906 detection of stimulus involved in sensory perception
Olr267	NM_001000228	chr1	179713669	179792767	GO:0050911 detection of chemical stimulus involved in sensory perception of smell;GO:0050907 detection of chemical stimulus involved in sensory perception;GO:0050906 detection of stimulus involved in sensory perception
Olr199	NM_001001034	chr1	177133480	177134430	GO:0050911 detection of chemical stimulus involved in sensory perception of smell;GO:0050907 detection of chemical stimulus involved in sensory perception;GO:0050906 detection of stimulus involved in sensory perception
Olr190	NM_001000185	chr1	176980798	176981745	GO:0050911 detection of chemical stimulus involved in sensory perception of smell;GO:0050907 detection of chemical stimulus involved in sensory perception;GO:0050906 detection of stimulus involved in sensory perception
Olr101	NM_001000744	chr1	174717257	174718377	GO:0050911 detection of chemical stimulus involved in sensory perception of smell;GO:0050907 detection of chemical stimulus involved in sensory perception;GO:0050906 detection of stimulus involved in sensory perception
Ly49si1	NM_001009497	chr4	212391502	212500191
Lax1	NM_001017491	chr13	55218781	55229336	GO:0000188 inactivation of MAPK activity;GO:0043407 negative regulation of MAP kinase activity;GO:0048305 immunoglobulin secretion
LOC497796	NM_001111310	chr4	212833682	212860634
Btnl8	NM_212489	chr20	4943467	4954883	GO:0050852 T cell receptor signaling pathway;GO:0050851 antigen receptor-mediated signaling pathway;GO:0002429 immune response-activating cell surface receptor signaling pathway
Oscar	NM_001184973	chr1	63173817	63180053	GO:0072674 multinuclear osteoclast differentiation;GO:0045780 positive regulation of bone resorption;GO:0046852 positive regulation of bone remodeling
Olr96	NM_001001025	chr1	174661921	174662877	GO:0050911 detection of chemical stimulus involved in sensory perception of smell;GO:0050907 detection of chemical stimulus involved in sensory perception;GO:0050906 detection of stimulus involved in sensory perception
Olr184	NM_001000182	chr1	176915704	176916657	GO:0050911 detection of chemical stimulus involved in sensory perception of smell;GO:0050907 detection of chemical stimulus involved in sensory perception;GO:0050906 detection of stimulus involved in sensory perception
Olr1693	NM_001000557	chr20	814959	815921	GO:0050911 detection of chemical stimulus involved in sensory perception of smell;GO:0050907 detection of chemical stimulus involved in sensory perception;GO:0050906 detection of stimulus involved in sensory perception
Olr1463	NM_001000023	chr10	45696571	45697530	GO:0050911 detection of chemical stimulus involved in sensory perception of smell;GO:0050907 detection of chemical stimulus involved in sensory perception;GO:0050906 detection of stimulus involved in sensory perception
Olr104	NM_001000145	chr1	174756123	174757082	GO:0050911 detection of chemical stimulus involved in sensory perception of smell;GO:0050907 detection of chemical stimulus involved in sensory perception;GO:0050906 detection of stimulus involved in sensory perception
Nradd	NM_139259	chr8	118231775	118234748	GO:0001701 in utero embryonic development;GO:0043009 chordate embryonic development;GO:0007420 brain development
Cenps	NM_001204879	chr5	169596287	169605817	GO:0000712 resolution of meiotic recombination intermediates;GO:0051307 meiotic chromosome separation;GO:0031297 replication fork processing
Aadacl3	NM_001191768	chr5	166016068	166024293
Olr1699	NM_001001112	chr20	1076376	1077341	GO:0050911 detection of chemical stimulus involved in sensory perception of smell;GO:0050907 detection of chemical stimulus involved in sensory perception;GO:0050906 detection of stimulus involved in sensory perception
Ccl1	NM_001191092	chr10	69169282	69172142	GO:1905078 positive regulation of interleukin-17 secretion;GO:1905076 regulation of interleukin-17 secretion;GO:0090026 positive regulation of monocyte chemotaxis
Syngr1	NM_019166	chr7	121301106	121324532	GO:0048172 regulation of short-term neuronal synaptic plasticity;GO:0048169 regulation of long-term neuronal synaptic plasticity;GO:0048499 synaptic vesicle membrane organization
Irf1	NM_012591	chr10	38891468	38898470	GO:0034124 regulation of MyD88-dependent toll-like receptor signaling pathway;GO:0045590 negative regulation of regulatory T cell differentiation;GO:2000564 regulation of CD8-positive, alpha-beta T cell proliferation
Opalin	NM_001017386	chr1	267766690	267784339
Olr424	NM_001000392	chr3	26376145	26377137	GO:0050911 detection of chemical stimulus involved in sensory perception of smell;GO:0050907 detection of chemical stimulus involved in sensory perception;GO:0050906 detection of stimulus involved in sensory perception
Rhoc	NM_001106461	chr2	226691123	226697174	GO:0051496 positive regulation of stress fiber assembly;GO:0032464 positive regulation of protein homooligomerization;GO:1902766 skeletal muscle satellite cell migration
Ms4a7	NM_001106338	chr1	234555660	234570068
Lig4	NM_001106095	chr16	84770909	84776812	GO:0033153 T cell receptor V(D)J recombination;GO:0002681 somatic recombination of T cell receptor gene segments;GO:0033152 immunoglobulin V(D)J recombination
Txlnb	NM_001135859	chr1	14609470	14655258
Pip	NM_022708	chr4	136110485	136114779	GO:0070233 negative regulation of T cell apoptotic process;GO:0070232 regulation of T cell apoptotic process;GO:0070229 negative regulation of lymphocyte apoptotic process
Ly6g5b	NM_001001934	chr20	7180182	7181118	GO:0051260 protein homooligomerization;GO:0051259 protein complex oligomerization;GO:0065003 protein-containing complex assembly
Lbx2	NM_001109244	chr4	178603652	178605537
LOC689064	NM_001111269.1	chr1	168964202	168965568	GO:0015671 oxygen transport;GO:0015669 gas transport;GO:0098869 cellular oxidant detoxification
Ccdc167	NM_001109548	chr20	10569147	10583904
Tube1	NM_001108536	chr20	45947864	45965854	GO:0000226 microtubule cytoskeleton organization;GO:0007017 microtubule-based process;GO:0000278 mitotic cell cycle
RGD1305645	NM_001271051.1	chr9	50526811	50548056	GO:0031145 anaphase-promoting complex-dependent catabolic process;GO:0070314 G1 to G0 transition;GO:0090398 cellular senescence
Ly6g5c	NM_198739	chr20	7173674	7177753	GO:0051260 protein homooligomerization;GO:0051259 protein complex oligomerization;GO:0065003 protein-containing complex assembly
Vom1r87	NM_001009529.1	chr4	88328061	88328969	GO:0019236 response to pheromone;GO:0007186 G protein-coupled receptor signaling pathway;GO:0010033 response to organic substance
Upk3bl1	NM_001109020	chr12	25655346	25661359
Myl6l	NM_001100983	chr7	2880886	2881497	GO:0030049 muscle filament sliding;GO:0033275 actin-myosin filament sliding;GO:0070252 actin-mediated cell contraction
Fundc2	NM_001135757	chr18	447545	453204	GO:0000422 autophagy of mitochondrion;GO:0061726 mitochondrion disassembly;GO:1903008 organelle disassembly
Dusp23	NM_001191830	chr13	95537373	95538565	GO:0035335 peptidyl-tyrosine dephosphorylation;GO:0006470 protein dephosphorylation;GO:0016311 dephosphorylation
Rergl	NM_001191979	chr4	237872435	237881842	GO:0007165 signal transduction;GO:0023052 signaling;GO:0007154 cell communication
Olr556	NM_001000929	chr3	81972340	81973263	GO:0050911 detection of chemical stimulus involved in sensory perception of smell;GO:0050907 detection of chemical stimulus involved in sensory perception;GO:0050906 detection of stimulus involved in sensory perception
Olr1459	NM_001000770	chr10	44549522	44550448	GO:0050911 detection of chemical stimulus involved in sensory perception of smell;GO:0050907 detection of chemical stimulus involved in sensory perception;GO:0050906 detection of stimulus involved in sensory perception
Npc2	NM_173118	chr6	117060860	117081780	GO:0032367 intracellular cholesterol transport;GO:0032366 intracellular sterol transport;GO:0033344 cholesterol efflux
Lat2	NM_173840	chr12	27119773	27126127	GO:0043303 mast cell degranulation;GO:0050853 B cell receptor signaling pathway;GO:0002279 mast cell activation involved in immune response
Gprc5a	NM_001079890	chr4	233105139	233123586	GO:0007175 negative regulation of epidermal growth factor-activated receptor activity;GO:0007176 regulation of epidermal growth factor-activated receptor activity;GO:0061099 negative regulation of protein tyrosine kinase activity
Csdc2	NM_001170542	chr7	123144206	123158717	GO:0043488 regulation of mRNA stability;GO:0061013 regulation of mRNA catabolic process;GO:0043487 regulation of RNA stability
Ppif	NM_172243	chr16	1955730	1962449	GO:2000276 negative regulation of oxidative phosphorylation uncoupler activity;GO:0010849 regulation of proton-transporting ATPase activity, rotational mechanism;GO:0090324 negative regulation of oxidative phosphorylation
Olr932	NM_001001386	chr7	16596143	16597078	GO:0050911 detection of chemical stimulus involved in sensory perception of smell;GO:0050907 detection of chemical stimulus involved in sensory perception;GO:0050906 detection of stimulus involved in sensory perception
Olr87	NM_001000543	chr1	174564356	174565294	GO:0050911 detection of chemical stimulus involved in sensory perception of smell;GO:0050907 detection of chemical stimulus involved in sensory perception;GO:0050906 detection of stimulus involved in sensory perception
Olr466	NM_001000298	chr3	79842978	79843913	GO:0050911 detection of chemical stimulus involved in sensory perception of smell;GO:0050907 detection of chemical stimulus involved in sensory perception;GO:0050906 detection of stimulus involved in sensory perception
Olr41	NM_001000126	chr1	173846400	173847341	GO:0050911 detection of chemical stimulus involved in sensory perception of smell;GO:0050890 cognition;GO:0050907 detection of chemical stimulus involved in sensory perception
Olr189	NM_001000184	chr1	176966521	176967462	GO:0050911 detection of chemical stimulus involved in sensory perception of smell;GO:0050907 detection of chemical stimulus involved in sensory perception;GO:0050906 detection of stimulus involved in sensory perception
Olr1749	NM_001001429	chr20	3977729	3978667	GO:0050911 detection of chemical stimulus involved in sensory perception of smell;GO:0050907 detection of chemical stimulus involved in sensory perception;GO:0050906 detection of stimulus involved in sensory perception
Olr1622	NM_001000838	chr15	31374818	31375756	GO:0098664 G protein-coupled serotonin receptor signaling pathway;GO:0007210 serotonin receptor signaling pathway;GO:0050911 detection of chemical stimulus involved in sensory perception of smell
Olr1091	NM_001000593	chr7	15794459	15795394	GO:0098664 G protein-coupled serotonin receptor signaling pathway;GO:0007210 serotonin receptor signaling pathway;GO:0050911 detection of chemical stimulus involved in sensory perception of smell
Olr1087	NM_001000418	chr7	14153449	14154390	GO:0050911 detection of chemical stimulus involved in sensory perception of smell;GO:0050907 detection of chemical stimulus involved in sensory perception;GO:0050906 detection of stimulus involved in sensory perception
Olr1084	NM_001000709	chr7	13791121	13792053	GO:0050911 detection of chemical stimulus involved in sensory perception of smell;GO:0050907 detection of chemical stimulus involved in sensory perception;GO:0050906 detection of stimulus involved in sensory perception
Defa8	NM_001033077	chr16	75043248	75044141	GO:0002227 innate immune response in mucosa;GO:0051673 membrane disruption in other organism;GO:0019731 antibacterial humoral response
C4bpb	NM_016995	chr13	52475837	52486554	GO:0045959 negative regulation of complement activation, classical pathway;GO:0030450 regulation of complement activation, classical pathway;GO:0002924 negative regulation of humoral immune response mediated by circulating immunoglobulin
Bpifa2f	NM_080775	chr3	155902146	155910723
Vom2r63	NM_001099499	chr12	22984152	23112768
RGD1562726	NM_001109052	chr11	34833565	34848516
Prok1	NM_138851	chr2	229457383	229462641	GO:0000187 activation of MAPK activity;GO:0043406 positive regulation of MAP kinase activity;GO:0045765 regulation of angiogenesis
Pcdhb12	NM_173099	chr18	30216588	30219606	GO:0007156 homophilic cell adhesion via plasma membrane adhesion molecules;GO:0098742 cell-cell adhesion via plasma-membrane adhesion molecules;GO:0098609 cell-cell adhesion
Pcdha11	NM_199486	chr18	29715168	29924443	GO:0007156 homophilic cell adhesion via plasma membrane adhesion molecules;GO:0098742 cell-cell adhesion via plasma-membrane adhesion molecules;GO:0098609 cell-cell adhesion
Olr98	NM_001000143	chr1	174690696	174691643	GO:0050911 detection of chemical stimulus involved in sensory perception of smell;GO:0050907 detection of chemical stimulus involved in sensory perception;GO:0050906 detection of stimulus involved in sensory perception
Olr271	NM_001000732	chr1	179806159	179807103	GO:0050911 detection of chemical stimulus involved in sensory perception of smell;GO:0050907 detection of chemical stimulus involved in sensory perception;GO:0050906 detection of stimulus involved in sensory perception
Olr215	NM_001000198	chr1	177891432	177892379	GO:0050911 detection of chemical stimulus involved in sensory perception of smell;GO:0050907 detection of chemical stimulus involved in sensory perception;GO:0050906 detection of stimulus involved in sensory perception
Olr205	NM_001001018	chr2	4799032	4799982	GO:0050911 detection of chemical stimulus involved in sensory perception of smell;GO:0050907 detection of chemical stimulus involved in sensory perception;GO:0050906 detection of stimulus involved in sensory perception
Olr194	NM_001000948	chr1	177048519	177049469	GO:0050911 detection of chemical stimulus involved in sensory perception of smell;GO:0050907 detection of chemical stimulus involved in sensory perception;GO:0050906 detection of stimulus involved in sensory perception
Olr172	NM_001000177	chr1	176043062	176044018	GO:0050911 detection of chemical stimulus involved in sensory perception of smell;GO:0050907 detection of chemical stimulus involved in sensory perception;GO:0050906 detection of stimulus involved in sensory perception
Olr1642	NM_001000832	chr15	32683622	32684578	GO:0050911 detection of chemical stimulus involved in sensory perception of smell;GO:0050907 detection of chemical stimulus involved in sensory perception;GO:0050906 detection of stimulus involved in sensory perception
Olr115	NM_001000152	chr1	174892394	174893347	GO:0050911 detection of chemical stimulus involved in sensory perception of smell;GO:0050907 detection of chemical stimulus involved in sensory perception;GO:0050906 detection of stimulus involved in sensory perception
Olr114	NM_001000951	chr1	174877833	174878777	GO:0050911 detection of chemical stimulus involved in sensory perception of smell;GO:0050907 detection of chemical stimulus involved in sensory perception;GO:0050906 detection of stimulus involved in sensory perception
Lgals3	NM_031832	chr15	28094344	28106279	GO:2001189 negative regulation of T cell activation via T cell receptor contact with antigen bound to MHC molecule on antigen presenting cell;GO:0014064 positive regulation of serotonin secretion;GO:2001188 regulation of T cell activation via T cell receptor contact with antigen bound to MHC molecule on antigen presenting cell
LOC689757	NM_001101019	chr4	227379818	227387889
LOC302022	NM_001127530	chr2	176099247	176179301
Igll1	NM_001190341	chr11	91443556	91446548	GO:0050853 B cell receptor signaling pathway;GO:0006958 complement activation, classical pathway;GO:0002455 humoral immune response mediated by circulating immunoglobulin
Chst12	NM_001037775	chr12	18193341	18194952	GO:0030208 dermatan sulfate biosynthetic process;GO:0030205 dermatan sulfate metabolic process;GO:0050651 dermatan sulfate proteoglycan biosynthetic process
Ubd	NM_053299	chr20	3917781	3919728	GO:0043011 myeloid dendritic cell differentiation;GO:0070842 aggresome assembly;GO:0097028 dendritic cell differentiation
Tcn2	NM_022534	chr14	84857718	84872480	GO:0006824 cobalt ion transport;GO:0015889 cobalamin transport;GO:0051180 vitamin transport
Olr820	NM_001000974	chr4	137358111	137359073	GO:0050911 detection of chemical stimulus involved in sensory perception of smell;GO:0050907 detection of chemical stimulus involved in sensory perception;GO:0050906 detection of stimulus involved in sensory perception
Il12a	NM_053390	chr2	184430744	184437696	GO:0002860 positive regulation of natural killer cell mediated cytotoxicity directed against tumor cell target;GO:0051135 positive regulation of NK T cell activation;GO:0002857 positive regulation of natural killer cell mediated immune response to tumor cell
Rbx1	NM_001034135	chr7	122677395	122687076	GO:0032436 positive regulation of proteasomal ubiquitin-dependent protein catabolic process;GO:0031146 SCF-dependent proteasomal ubiquitin-dependent protein catabolic process;GO:2000060 positive regulation of ubiquitin-dependent protein catabolic process
Psmb9	NM_012708	chr20	6052972	6058393	GO:1901423 response to benzene;GO:0014889 muscle atrophy;GO:0071257 cellular response to electrical stimulus
Olr84	NM_001000137	chr1	174515336	174516319	GO:0050911 detection of chemical stimulus involved in sensory perception of smell;GO:0050907 detection of chemical stimulus involved in sensory perception;GO:0050906 detection of stimulus involved in sensory perception
Olr608	NM_001000655	chr3	82989005	82989985	GO:0050911 detection of chemical stimulus involved in sensory perception of smell;GO:0050907 detection of chemical stimulus involved in sensory perception;GO:0050906 detection of stimulus involved in sensory perception
Frem3	NM_001191699	chr19	41877775	41936252	GO:0007154 cell communication;GO:0009987 cellular process;GO:0008150 biological_process
Fam207a	NM_001008307	chr20	14030705	14064392
Commd6	NM_001109105	chr15	89902295	89908870	GO:0032088 negative regulation of NF-kappaB transcription factor activity;GO:0043433 negative regulation of DNA-binding transcription factor activity;GO:0051090 regulation of DNA-binding transcription factor activity
Wfdc16	NM_001253678	chr3	167275816	167278896	GO:0010466 negative regulation of peptidase activity;GO:0045861 negative regulation of proteolysis;GO:0051346 negative regulation of hydrolase activity
Wdr46	NM_212491	chr20	7506472	7514244	GO:0000462 maturation of SSU-rRNA from tricistronic rRNA transcript (SSU-rRNA, 5.8S rRNA, LSU-rRNA);GO:0030490 maturation of SSU-rRNA;GO:0042274 ribosomal small subunit biogenesis
RT1-T24-1	NM_001008858	chr20	5367481	5380689	GO:0001916 positive regulation of T cell mediated cytotoxicity;GO:0002476 antigen processing and presentation of endogenous peptide antigen via MHC class Ib;GO:0001914 regulation of T cell mediated cytotoxicity
RGD1560010	NM_001107685	chr2	197725440	197728572
Pcdha4	NM_053933	chr18	29670058	29924443	GO:0007156 homophilic cell adhesion via plasma membrane adhesion molecules;GO:0042476 odontogenesis;GO:0098742 cell-cell adhesion via plasma-membrane adhesion molecules
Lto1	NM_001107565	chr1	224945381	224952084	GO:0106035 protein maturation by [4Fe-4S] cluster transfer;GO:0097428 protein maturation by iron-sulfur cluster transfer;GO:0000723 telomere maintenance
LOC500035	NM_001047955	chr4	39988834	39997113
Dusp19	NM_001107739	chr3	74406311	74418820	GO:0043508 negative regulation of JUN kinase activity;GO:0000188 inactivation of MAPK activity;GO:0046329 negative regulation of JNK cascade
Olr557	NM_001000669	chr3	82003314	82004336	GO:0050911 detection of chemical stimulus involved in sensory perception of smell;GO:0050907 detection of chemical stimulus involved in sensory perception;GO:0050906 detection of stimulus involved in sensory perception
Btnl3	NM_001002803	chr20	6236996	6251243	GO:0050852 T cell receptor signaling pathway;GO:0050851 antigen receptor-mediated signaling pathway;GO:0002429 immune response-activating cell surface receptor signaling pathway
Zfp455	NM_173314	chr2	106665557	106680476	GO:0006355 regulation of transcription, DNA-templated;GO:1903506 regulation of nucleic acid-templated transcription;GO:0006351 transcription, DNA-templated
Prb1	NM_172064	chr4	228551785	228554877
Pla2g12a	NM_001108565	chr2	74606722	74622982	GO:0050482 arachidonic acid secretion;GO:1903963 arachidonate transport;GO:0015909 long-chain fatty acid transport
Nbn	NM_138873	chr5	34300932	34335368	GO:0046597 negative regulation of viral entry into host cell;GO:0045190 isotype switching;GO:0046596 regulation of viral entry into host cell
Micalcl	NM_182669	chr1	184172145	184211084	GO:0007283 spermatogenesis;GO:0048232 male gamete generation;GO:0007276 gamete generation
Klrc2	NM_019261	chr4	212074145	212085286	GO:0002228 natural killer cell mediated immunity;GO:0002449 lymphocyte mediated immunity;GO:0002443 leukocyte mediated immunity
Irak4	NM_001106791	chr7	135461296	135487468	GO:0070498 interleukin-1-mediated signaling pathway;GO:1990266 neutrophil migration;GO:0048661 positive regulation of smooth muscle cell proliferation
Cyp24a1	NM_201635	chr3	174200349	174214785	GO:0042369 vitamin D catabolic process;GO:0042363 fat-soluble vitamin catabolic process;GO:0042359 vitamin D metabolic process
Rpl30	NM_022699	chr7	73381072	73383965	GO:1904571 positive regulation of selenocysteine incorporation;GO:1904569 regulation of selenocysteine incorporation;GO:0001514 selenocysteine incorporation
Pttg1ip	NM_001013238	chr20	13912729	13929990	GO:1902254 negative regulation of intrinsic apoptotic signaling pathway by p53 class mediator;GO:0043518 negative regulation of DNA damage response, signal transduction by p53 class mediator;GO:1902253 regulation of intrinsic apoptotic signaling pathway by p53 class mediator
Nat2	NM_053854	chr16	23845267	23875348	GO:0032496 response to lipopolysaccharide;GO:0048565 digestive tract development;GO:0001666 response to hypoxia
Mfsd9	NM_001108215	chr9	47180040	47199516	GO:0055085 transmembrane transport;GO:0006810 transport;GO:0051234 establishment of localization
Mak16	NM_001014002	chr16	64386704	64395257
D2hgdh	NM_001106926	chr9	100609556	100626136	GO:0019516 lactate oxidation;GO:0032025 response to cobalt ion;GO:0006089 lactate metabolic process
Clec2dl1	NM_001085404	chr4	227592944	227600322
Clec2d	NM_130402	chr4	227490523	227500374	GO:0042270 protection from natural killer cell mediated cytotoxicity;GO:0045953 negative regulation of natural killer cell mediated cytotoxicity;GO:0045671 negative regulation of osteoclast differentiation
Tmbim4	NM_199116	chr7	65206723	65221308	GO:0050848 regulation of calcium-mediated signaling;GO:0019722 calcium-mediated signaling;GO:0043066 negative regulation of apoptotic process
Sp110	NM_001034137	chr9	92324921	92346959	GO:0043065 positive regulation of apoptotic process;GO:0043068 positive regulation of programmed cell death;GO:0010942 positive regulation of cell death
RT1-S2	NM_001008857	chr20	5253818	5255239	GO:0001916 positive regulation of T cell mediated cytotoxicity;GO:0002476 antigen processing and presentation of endogenous peptide antigen via MHC class Ib;GO:0001914 regulation of T cell mediated cytotoxicity
RT1-CE7	NM_001008845	chr20	6776339	6779286
Pcdha12	NM_053940	chr18	29721078	29924443	GO:0007156 homophilic cell adhesion via plasma membrane adhesion molecules;GO:0098742 cell-cell adhesion via plasma-membrane adhesion molecules;GO:0098609 cell-cell adhesion
Mcee	NM_001106341	chr1	126338537	126361719	GO:0046491 L-methylmalonyl-CoA metabolic process;GO:0006637 acyl-CoA metabolic process;GO:0033875 ribonucleoside bisphosphate metabolic process
Klrd1	NM_012745	chr4	212001272	212012721	GO:0002228 natural killer cell mediated immunity;GO:0002449 lymphocyte mediated immunity;GO:0002443 leukocyte mediated immunity
Cpe	NM_013128	chr16	26785642	26888882	GO:2000173 negative regulation of branching morphogenesis of a nerve;GO:0034230 enkephalin processing;GO:0030070 insulin processing
Ormdl3	NM_001047897	chr10	86343415	86350554	GO:1900060 negative regulation of ceramide biosynthetic process;GO:0090155 negative regulation of sphingolipid biosynthetic process;GO:2000303 regulation of ceramide biosynthetic process
Olr641	NM_001000643	chr3	83628908	83629816	GO:0050911 detection of chemical stimulus involved in sensory perception of smell;GO:0050907 detection of chemical stimulus involved in sensory perception;GO:0050906 detection of stimulus involved in sensory perception
Lysmd3	NM_001009698	chr2	9406235	9412389
LOC686031	NM_001109490	chr13	105196186	105196728
Igfl3	NM_001108474	chr1	80719459	80726515
Igfbp2	NM_013122	chr9	79888642	79915193	GO:0042104 positive regulation of activated T cell proliferation;GO:0046006 regulation of activated T cell proliferation;GO:0042102 positive regulation of T cell proliferation
Gsto1	NM_001007602	chr1	275040049	275050033	GO:0060316 positive regulation of ryanodine-sensitive calcium-release channel activity;GO:0060315 negative regulation of ryanodine-sensitive calcium-release channel activity;GO:0010880 regulation of release of sequestered calcium ion into cytosol by sarcoplasmic reticulum
Alkbh4	NM_001105920	chr12	25568554	25574483	GO:0036090 cleavage furrow ingression;GO:0006482 protein demethylation;GO:0008214 protein dealkylation
Acot5	NM_001079709	chr6	117987407	117994244	GO:0032788 saturated monocarboxylic acid metabolic process;GO:0032789 unsaturated monocarboxylic acid metabolic process;GO:0000038 very long-chain fatty acid metabolic process
Abcb1b	NM_012623	chr4	22161935	22244635	GO:0014045 establishment of endothelial blood-brain barrier;GO:0033595 response to genistein;GO:0061843 Sertoli cell barrier remodeling
Rabif	NM_001007678	chr2	185165820	185177314	GO:0006892 post-Golgi vesicle-mediated transport;GO:0048193 Golgi vesicle transport;GO:0007264 small GTPase mediated signal transduction
Pex11a	NM_053487	chr1	142435410	142442491	GO:0016557 peroxisome membrane biogenesis;GO:0044375 regulation of peroxisome size;GO:0016559 peroxisome fission
Panx1	NM_001270549	chr8	13508403	13547151	GO:0050717 positive regulation of interleukin-1 alpha secretion;GO:0050705 regulation of interleukin-1 alpha secretion;GO:0050718 positive regulation of interleukin-1 beta secretion
Ormdl1	NM_001134704	chr9	52775064	52784570	GO:1900060 negative regulation of ceramide biosynthetic process;GO:0090155 negative regulation of sphingolipid biosynthetic process;GO:2000303 regulation of ceramide biosynthetic process
Olr613	NM_001000654	chr3	83056148	83057080	GO:0050911 detection of chemical stimulus involved in sensory perception of smell;GO:0050907 detection of chemical stimulus involved in sensory perception;GO:0050906 detection of stimulus involved in sensory perception
Olr56	NM_001000130	chr1	174120904	174236013	GO:0050911 detection of chemical stimulus involved in sensory perception of smell;GO:0050907 detection of chemical stimulus involved in sensory perception;GO:0050906 detection of stimulus involved in sensory perception
Olr307	NM_001000241	chr1	176504648	176505580	GO:0050911 detection of chemical stimulus involved in sensory perception of smell;GO:0050907 detection of chemical stimulus involved in sensory perception;GO:0050906 detection of stimulus involved in sensory perception
Olr260	NM_001000946	chr1	179588308	179589240	GO:0050911 detection of chemical stimulus involved in sensory perception of smell;GO:0050907 detection of chemical stimulus involved in sensory perception;GO:0050906 detection of stimulus involved in sensory perception
Olr1733	NM_001000510	chr20	3737725	3738654	GO:0050911 detection of chemical stimulus involved in sensory perception of smell;GO:0050907 detection of chemical stimulus involved in sensory perception;GO:0050906 detection of stimulus involved in sensory perception
Olr1714	NM_214456	chr20	1293517	1294446	GO:0050911 detection of chemical stimulus involved in sensory perception of smell;GO:0050907 detection of chemical stimulus involved in sensory perception;GO:0050906 detection of stimulus involved in sensory perception
Olr1600	NM_001000086	chr13	96897151	96898080	GO:0050911 detection of chemical stimulus involved in sensory perception of smell;GO:0050907 detection of chemical stimulus involved in sensory perception;GO:0050906 detection of stimulus involved in sensory perception
Olr1592	NM_001000084	chr13	96727285	96728208	GO:0050911 detection of chemical stimulus involved in sensory perception of smell;GO:0050907 detection of chemical stimulus involved in sensory perception;GO:0050906 detection of stimulus involved in sensory perception
Olr1460	NM_001000769	chr10	44564936	44565862	GO:0050911 detection of chemical stimulus involved in sensory perception of smell;GO:0050907 detection of chemical stimulus involved in sensory perception;GO:0050906 detection of stimulus involved in sensory perception
Olr1443	NM_001000018	chr10	44309647	44310567	GO:0050911 detection of chemical stimulus involved in sensory perception of smell;GO:0050907 detection of chemical stimulus involved in sensory perception;GO:0050906 detection of stimulus involved in sensory perception
Krtap1-5	NM_001025135	chr10	87296191	87296559
Yipf2	NM_001014208	chr8	22675712	22679913	GO:0016192 vesicle-mediated transport;GO:0006810 transport;GO:0051234 establishment of localization
Siglec5	NM_001106249	chr1	99639156	99647531	GO:0030100 regulation of endocytosis;GO:0060627 regulation of vesicle-mediated transport;GO:0006897 endocytosis
Rwdd4	NM_001034994	chr16	47576119	47594453
RGD1561557	NM_001108929	chr20	13720848	13722261
Orai2	NM_001170403	chr12	25544833	25564952	GO:0002115 store-operated calcium entry;GO:0070588 calcium ion transmembrane transport;GO:0006816 calcium ion transport
Olr876	NM_001000708	chr7	3410036	3410974	GO:0050911 detection of chemical stimulus involved in sensory perception of smell;GO:0050907 detection of chemical stimulus involved in sensory perception;GO:0050906 detection of stimulus involved in sensory perception
Olr82	NM_001001282	chr1	174482570	174483514	GO:0050911 detection of chemical stimulus involved in sensory perception of smell;GO:0050907 detection of chemical stimulus involved in sensory perception;GO:0050906 detection of stimulus involved in sensory perception
Olr809	NM_001000849	chr4	137084992	137085927	GO:0050911 detection of chemical stimulus involved in sensory perception of smell;GO:0050907 detection of chemical stimulus involved in sensory perception;GO:0050906 detection of stimulus involved in sensory perception
Olr67	NM_001001279	chr1	174292075	174293013	GO:0050911 detection of chemical stimulus involved in sensory perception of smell;GO:0050907 detection of chemical stimulus involved in sensory perception;GO:0050906 detection of stimulus involved in sensory perception
Olr636	NM_001000645	chr3	83548813	83549754	GO:0050911 detection of chemical stimulus involved in sensory perception of smell;GO:0050907 detection of chemical stimulus involved in sensory perception;GO:0050906 detection of stimulus involved in sensory perception
Olr630	NM_001001059	chr3	83413764	83414702	GO:0050911 detection of chemical stimulus involved in sensory perception of smell;GO:0050907 detection of chemical stimulus involved in sensory perception;GO:0050906 detection of stimulus involved in sensory perception
Olr602	NM_001000333	chr3	82816358	82817296	GO:0050911 detection of chemical stimulus involved in sensory perception of smell;GO:0050907 detection of chemical stimulus involved in sensory perception;GO:0050906 detection of stimulus involved in sensory perception
Olr552	NM_001001055	chr3	81883863	81884801	GO:0050911 detection of chemical stimulus involved in sensory perception of smell;GO:0050907 detection of chemical stimulus involved in sensory perception;GO:0050906 detection of stimulus involved in sensory perception
Olr533	NM_001000673	chr3	81224225	81225160	GO:0007195 adenylate cyclase-inhibiting dopamine receptor signaling pathway;GO:0014059 regulation of dopamine secretion;GO:0048148 behavioral response to cocaine
Olr505	NM_001000679	chr3	80431995	80432936	GO:0050911 detection of chemical stimulus involved in sensory perception of smell;GO:0050907 detection of chemical stimulus involved in sensory perception;GO:0050906 detection of stimulus involved in sensory perception
Olr471	NM_001001125	chr3	79913003	79913941	GO:0050911 detection of chemical stimulus involved in sensory perception of smell;GO:0050907 detection of chemical stimulus involved in sensory perception;GO:0050906 detection of stimulus involved in sensory perception
Olr441	NM_001000283	chr3	79319566	79320510	GO:0050911 detection of chemical stimulus involved in sensory perception of smell;GO:0050907 detection of chemical stimulus involved in sensory perception;GO:0050906 detection of stimulus involved in sensory perception
Olr268	NM_001000733	chr1	179751365	179752309	GO:0050911 detection of chemical stimulus involved in sensory perception of smell;GO:0050907 detection of chemical stimulus involved in sensory perception;GO:0050906 detection of stimulus involved in sensory perception
Olr239	NM_001000211	chr1	179072435	179073373	GO:0050911 detection of chemical stimulus involved in sensory perception of smell;GO:0050907 detection of chemical stimulus involved in sensory perception;GO:0050906 detection of stimulus involved in sensory perception
Olr183	NM_001000181	chr1	176904652	176905593	GO:0050911 detection of chemical stimulus involved in sensory perception of smell;GO:0050907 detection of chemical stimulus involved in sensory perception;GO:0050906 detection of stimulus involved in sensory perception
Olr1590	NM_001000995	chr13	96695077	96696024	GO:0050911 detection of chemical stimulus involved in sensory perception of smell;GO:0050907 detection of chemical stimulus involved in sensory perception;GO:0050906 detection of stimulus involved in sensory perception
Olr140	NM_001000162	chr1	175358547	175359494	GO:0050911 detection of chemical stimulus involved in sensory perception of smell;GO:0050907 detection of chemical stimulus involved in sensory perception;GO:0050906 detection of stimulus involved in sensory perception
Olr132	NM_001001273	chr1	175230193	175231140	GO:0050911 detection of chemical stimulus involved in sensory perception of smell;GO:0050907 detection of chemical stimulus involved in sensory perception;GO:0050906 detection of stimulus involved in sensory perception
Olr1166	NM_001000867	chr8	20339316	20340254	GO:0050911 detection of chemical stimulus involved in sensory perception of smell;GO:0050907 detection of chemical stimulus involved in sensory perception;GO:0050906 detection of stimulus involved in sensory perception
LOC690460	NM_001109593	chr20	13770872	13771670
Ina	NM_019128	chr1	274213233	274224792	GO:0099185 postsynaptic intermediate filament cytoskeleton organization;GO:0098974 postsynaptic actin cytoskeleton organization;GO:0060052 neurofilament cytoskeleton organization
Gpr45	NM_001106906	chr9	49508442	49511911	GO:0007186 G protein-coupled receptor signaling pathway;GO:0007165 signal transduction;GO:0023052 signaling
Gal	NM_033237	chr1	225520966	225525829	GO:1902891 negative regulation of root hair elongation;GO:1902890 regulation of root hair elongation;GO:0051464 positive regulation of cortisol secretion
Dlgap5	NM_001135802	chr15	28108228	28138753	GO:0006470 protein dephosphorylation;GO:0016311 dephosphorylation;GO:0006796 phosphate-containing compound metabolic process
Cib3	NM_001191081	chr16	19182818	19191176
Tmem120b	NM_001271309	chr12	40793550	40814131	GO:0051291 protein heterooligomerization;GO:0045444 fat cell differentiation;GO:0051259 protein complex oligomerization
Rcan3	NM_001012746	chr5	157542942	157551147	GO:0070884 regulation of calcineurin-NFAT signaling cascade;GO:0106056 regulation of calcineurin-mediated signaling;GO:0033173 calcineurin-NFAT signaling cascade
RGD1310352	NM_001106999	chr10	37530138	37542768
Pfdn6	NM_001164718	chr20	7514586	7516060	GO:0051131 chaperone-mediated protein complex assembly;GO:0006457 protein folding;GO:0034622 cellular protein-containing complex assembly
Olr851	NM_001000400	chr9	61656423	61657382	GO:0050911 detection of chemical stimulus involved in sensory perception of smell;GO:0050907 detection of chemical stimulus involved in sensory perception;GO:0050906 detection of stimulus involved in sensory perception
Olr601	NM_001000512	chr3	82799532	82800485	GO:0050911 detection of chemical stimulus involved in sensory perception of smell;GO:0050907 detection of chemical stimulus involved in sensory perception;GO:0050906 detection of stimulus involved in sensory perception
Olr515	NM_001000315	chr3	80640957	80641922	GO:0098664 G protein-coupled serotonin receptor signaling pathway;GO:0007210 serotonin receptor signaling pathway;GO:0050911 detection of chemical stimulus involved in sensory perception of smell
Olr168	NM_001000174	chr1	175976534	175977493	GO:0050911 detection of chemical stimulus involved in sensory perception of smell;GO:0050907 detection of chemical stimulus involved in sensory perception;GO:0050906 detection of stimulus involved in sensory perception
Olr1601	NM_001000087	chr13	96932848	96933801	GO:0050911 detection of chemical stimulus involved in sensory perception of smell;GO:0050907 detection of chemical stimulus involved in sensory perception;GO:0050906 detection of stimulus involved in sensory perception
Olr136	NM_001000160	chr1	175283897	175284850	GO:0050911 detection of chemical stimulus involved in sensory perception of smell;GO:0050907 detection of chemical stimulus involved in sensory perception;GO:0050906 detection of stimulus involved in sensory perception
Krt15	NM_001004022	chr10	87839481	87843297	GO:0045103 intermediate filament-based process;GO:0007010 cytoskeleton organization;GO:0006996 organelle organization
Fam210b	NM_001106547	chr3	176429999	176438297	GO:0045648 positive regulation of erythrocyte differentiation;GO:0045646 regulation of erythrocyte differentiation;GO:0045639 positive regulation of myeloid cell differentiation
Defb5	NM_001037549	chr16	75198021	75200181	GO:0061844 antimicrobial humoral immune response mediated by antimicrobial peptide;GO:0050918 positive chemotaxis;GO:0031640 killing of cells of other organism
Defb3	NM_001037548	chr16	75190228	75200181	GO:0050918 positive chemotaxis;GO:0060326 cell chemotaxis;GO:0042742 defense response to bacterium
Ccdc152	NM_001191959	chr2	72148381	72170595
Tgfb1i1	NM_001191840	chr1	206710120	206716915	GO:0030579 ubiquitin-dependent SMAD protein catabolic process;GO:0030511 positive regulation of transforming growth factor beta receptor signaling pathway;GO:0010718 positive regulation of epithelial to mesenchymal transition
Spetex-2B	NM_001011697	chr15	9547918	9593862
Snapc1	NM_001108033	chr6	106302996	106324709	GO:0042796 snRNA transcription by RNA polymerase III;GO:0042795 snRNA transcription by RNA polymerase II;GO:0009301 snRNA transcription
Slc2a2	NM_012879	chr2	134112979	134144420	GO:0015755 fructose transmembrane transport;GO:0070837 dehydroascorbic acid transport;GO:0009758 carbohydrate utilization
Rundc3a	NM_198758	chr10	90130416	90139537	GO:0010753 positive regulation of cGMP-mediated signaling;GO:0010752 regulation of cGMP-mediated signaling;GO:0019934 cGMP-mediated signaling
Olr1691	NM_001000273	chr20	778789	779760	GO:0050911 detection of chemical stimulus involved in sensory perception of smell;GO:0050907 detection of chemical stimulus involved in sensory perception;GO:0050906 detection of stimulus involved in sensory perception
Olr153	NM_001000167	chr1	175702365	175703339	GO:0050911 detection of chemical stimulus involved in sensory perception of smell;GO:0050907 detection of chemical stimulus involved in sensory perception;GO:0050906 detection of stimulus involved in sensory perception
Fam107b	NM_001025034	chr17	80136083	80208479	GO:0007605 sensory perception of sound;GO:0050954 sensory perception of mechanical stimulus;GO:0007600 sensory perception
Eci2	NM_001006966	chr17	32456608	32473005	GO:0006635 fatty acid beta-oxidation;GO:0009062 fatty acid catabolic process;GO:0019395 fatty acid oxidation
Cxcl6	NM_022214	chr14	18770999	18771910	GO:0070951 regulation of neutrophil mediated killing of gram-negative bacterium;GO:0070950 regulation of neutrophil mediated killing of bacterium;GO:0070945 neutrophil mediated killing of gram-negative bacterium
Cpne5	NM_001107616	chr20	8664244	8745116	GO:1903861 positive regulation of dendrite extension;GO:1903859 regulation of dendrite extension;GO:0097484 dendrite extension
Cd83	NM_001108410	chr17	26364944	26384002	GO:0043372 positive regulation of CD4-positive, alpha-beta T cell differentiation;GO:0046638 positive regulation of alpha-beta T cell differentiation;GO:0043370 regulation of CD4-positive, alpha-beta T cell differentiation
B3gnt6	NM_001106211	chr1	169350716	169355747	GO:0030311 poly-N-acetyllactosamine biosynthetic process;GO:0030309 poly-N-acetyllactosamine metabolic process;GO:0033692 cellular polysaccharide biosynthetic process
Steap4	NM_001044265	chr4	23040108	23062780	GO:0098706 ferric iron import across cell outer membrane;GO:0033216 ferric iron import;GO:0015677 copper ion import
Slc2a10	NM_001108963	chr3	168364925	168377379	GO:1904659 glucose transmembrane transport;GO:0008645 hexose transmembrane transport;GO:0015749 monosaccharide transmembrane transport
Rgs16	NM_001077589	chr13	76145330	76148774	GO:0043547 positive regulation of GTPase activity;GO:0043087 regulation of GTPase activity;GO:0051345 positive regulation of hydrolase activity
RT1-T24-3	NM_001166403	chr20	5324557	5331860	GO:0001916 positive regulation of T cell mediated cytotoxicity;GO:0002476 antigen processing and presentation of endogenous peptide antigen via MHC class Ib;GO:0001914 regulation of T cell mediated cytotoxicity
Padi4	NM_017227	chr5	162967383	163001293	GO:0019546 arginine deiminase pathway;GO:0036413 histone H3-R26 citrullination;GO:0036414 histone citrullination
Ndufaf6	NM_001276441	chr5	29024402	29048252	GO:0032981 mitochondrial respiratory chain complex I assembly;GO:0010257 NADH dehydrogenase complex assembly;GO:0033108 mitochondrial respiratory chain complex assembly
Hebp1	NM_001108651	chr4	233190792	233203299
Hap1	NM_024133	chr10	88051222	88059455	GO:0031587 positive regulation of inositol 1,4,5-trisphosphate-sensitive calcium-release channel activity;GO:0031585 regulation of inositol 1,4,5-trisphosphate-sensitive calcium-release channel activity;GO:0051281 positive regulation of release of sequestered calcium ion into cytosol
Gp2	NM_134418	chr1	196108659	196124218	GO:0002412 antigen transcytosis by M cells in mucosal-associated lymphoid tissue;GO:0002406 antigen sampling by M cells in mucosal-associated lymphoid tissue;GO:0002404 antigen sampling in mucosal-associated lymphoid tissue
Fmo3	NM_053433	chr13	85732371	85750452	GO:0017144 drug metabolic process;GO:0055114 oxidation-reduction process;GO:0044237 cellular metabolic process
Commd7	NM_001030029	chr3	155481175	155495142	GO:0032088 negative regulation of NF-kappaB transcription factor activity;GO:0033209 tumor necrosis factor-mediated signaling pathway;GO:0043433 negative regulation of DNA-binding transcription factor activity
Calm2	NM_017326	chr15	69146644	69147756	GO:0060316 positive regulation of ryanodine-sensitive calcium-release channel activity;GO:0060315 negative regulation of ryanodine-sensitive calcium-release channel activity;GO:0010880 regulation of release of sequestered calcium ion into cytosol by sarcoplasmic reticulum
Ulk3	NM_001271135	chr8	62146570	62152076	GO:0045880 positive regulation of smoothened signaling pathway;GO:0045879 negative regulation of smoothened signaling pathway;GO:0000045 autophagosome assembly
Tmem100	NM_001017479	chr10	77399488	77405342	GO:2001214 positive regulation of vasculogenesis;GO:0060842 arterial endothelial cell differentiation;GO:2001212 regulation of vasculogenesis
Susd3	NM_001107341	chr17	17878841	17895037
Serpini2	NM_001134409	chr2	192973631	193002070	GO:0010951 negative regulation of endopeptidase activity;GO:0010466 negative regulation of peptidase activity;GO:0045861 negative regulation of proteolysis
RGD1566099	NM_001108347	chr13	60907257	60912445
Msc	NM_001191754	chr5	3934953	3936298	GO:0014707 branchiomeric skeletal muscle development;GO:0060539 diaphragm development;GO:0007519 skeletal muscle tissue development
Med11	NM_001105799	chr10	56814847	56816652	GO:0016567 protein ubiquitination;GO:0032446 protein modification by small protein conjugation;GO:0070647 protein modification by small protein conjugation or removal
Lpl	NM_012598	chr16	22432084	22455884	GO:0090197 positive regulation of chemokine secretion;GO:0055096 low-density lipoprotein particle mediated signaling;GO:0010886 positive regulation of cholesterol storage
Hebp2	NM_001107515	chr1	15397245	15404431	GO:0010917 negative regulation of mitochondrial membrane potential;GO:0010940 positive regulation of necrotic cell death;GO:0045837 negative regulation of membrane potential
Gng13	NM_001135918	chr10	14901656	14903560	GO:0050909 sensory perception of taste;GO:0007200 phospholipase C-activating G protein-coupled receptor signaling pathway;GO:0007606 sensory perception of chemical stimulus
Fbp2	NM_053716	chr17	367704	385066	GO:0005986 sucrose biosynthetic process;GO:0005985 sucrose metabolic process;GO:0046351 disaccharide biosynthetic process
Dusp18	NM_001013128	chr14	84834633	84841253	GO:0000188 inactivation of MAPK activity;GO:0043407 negative regulation of MAP kinase activity;GO:0035970 peptidyl-threonine dephosphorylation
Copb2	NM_021765	chr8	106024923	106047168	GO:1901998 toxin transport;GO:0006891 intra-Golgi vesicle-mediated transport;GO:0006890 retrograde vesicle-mediated transport, Golgi to ER
Colgalt1	NM_001106067	chr16	19900825	19913463	GO:1904028 positive regulation of collagen fibril organization;GO:1904026 regulation of collagen fibril organization;GO:1903055 positive regulation of extracellular matrix organization
Cd36	NM_031561	chr4	14014705	14216207	GO:0071726 cellular response to diacyl bacterial lipopeptide;GO:0071724 response to diacyl bacterial lipopeptide;GO:2000334 positive regulation of blood microparticle formation
Smlr1	NM_001195606	chr1	22337121	22358779
Mrpl46	NM_001013068	chr1	141445109	141453185
Man2b2	NM_001134971	chr14	87135572	87160118	GO:0006013 mannose metabolic process;GO:0006517 protein deglycosylation;GO:0019318 hexose metabolic process
Hspb1	NM_031970	chr12	25837072	25838733	GO:0038033 positive regulation of endothelial cell chemotaxis by VEGF-activated vascular endothelial growth factor receptor signaling pathway;GO:1903545 cellular response to butyrate;GO:0099641 anterograde axonal protein transport
Gng10	NM_053660	chr5	80325898	80332791	GO:0007186 G protein-coupled receptor signaling pathway;GO:0007165 signal transduction;GO:0023052 signaling
Dsg3	NM_001191079	chr18	15427642	15458557	GO:0007156 homophilic cell adhesion via plasma membrane adhesion molecules;GO:0098742 cell-cell adhesion via plasma-membrane adhesion molecules;GO:0098609 cell-cell adhesion
Cyp2c13	NM_138514	chr1	266244626	266324921	GO:0019373 epoxygenase P450 pathway;GO:0019369 arachidonic acid metabolic process;GO:0001676 long-chain fatty acid metabolic process
Cops6	NM_001107129	chr12	21361017	21363856	GO:0000338 protein deneddylation;GO:0070646 protein modification by small protein removal;GO:0070647 protein modification by small protein conjugation or removal
Chtf18	NM_001105773	chr10	14903483	14911519	GO:1900264 positive regulation of DNA-directed DNA polymerase activity;GO:1900262 regulation of DNA-directed DNA polymerase activity;GO:0007131 reciprocal meiotic recombination
Chchd10	NM_001007008	chr20	15820609	15822408	GO:2000984 negative regulation of ATP citrate synthase activity;GO:2000983 regulation of ATP citrate synthase activity;GO:0006754 ATP biosynthetic process
Zp3	NM_053762	chr12	25733873	25740838	GO:2000388 positive regulation of antral ovarian follicle growth;GO:0001809 positive regulation of type IV hypersensitivity;GO:2000387 regulation of antral ovarian follicle growth
Spic	NM_001108080	chr7	29331306	29338975	GO:0001824 blastocyst development;GO:0001701 in utero embryonic development;GO:0045944 positive regulation of transcription by RNA polymerase II
Slc15a5	NM_001192015	chr4	236224617	236317092	GO:0035672 oligopeptide transmembrane transport;GO:0006857 oligopeptide transport;GO:1902600 proton transmembrane transport
RGD1308430	NM_001108376	chr15	37218216	37222472
Parpbp	NM_001166676	chr7	28764494	28825206	GO:2000042 negative regulation of double-strand break repair via homologous recombination;GO:2000780 negative regulation of double-strand break repair;GO:0010569 regulation of double-strand break repair via homologous recombination
LOC100363867	NM_001177827	chr5	130541857	130542282
Gprc6a	NM_001271106	chr20	34391559	34412859	GO:0043200 response to amino acid;GO:0019722 calcium-mediated signaling;GO:0019932 second-messenger-mediated signaling
Cyp2d4	NM_138515	chr7	123583983	123593008	GO:0090350 negative regulation of cellular organofluorine metabolic process;GO:0006587 serotonin biosynthetic process from tryptophan;GO:0090348 regulation of cellular organofluorine metabolic process
Atp5mc2	NM_133556	chr7	142056425	142064796	GO:0015986 ATP synthesis coupled proton transport;GO:0015991 ATP hydrolysis coupled proton transport;GO:0015985 energy coupled proton transport, down electrochemical gradient
Zfp799	NM_001009537	chr7	15224533	15237165	GO:0006355 regulation of transcription, DNA-templated;GO:1903506 regulation of nucleic acid-templated transcription;GO:0006351 transcription, DNA-templated
Wnt9b	NM_001107055	chr10	91552385	91574275	GO:0072181 mesonephric duct formation;GO:0003339 regulation of mesenchymal to epithelial transition involved in metanephros morphogenesis;GO:0072180 mesonephric duct morphogenesis
Tmem54	NM_001034151	chr5	151023461	151029952
Sgcg	NM_001006993	chr15	45357059	45401752	GO:0060047 heart contraction;GO:0003015 heart process;GO:0008015 blood circulation
Pcdhb5	NM_001114602	chr18	30105642	30108224	GO:0007156 homophilic cell adhesion via plasma membrane adhesion molecules;GO:0098742 cell-cell adhesion via plasma-membrane adhesion molecules;GO:0098609 cell-cell adhesion
Nlrp1a	NM_001145755	chr10	57437815	57483618	GO:0050718 positive regulation of interleukin-1 beta secretion;GO:1904784 NLRP1 inflammasome complex assembly;GO:0050716 positive regulation of interleukin-1 secretion
LOC499219	NM_001047938	chr1	175297761	175304351	GO:0007050 cell cycle arrest;GO:0045786 negative regulation of cell cycle;GO:0051726 regulation of cell cycle
LOC296235	NM_001037350	chr3	150854173	150859379	GO:0010951 negative regulation of endopeptidase activity;GO:0010466 negative regulation of peptidase activity;GO:0045861 negative regulation of proteolysis
Gjd4	NM_001100487	chr17	64070841	64073410	GO:0014717 regulation of satellite cell activation involved in skeletal muscle regeneration;GO:0014901 satellite cell activation involved in skeletal muscle regeneration;GO:0043416 regulation of skeletal muscle tissue regeneration
Cnga4	NM_053496	chr1	177249672	177253684	GO:0051290 protein heterotetramerization;GO:0051291 protein heterooligomerization;GO:0051262 protein tetramerization
Clec4d	NM_001003707	chr4	223270168	223279220	GO:0030887 positive regulation of myeloid dendritic cell activation;GO:0030885 regulation of myeloid dendritic cell activation;GO:0002292 T cell differentiation involved in immune response
Bag3	NM_001011936	chr1	206989244	207013177	GO:1903215 negative regulation of protein targeting to mitochondrion;GO:1903748 negative regulation of establishment of protein localization to mitochondrion;GO:0046827 positive regulation of protein export from nucleus
Baalc	NM_144762	chr7	78415586	78489775
Zfp707	NM_001135903	chr7	116982906	116993716	GO:0006355 regulation of transcription, DNA-templated;GO:1903506 regulation of nucleic acid-templated transcription;GO:0006351 transcription, DNA-templated
Smr3b	NM_012684	chr14	21398108	21618712	GO:0051930 regulation of sensory perception of pain;GO:0051931 regulation of sensory perception;GO:0071222 cellular response to lipopolysaccharide
Sprn	NM_001031845	chr1	219536513	219536956	GO:0006606 protein import into nucleus;GO:0051170 import into nucleus;GO:0017038 protein import
Rnasel	NM_182673	chr13	76158773	76166018	GO:0045071 negative regulation of viral genome replication;GO:1903901 negative regulation of viral life cycle;GO:0045069 regulation of viral genome replication
Ramp3	NM_020100	chr14	80555482	80572981	GO:1905665 positive regulation of calcium ion import across plasma membrane;GO:1905664 regulation of calcium ion import across plasma membrane;GO:0098703 calcium ion import across plasma membrane
Plekhb2	NM_001106899	chr9	41017135	41049780	GO:0045595 regulation of cell differentiation;GO:0050793 regulation of developmental process;GO:0030154 cell differentiation
Olr1049	NM_001001365	chr7	8318356	8319250	GO:0050911 detection of chemical stimulus involved in sensory perception of smell;GO:0050907 detection of chemical stimulus involved in sensory perception;GO:0050906 detection of stimulus involved in sensory perception
Nat8	NM_022635	chr4	182101691	182102469	GO:0018003 peptidyl-lysine N6-acetylation;GO:0001702 gastrulation with mouth forming second;GO:0050435 amyloid-beta metabolic process
Mtus1	NM_178093	chr16	54044839	54098281	GO:0010758 regulation of macrophage chemotaxis;GO:1905521 regulation of macrophage migration;GO:0048246 macrophage chemotaxis
Mptx1	NM_001037642	chr13	96287420	96290813
Mmadhc	NM_001004280	chr3	40897289	40915185	GO:0009235 cobalamin metabolic process;GO:0006767 water-soluble vitamin metabolic process;GO:0033013 tetrapyrrole metabolic process
Mgst2	NM_001106430	chr2	160180714	160202851	GO:0019370 leukotriene biosynthetic process;GO:0006750 glutathione biosynthetic process;GO:0006691 leukotriene metabolic process
Ly6g6f	NM_001003691	chr20	7144634	7149502
Gins4	NM_001030027	chr16	73218779	73230596	GO:0001833 inner cell mass cell proliferation;GO:0001832 blastocyst growth;GO:0000727 double-strand break repair via break-induced replication
G4	NM_001003975	chr20	7191265	7193591
Defb39	NM_001037522	chr16	74720690	74724494	GO:0042742 defense response to bacterium;GO:0098542 defense response to other organism;GO:0009617 response to bacterium
A1bg	NM_022258	chr7	102865948	102869669	GO:0008150 biological_process
Zfp9	NM_001127635	chr4	216439332	216457348	GO:0006355 regulation of transcription, DNA-templated;GO:1903506 regulation of nucleic acid-templated transcription;GO:0006351 transcription, DNA-templated
Vom1r17	NM_001167572	chr1	62384298	62385203
Tmprss7	NM_001105882	chr11	64202921	64238347	GO:0006508 proteolysis;GO:0019538 protein metabolic process;GO:1901564 organonitrogen compound metabolic process
Tgm2	NM_019386	chr3	160977905	161007260	GO:0018153 isopeptide cross-linking via N6-(L-isoglutamyl)-L-lysine;GO:0032471 negative regulation of endoplasmic reticulum calcium ion concentration;GO:0051561 positive regulation of mitochondrial calcium ion concentration
Srm	NM_053464	chr3	19900147	19903304	GO:0008295 spermidine biosynthetic process;GO:0008216 spermidine metabolic process;GO:0006596 polyamine biosynthetic process
Ptpdc1	NM_001106104	chr17	18389453	18436685	GO:0035335 peptidyl-tyrosine dephosphorylation;GO:0007224 smoothened signaling pathway;GO:0060271 cilium assembly
Pdgfrl	NM_001011921	chr16	54098423	54161461	GO:0008150 biological_process
Ostc	NM_001108566	chr2	254367954	254383277	GO:0006486 protein glycosylation;GO:0043413 macromolecule glycosylation;GO:0009101 glycoprotein biosynthetic process
Ndufaf8	NM_001195482	chr10	108876795	108878946	GO:0032981 mitochondrial respiratory chain complex I assembly;GO:0010257 NADH dehydrogenase complex assembly;GO:0033108 mitochondrial respiratory chain complex assembly
Krtap15-1	NM_001105896	chr11	32399617	32400441	GO:0008150 biological_process
Krt32	NM_001008818	chr10	87787319	87792744
Kazald1	NM_001033064	chr1	272270128	272273541	GO:0030198 extracellular matrix organization;GO:0001558 regulation of cell growth;GO:0043062 extracellular structure organization
Fmo5	NM_144739	chr2	219274816	219301535	GO:0055114 oxidation-reduction process;GO:0008152 metabolic process;GO:0008150 biological_process
Cldn17	NM_001107112	chr11	32096864	32098040
Ccr7	NM_199489	chr10	86853269	86863401	GO:2000525 positive regulation of T cell costimulation;GO:2000523 regulation of T cell costimulation;GO:2000526 positive regulation of glycoprotein biosynthetic process involved in immunological synapse formation
Alg1	NM_001108264	chr10	9309794	9320002	GO:0097502 mannosylation;GO:0006486 protein glycosylation;GO:0043413 macromolecule glycosylation
Afp	NM_012493	chr14	19049096	19067260	GO:0001542 ovulation from ovarian follicle;GO:0042448 progesterone metabolic process;GO:0030728 ovulation
Wdr93	NM_001191949	chr1	142449493	142488537	GO:0022900 electron transport chain;GO:0006091 generation of precursor metabolites and energy;GO:0055114 oxidation-reduction process
Vom1r108	NM_001008957.1	chr7	18120715	18121635	GO:0019236 response to pheromone;GO:0007186 G protein-coupled receptor signaling pathway;GO:0010033 response to organic substance
Upp1	NM_001030025	chr14	89113731	89132098	GO:0006218 uridine catabolic process;GO:0044206 UMP salvage;GO:0046108 uridine metabolic process
Ubash3a	NM_001107620	chr20	12127337	12164639	GO:0050860 negative regulation of T cell receptor signaling pathway;GO:0050858 negative regulation of antigen receptor-mediated signaling pathway;GO:0050856 regulation of T cell receptor signaling pathway
Tas2r103	NM_001166690	chr4	229708086	229709024	GO:0001580 detection of chemical stimulus involved in sensory perception of bitter taste;GO:0050912 detection of chemical stimulus involved in sensory perception of taste;GO:0050913 sensory perception of bitter taste
Srxn1	NM_001047858	chr3	153957677	153963237	GO:0034599 cellular response to oxidative stress;GO:0006979 response to oxidative stress;GO:0033554 cellular response to stress
Slc22a14	NM_001108193	chr8	127065929	127078390	GO:0008150 biological_process
Rpusd1	NM_001105774	chr10	14911834	14915688	GO:0001522 pseudouridine synthesis;GO:0009451 RNA modification;GO:0043412 macromolecule modification
Pkia	NM_053772	chr2	116338940	116411705	GO:2000480 negative regulation of cAMP-dependent protein kinase activity;GO:0042308 negative regulation of protein import into nucleus;GO:1904590 negative regulation of protein import
Olr907	NM_001001357	chr7	4056515	4057450	GO:0050911 detection of chemical stimulus involved in sensory perception of smell;GO:0050907 detection of chemical stimulus involved in sensory perception;GO:0050906 detection of stimulus involved in sensory perception
Olr85	NM_001000138	chr1	174522199	174523134	GO:0050911 detection of chemical stimulus involved in sensory perception of smell;GO:0050907 detection of chemical stimulus involved in sensory perception;GO:0050906 detection of stimulus involved in sensory perception
Olr811	NM_001000848	chr4	137124552	137125487	GO:0050911 detection of chemical stimulus involved in sensory perception of smell;GO:0050907 detection of chemical stimulus involved in sensory perception;GO:0050906 detection of stimulus involved in sensory perception
Olr741	NM_001000575	chr3	85835262	85836188	GO:0050911 detection of chemical stimulus involved in sensory perception of smell;GO:0050907 detection of chemical stimulus involved in sensory perception;GO:0050906 detection of stimulus involved in sensory perception
Olr582	NM_001000662	chr3	82549195	82550127	GO:0050911 detection of chemical stimulus involved in sensory perception of smell;GO:0050907 detection of chemical stimulus involved in sensory perception;GO:0050906 detection of stimulus involved in sensory perception
Olr558	NM_001000324	chr3	82099337	82100257	GO:0050911 detection of chemical stimulus involved in sensory perception of smell;GO:0050907 detection of chemical stimulus involved in sensory perception;GO:0050906 detection of stimulus involved in sensory perception
Olr513	NM_001000313	chr3	80585279	80586214	GO:0050911 detection of chemical stimulus involved in sensory perception of smell;GO:0050907 detection of chemical stimulus involved in sensory perception;GO:0050906 detection of stimulus involved in sensory perception
Olr510	NM_001000312	chr3	80530738	80531670	GO:0050911 detection of chemical stimulus involved in sensory perception of smell;GO:0050907 detection of chemical stimulus involved in sensory perception;GO:0050906 detection of stimulus involved in sensory perception
Olr461	NM_001000294	chr3	79773002	79773937	GO:0050911 detection of chemical stimulus involved in sensory perception of smell;GO:0050907 detection of chemical stimulus involved in sensory perception;GO:0050906 detection of stimulus involved in sensory perception
Olr413	NM_001000826	chr3	26120364	26121302	GO:0050911 detection of chemical stimulus involved in sensory perception of smell;GO:0050907 detection of chemical stimulus involved in sensory perception;GO:0050906 detection of stimulus involved in sensory perception
Olr407	NM_001000828	chr3	21526197	21527135	GO:0050911 detection of chemical stimulus involved in sensory perception of smell;GO:0050907 detection of chemical stimulus involved in sensory perception;GO:0050906 detection of stimulus involved in sensory perception
Olr387	NM_001000109	chr1	236633970	236634905	GO:0050911 detection of chemical stimulus involved in sensory perception of smell;GO:0050907 detection of chemical stimulus involved in sensory perception;GO:0050906 detection of stimulus involved in sensory perception
Olr308	NM_001000955	chr1	220181281	220182213	GO:0050911 detection of chemical stimulus involved in sensory perception of smell;GO:0050907 detection of chemical stimulus involved in sensory perception;GO:0050906 detection of stimulus involved in sensory perception
Olr188	NM_001001032	chr1	176959217	176960155	GO:0050911 detection of chemical stimulus involved in sensory perception of smell;GO:0050907 detection of chemical stimulus involved in sensory perception;GO:0050906 detection of stimulus involved in sensory perception
Olr181	NM_001001030	chr1	176894259	176895197	GO:0050911 detection of chemical stimulus involved in sensory perception of smell;GO:0050907 detection of chemical stimulus involved in sensory perception;GO:0050906 detection of stimulus involved in sensory perception
Olr1748	NM_001001428	chr20	3972181	3973121	GO:0050911 detection of chemical stimulus involved in sensory perception of smell;GO:0050907 detection of chemical stimulus involved in sensory perception;GO:0050906 detection of stimulus involved in sensory perception
Olr1718	NM_214460	chr20	3559403	3560332	GO:0050911 detection of chemical stimulus involved in sensory perception of smell;GO:0050907 detection of chemical stimulus involved in sensory perception;GO:0050906 detection of stimulus involved in sensory perception
Olr1587	NM_001000913	chr13	96653319	96654257	GO:0050911 detection of chemical stimulus involved in sensory perception of smell;GO:0050907 detection of chemical stimulus involved in sensory perception;GO:0050906 detection of stimulus involved in sensory perception
Olr1162	NM_001000870	chr8	20128073	20129002	GO:0050911 detection of chemical stimulus involved in sensory perception of smell;GO:0050907 detection of chemical stimulus involved in sensory perception;GO:0050906 detection of stimulus involved in sensory perception
Olr1115	NM_001000885	chr8	17847629	17848567	GO:0050911 detection of chemical stimulus involved in sensory perception of smell;GO:0050907 detection of chemical stimulus involved in sensory perception;GO:0050906 detection of stimulus involved in sensory perception
Naprt	NM_207609	chr7	116814956	116818403	GO:0034355 NAD salvage;GO:0019358 nicotinate nucleotide salvage;GO:0019357 nicotinate nucleotide biosynthetic process
Enho	NM_001282336	chr5	62544589	62546386	GO:1905636 positive regulation of RNA polymerase II regulatory region sequence-specific DNA binding;GO:1903025 regulation of RNA polymerase II regulatory region sequence-specific DNA binding;GO:2000679 positive regulation of transcription regulatory region DNA binding
Gpr35	NM_001037359	chr9	99800964	99801884	GO:1901386 negative regulation of voltage-gated calcium channel activity;GO:1904456 negative regulation of neuronal action potential;GO:1901020 negative regulation of calcium ion transmembrane transporter activity
Afap1l1	NM_001106142	chr18	56282282	56342880
Adarb1	NM_001111055	chr20	14137260	14264945	GO:0021965 spinal cord ventral commissure morphogenesis;GO:0021618 hypoglossal nerve morphogenesis;GO:0021566 hypoglossal nerve development
Zfp575	NM_001107489	chr1	82707389	82709496
Vstm4	NM_001029920	chr16	11056305	11135821
Tnfrsf1b	NM_130426	chr5	166815372	166845910	GO:0003332 negative regulation of extracellular matrix constituent secretion;GO:1902339 positive regulation of apoptotic process involved in morphogenesis;GO:0010614 negative regulation of cardiac muscle hypertrophy
Tigd3	NM_001107573	chr1	228181887	228184306
Syndig1l	NM_001109485	chr6	117134070	117155831
